# Supplementary material for: Breast Milk Proteome: Changes in the Different Stages of Lactation and Impacts of Gestational Diabetes Mellitus and Body Mass Index
Source: Mol Nutr Food Res. 2025 Sep 1;69(22):e70225. doi: 10.1002/mnfr.70225 (PMC12643191; doi:10.1002/mnfr.70225)
Supplement: Supplementary file 1 — Supporting file 1: mnfr70225‐sup‐0001‐SuppMat.xlsx [file MNFR-69-e70225-s001.xlsx]

## Sheet: Unique in Colostrum (all)
No.	uniprotswissprot	Protein	description	identified_in_colostrum_including_GDM	Identification rate [%]
1	P11465	PSG2	pregnancy specific beta-1-glycoprotein 2	45	95.7447
2	O43927	CXCL13	C-X-C motif chemokine ligand 13	39	82.9787
3	Q9BZA7	PCDH11X	protocadherin 11 X-linked	23	48.9362
4	Q96EK2	PHF21B	PHD finger protein 21B	20	42.5532
5	Q8N6Q3	CD177	CD177 molecule	15	31.9149
6	Q9Y2Y8	PRG3	proteoglycan 3, pro eosinophil major basic protein 2	11	23.4043
7	Q12765	SCRN1	secernin 1	10	21.2766
8	Q13046	PSG7	pregnancy specific beta-1-glycoprotein 7	7	14.8936
9	Q9BZZ5	API5	apoptosis inhibitor 5	7	14.8936
10	P07332	FES	FES proto-oncogene, tyrosine kinase	6	12.766
11	Q96PU8	QKI	QKI, KH domain containing RNA binding	6	12.766
12	P98171	ARHGAP4	Rho GTPase activating protein 4	4	8.51064
13	Q9BS91	SLC35A5	solute carrier family 35 member A5	3	6.38298
14	B0I1T2	MYO1G	myosin IG	2	4.25532
15	P98066	TNFAIP6	TNF alpha induced protein 6	2	4.25532
16	P51610	HCFC1	host cell factor C1	1	2.12766
17	Q16822	PCK2	phosphoenolpyruvate carboxykinase 2, mitochondrial	1	2.12766
18	Q92608	DOCK2	dedicator of cytokinesis 2	1	2.12766

## Sheet: Unique in Colostrum (ex. GDM)
No.	No.	uniprotswissprot	Protein	description	identified_in_colostrum	Identification rate [%]
1	1	O95562	SFT2D2	SFT2 domain containing 2	35	97.2222
2	2	P11465	PSG2	pregnancy specific beta-1-glycoprotein 2	34	94.4444
3	3	O43927	CXCL13	C-X-C motif chemokine ligand 13	31	86.1111
4	4	Q13508	ART3	ADP-ribosyltransferase 3 (inactive)	28	77.7778
5	5	O00602	FCN1	ficolin 1	22	61.1111
6	6	Q9BZA7	PCDH11X	protocadherin 11 X-linked	18	50
7	7	Q96EK2	PHF21B	PHD finger protein 21B	16	44.4444
8	8	Q8N6Q3	CD177	CD177 molecule	11	30.5556
9	9	Q9Y2Y8	PRG3	proteoglycan 3, pro eosinophil major basic protein 2	9	25
10	10	Q12765	SCRN1	secernin 1	8	22.2222
11	11	Q9BZZ5	API5	apoptosis inhibitor 5	6	16.6667
12	12	Q96PU8	QKI	QKI, KH domain containing RNA binding	5	13.8889
13	13	P07332	FES	FES proto-oncogene, tyrosine kinase	4	11.1111
14	14	Q13046	PSG7	pregnancy specific beta-1-glycoprotein 7	4	11.1111
15	15	P98171	ARHGAP4	Rho GTPase activating protein 4	3	8.33333
16	16	Q9BS91	SLC35A5	solute carrier family 35 member A5	3	8.33333
17	17	P98066	TNFAIP6	TNF alpha induced protein 6	2	5.55556
18	18	B0I1T2	MYO1G	myosin IG	1	2.77778
	19	Q16822	PCK2	phosphoenolpyruvate carboxykinase 2, mitochondrial	1	2.77778

## Sheet: Unique in Mature Milk (all)
No.	No.	uniprotswissprot	Protein	description	identified_in_mature_milk_including_GDM	Identification rate [%]
1	1	Q5XKE5	KRT79	keratin 79	26	55.3191
2	2	Q96MW5	COG8	component of oligomeric golgi complex 8	14	29.7872
3	3	O95249	GOSR1	golgi SNAP receptor complex member 1	13	27.6596
4	4	Q8NEX9	SDR9C7	short chain dehydrogenase/reductase family 9C member 7	11	23.4043
5	5	P99999	CYCS	cytochrome c, somatic	10	21.2766
6	6	Q13439	GOLGA4	golgin A4	9	19.1489
7	7	Q96QG7	MTMR9	myotubularin related protein 9	9	19.1489
	8	Q12778	FOXO1	Forkhead box protein O1	9	19.1
8	9	A0A1B0GTR4	SPRR5	small proline rich protein 5	8	17.0213
9	10	Q96S59	RANBP9	RAN binding protein 9	8	17.0213
10	11	Q7L099	RUFY3	RUN and FYVE domain containing 3	7	14.8936
11	12	Q9Y6M1	IGF2BP2	insulin like growth factor 2 mRNA binding protein 2	6	12.766
12	13	Q13480	GAB1	GRB2 associated binding protein 1	5	10.6383
13	14	Q8IV38	ANKMY2	ankyrin repeat and MYND domain containing 2	5	10.6383
14	15	Q96PI1	SPRR4	small proline rich protein 4	5	10.6383
15	16	Q8IWB7	WDFY1	WD repeat and FYVE domain containing 1	4	8.51064
16	17	Q96JB2	COG3	component of oligomeric golgi complex 3	4	8.51064
17	18	P98170	XIAP	X-linked inhibitor of apoptosis	3	6.38298
18	19	Q05823	RNASEL	ribonuclease L	3	6.38298
	20	Q8WTW3	COG1	component of oligomeric golgi complex 1	3	6.38298

## Sheet: Unique in Mature Milk (ex. GDM)
No.	No.	uniprotswissprot	Protein	description	identified_in_mature_milk	Identification rate [%]
1	1	O60936	NOL3	nucleolar protein 3	33	91.6667
2	2	Q5XKE5	KRT79	keratin 79	19	52.7778
3	3	Q7Z3E2	CCDC186	coiled-coil domain containing 186	19	52.7778
4	4	Q9H9E3	COG4	component of oligomeric golgi complex 4	18	50
5	5	Q8NEU8	APPL2	adaptor protein, phosphotyrosine interacting with PH domain and leucine zipper 2	13	36.1111
6	6	O95249	GOSR1	golgi SNAP receptor complex member 1	12	33.3333
7	7	P49914	MTHFS	methenyltetrahydrofolate synthetase	12	33.3333
8	8	Q7Z569	BRAP	BRCA1 associated protein	11	30.5556
9	9	Q96MW5	COG8	component of oligomeric golgi complex 8	11	30.5556
10	10	Q96QG7	MTMR9	myotubularin related protein 9	9	25
11	11	Q9NZL4	HSPBP1	HSPA (Hsp70) binding protein 1	9	25
12	12	P99999	CYCS	cytochrome c, somatic	8	22.2222
	13	A8MYZ6.O43524.P98177.Q12778	FOXO1/3/4/6	Forkhead box protein O1/3/4/6	8	22.2222
13	14	Q13439	GOLGA4	golgin A4	8	22.2222
14	15	A0A1B0GTR4	SPRR5	small proline rich protein 5	7	19.4444
15	16	Q96S59	RANBP9	RAN binding protein 9	7	19.4444
16	17	Q8NEX9	SDR9C7	short chain dehydrogenase/reductase family 9C member 7	6	16.6667
17	18	Q9BV19	C1orf50	chromosome 1 open reading frame 50	6	16.6667
18	19	Q9Y6M1	IGF2BP2	insulin like growth factor 2 mRNA binding protein 2	6	16.6667
	20	Q13480	GAB1	GRB2 associated binding protein 1	5	13.8889
	21	Q7L099	RUFY3	RUN and FYVE domain containing 3	5	13.8889
	22	Q8IV38	ANKMY2	ankyrin repeat and MYND domain containing 2	5	13.8889
	23	P22532	SPRR2D	small proline rich protein 2D	4	11.1111
	24	Q8IWB7	WDFY1	WD repeat and FYVE domain containing 1	4	11.1111
	25	Q96GA3	LTV1	LTV1 ribosome biogenesis factor	4	11.1111
	26	Q96JB2	COG3	component of oligomeric golgi complex 3	4	11.1111
	27	Q96PI1	SPRR4	small proline rich protein 4	4	11.1111
	28	O60645	EXOC3	exocyst complex component 3	3	8.33333
	29	P98170	XIAP	X-linked inhibitor of apoptosis	3	8.33333
	30	Q05823	RNASEL	ribonuclease L	2	5.55556
	31	Q14683	SMC1A	structural maintenance of chromosomes 1A	1	2.77778
	32	Q8WTW3	COG1	component of oligomeric golgi complex 1	1	2.77778

## Sheet: Unique without GDM (Colostrum)
No.	No.	uniprotswissprot	Protein	description	identified_in_col_non_GDM	Identification rate [%]
1	1	P21796	VDAC1	voltage dependent anion channel 1	10	27.7778
2	2	Q9UFP1	GASK1A	golgi associated kinase 1A	10	27.7778
3	3	Q8N283	ANKRD35	ankyrin repeat domain 35	9	25
4	4	A1X283	SH3PXD2B	SH3 and PX domains 2B	8	22.2222
5	5	P00533	EGFR	epidermal growth factor receptor	6	16.6667
6	6	P16298	PPP3CB	protein phosphatase 3 catalytic subunit beta	5	13.8889
7	7	Q8NHZ8	CDC26	cell division cycle 26	5	13.8889
8	8	Q9UGL9	CRCT1	cysteine rich C-terminal 1	5	13.8889
9	9	O60260	PRKN	parkin RBR E3 ubiquitin protein ligase	4	11.1111
10	10	P11166	SLC2A1	solute carrier family 2 member 1	4	11.1111
11	11	Q16630	CPSF6	cleavage and polyadenylation specific factor 6	4	11.1111
12	12	Q9BR61	ACBD6	acyl-CoA binding domain containing 6	4	11.1111
13	13	Q9Y2V7	COG6	component of oligomeric golgi complex 6	4	11.1111
14	14	P23490	LORICRIN	loricrin cornified envelope precursor protein	3	8.33333
15	15	Q9BS91	SLC35A5	solute carrier family 35 member A5	3	8.33333
16	16	P30793	GCH1	GTP cyclohydrolase 1	2	5.55556
17	17	P98066	TNFAIP6	TNF alpha induced protein 6	2	5.55556
18	18	Q01546	KRT76	keratin 76	2	5.55556
	19	Q86XA9	HEATR5A	HEAT repeat containing 5A	2	5.55556
	20	Q92764	KRT35	keratin 35	2	5.55556
	21	Q9NZH8	IL36G	interleukin 36 gamma	2	5.55556
	22	Q9UDY8	MALT1	MALT1 paracaspase	2	5.55556
	23	Q9ULR5	PAIP2B	poly(A) binding protein interacting protein 2B	2	5.55556
	24	O96007	MOCS2	molybdenum cofactor synthesis 2	1	2.77778
	25	P08922	ROS1	ROS proto-oncogene 1, receptor tyrosine kinase	1	2.77778
	26	P19532	TFE3	transcription factor binding to IGHM enhancer 3	1	2.77778
	27	P24043	LAMA2	laminin subunit alpha 2	1	2.77778
	28	P45880	VDAC2	voltage dependent anion channel 2	1	2.77778
	29	Q16822	PCK2	phosphoenolpyruvate carboxykinase 2, mitochondrial	1	2.77778
	30	Q6P3S1	DENND1B	DENN domain containing 1B	1	2.77778
	31	Q86SJ6	DSG4	desmoglein 4	1	2.77778
	32	Q8IVF2	AHNAK2	AHNAK nucleoprotein 2	1	2.77778
	33	Q8IVG5	SAMD9L	sterile alpha motif domain containing 9 like	1	2.77778
	34	Q8IW75	SERPINA12	serpin family A member 12	1	2.77778
	35	Q8N3T1	GALNT15	polypeptide N-acetylgalactosaminyltransferase 15	1	2.77778
	36	Q8NCW6	GALNT11	polypeptide N-acetylgalactosaminyltransferase 11	1	2.77778
	37	Q96BY7	ATG2B	autophagy related 2B	1	2.77778
	38	Q96QF0	RAB3IP	RAB3A interacting protein	1	2.77778
	39	Q9BQE5	APOL2	apolipoprotein L2	1	2.77778
	40	Q9NQY0	BIN3	bridging integrator 3	1	2.77778
	41	Q9Y251	HPSE	heparanase	1	2.77778
	42	Q9Y2T3	GDA	guanine deaminase	1	2.77778

## Sheet: Unique in GDM (Mature Milk)
No.	No.	uniprotswissprot	Protein	description	identified_in_mat_GDM	Identification rate [%]
1	1	O00602	FCN1	ficolin 1	4	36.3636
2	2	O95562	SFT2D2	SFT2 domain containing 2	1	9.09091
3	3	Q13508	ART3	ADP-ribosyltransferase 3 (inactive)	1	9.09091
4
5
6
7
8
9
10
11
12
13
14
15
16
17
18

## Sheet: Unique without GDM (MatureMilk)
No.	No.	uniprotswissprot	Protein	description	identified_in_mat_non_GDM	Identification rate [%]
1	1	Q7L2E3	DHX30	DExH-box helicase 30	13	36.1111
2	2	Q6NW29	RWDD4	RWD domain containing 4	12	33.3333
3	3	Q96QG7	MTMR9	myotubularin related protein 9	9	25
4	4	Q9UPQ9	TNRC6B	trinucleotide repeat containing adaptor 6B	9	25
5	5	P52630	STAT2	signal transducer and activator of transcription 2	8	22.2222
6	6	Q00887	PSG9	pregnancy specific beta-1-glycoprotein 9	8	22.2222
7	7	Q9NZU5	LMCD1	LIM and cysteine rich domains 1	7	19.4444
8	8	Q9UPX8	SHANK2	SH3 and multiple ankyrin repeat domains 2	7	19.4444
9	9	O60635	TSPAN1	tetraspanin 1	6	16.6667
10	10	P00973	OAS1	2'-5'-oligoadenylate synthetase 1	6	16.6667
11	11	Q86XA9	HEATR5A	HEAT repeat containing 5A	6	16.6667
12	12	Q8IVG5	SAMD9L	sterile alpha motif domain containing 9 like	6	16.6667
13	13	Q9NQG6	MIEF1	mitochondrial elongation factor 1	6	16.6667
14	14	Q9Y6M1	IGF2BP2	insulin like growth factor 2 mRNA binding protein 2	6	16.6667
15	15	P01909	HLA-DQA1	major histocompatibility complex, class II, DQ alpha 1	5	13.8889
16	16	P20591	MX1	MX dynamin like GTPase 1	5	13.8889
17	17	Q13480	GAB1	GRB2 associated binding protein 1	5	13.8889
18	18	Q8IV38	ANKMY2	ankyrin repeat and MYND domain containing 2	5	13.8889
	19	Q96BY7	ATG2B	autophagy related 2B	5	13.8889
	20	Q9H2J4	PDCL3	phosducin like 3	5	13.8889
	21	Q9NPH6	OBP2B	odorant binding protein 2B	5	13.8889
	22	Q9UDY8	MALT1	MALT1 paracaspase	5	13.8889
	23	Q9UJC5	SH3BGRL2	SH3 domain binding glutamate rich protein like 2	5	13.8889
	24	O95376	ARIH2	ariadne RBR E3 ubiquitin protein ligase 2	4	11.1111
	25	P17213	BPI	bactericidal permeability increasing protein	4	11.1111
	26	Q2NL82	TSR1	TSR1 ribosome maturation factor	4	11.1111
	27	Q8IWB7	WDFY1	WD repeat and FYVE domain containing 1	4	11.1111
	28	Q96JB2	COG3	component of oligomeric golgi complex 3	4	11.1111
	29	O60645	EXOC3	exocyst complex component 3	3	8.33333
	30	P30825	SLC7A1	solute carrier family 7 member 1	3	8.33333
	31	P53671	LIMK2	LIM domain kinase 2	3	8.33333
	32	P56377	AP1S2	adaptor related protein complex 1 subunit sigma 2	3	8.33333
	33	P98170	XIAP	X-linked inhibitor of apoptosis	3	8.33333
	34	Q0IIM8	TBC1D8B	TBC1 domain family member 8B	3	8.33333
	35	Q16630	CPSF6	cleavage and polyadenylation specific factor 6	3	8.33333
	36	O15335	CHAD	chondroadherin	2	5.55556
	37	P19532	TFE3	transcription factor binding to IGHM enhancer 3	2	5.55556
	38	P54886	ALDH18A1	aldehyde dehydrogenase 18 family member A1	2	5.55556
	39	Q6UXS0	CLEC19A	C-type lectin domain containing 19A	2	5.55556
	40	Q8N3T1	GALNT15	polypeptide N-acetylgalactosaminyltransferase 15	2	5.55556
	41	Q9BUJ0	ABHD14A	abhydrolase domain containing 14A	2	5.55556
	42	Q9P2N4	ADAMTS9	ADAM metallopeptidase with thrombospondin type 1 motif 9	2	5.55556
	43	Q9UFP1	GASK1A	golgi associated kinase 1A	2	5.55556
	44	A1L4H1	SSC5D	scavenger receptor cysteine rich family member with 5 domains	1	2.77778
	45	P00915	CA1	carbonic anhydrase 1	1	2.77778
	46	P09874	PARP1	poly(ADP-ribose) polymerase 1	1	2.77778
	47	Q14683	SMC1A	structural maintenance of chromosomes 1A	1	2.77778
	48	Q9BTT0	ANP32E	acidic nuclear phosphoprotein 32 family member E	1	2.77778
	49	Q9NPP4	NLRC4	NLR family CARD domain containing 4	1	2.77778

## Sheet: Unique in GDM (colostrum)
No.	No.	uniprotswissprot	Protein	description	identified_in_col_GDM	Identification rate [%]
1	1	P49914	MTHFS	methenyltetrahydrofolate synthetase	3	27.2727
2	2	Q9BV19	C1orf50	chromosome 1 open reading frame 50	3	27.2727
3	3	O60645	EXOC3	exocyst complex component 3	2	18.1818
4	4	O60936	NOL3	nucleolar protein 3	2	18.1818
5	5	Q7Z569	BRAP	BRCA1 associated protein	2	18.1818
6	6	Q96GA3	LTV1	LTV1 ribosome biogenesis factor	2	18.1818
7	7	P22532	SPRR2D	small proline rich protein 2D	1	9.09091
8	8	P51610	HCFC1	host cell factor C1	1	9.09091
9	9	Q14683	SMC1A	structural maintenance of chromosomes 1A	1	9.09091
10	10	Q7Z3E2	CCDC186	coiled-coil domain containing 186	1	9.09091
11	11	Q8NEU8	APPL2	adaptor protein, phosphotyrosine interacting with PH domain and leucine zipper 2	1	9.09091
12	12	Q92608	DOCK2	dedicator of cytokinesis 2	1	9.09091
13	13	Q9H9E3	COG4	component of oligomeric golgi complex 4	1	9.09091
14	14	Q9NZL4	HSPBP1	HSPA (Hsp70) binding protein 1	1	9.09091
15
16
17
18
