# Supplementary material for: Breast Milk Proteome: Changes in the Different Stages of Lactation and Impacts of Gestational Diabetes Mellitus and Body Mass Index
Source: Mol Nutr Food Res. 2025 Sep 1;69(22):e70225. doi: 10.1002/mnfr.70225 (PMC12643191; doi:10.1002/mnfr.70225)
Supplement: Supplementary file 2 — Supporting file 2: mnfr70225‐sup‐0002‐SuppMat.xlsx [file MNFR-69-e70225-s006.csv]

	hgnc_symbol	description	proteins	p_val_milk_stage	p_val_BMI	p_val_BMI:milk_stage	q_val_milk_stage	q_val_BMI	q_val_BMI:milk_stage	coef_milk_stage	coef_BMI	coef_BMI:milk_stage	colostrum_rate	mature_rate	ENTREZID
1	NUDT4B	nudix hydrolase 4B	A0A024RBG1	0.923040079332637	0.16	0.79	0.974865713369147	0.4	0.93	0.01	0.14	0.07	0.7778	0.9444	440672
2	IGKV3-7	immunoglobulin kappa variable 3-7 (non-functional)	A0A075B6H7	0.00886236238080968	0.64	0.27	0.0392637552401041	0.86	0.56	-0.86	0.25	-0.38	0.9722	0.8056	28915
3	IGLV4-69	immunoglobulin lambda variable 4-69	A0A075B6H9	1.92100565792328e-11	0.64	0.82	2.01113934410106e-10	0.86	0.94	-1.17	0.1	-0.04	1	1	28784
4	IGLV8-61	immunoglobulin lambda variable 8-61	A0A075B6I0	3.16366995241778e-08	0.16	0.57	2.57346187168159e-07	0.41	0.82	-1.18	0.24	0.11	0.9722	0.9444	28774
5	IGLV4-60	immunoglobulin lambda variable 4-60	A0A075B6I1	0.000399126801058375	0.53	0.95	0.00216444323615363	0.79	0.98	-1.23	-0.17	-0.02	1	1	28785
6	IGLV10-54	immunoglobulin lambda variable 10-54	A0A075B6I4	1.70582763536997e-10	0.86	0.79	1.65970172367056e-09	0.95	0.93	-1.48	-0.07	0.06	0.9444	0.9167	28772
7	IGLV7-46	immunoglobulin lambda variable 7-46	A0A075B6I9	1.38007771189651e-05	0.16	0.77	8.70091615045723e-05	0.4	0.92	-0.95	-0.31	-0.06	1	1	28775
8	IGLV2-18	immunoglobulin lambda variable 2-18	A0A075B6J9	1.66587298024889e-14	0.46	0.95	2.20679823652207e-13	0.74	0.98	-1.45	-0.14	-0.01	1	1	28814
9	IGLV3-10	immunoglobulin lambda variable 3-10	A0A075B6K4	1.34066894185415e-05	0.74	0.55	8.46582095456992e-05	0.91	0.81	-1.09	-0.01	0.15	1	1	28803
10	IGLV3-9	immunoglobulin lambda variable 3-9	A0A075B6K5	1.74224829885525e-10	0.68	0.6	1.69307535416737e-09	0.88	0.84	-0.98	0.03	0.08	1	1	28804
11	IGHV3-64	immunoglobulin heavy variable 3-64	A0A075B6Q5	2.08126452180853e-10	0.75	0.91	2.0127289346497e-09	0.91	0.97	-1.26	0.04	0.02	1	1	28414
12	IGHV4-4	immunoglobulin heavy variable 4-4	A0A075B6R2	8.79264564058033e-09	0.81	0.66	7.46393765961272e-08	0.94	0.87	-1.13	0	0.09	1	1	28401
13	IGKV2D-24	immunoglobulin kappa variable 2D-24 (non-functional)	A0A075B6R9	7.25483082947441e-09	0.77	0.66	6.20466688071109e-08	0.92	0.87	-1.01	0	0.07	1	1	28885
14	IGKV2D-29	immunoglobulin kappa variable 2D-29	A0A075B6S2	1.08043390337986e-09	0.11	0.21	9.90873251457905e-09	0.32	0.48	-1.41	-0.51	0.28	0.9722	0.9722	28882
15	IGKV1-27	immunoglobulin kappa variable 1-27	A0A075B6S5	1.7766526436233e-06	0.82	0.84	1.23086741693521e-05	0.94	0.95	-1.31	-0.07	0.05	1	1	28935
16	IGKV1-37	immunoglobulin kappa variable 1-37 (non-functional)	A0A075B6S9	3.08506388698815e-07	0.86	0.38	2.2860380639389e-06	0.95	0.67	-0.97	0.11	-0.17	1	1	28931
17	IGLV5-45	immunoglobulin lambda variable 5-45	A0A087WSX0	5.44261413880167e-08	0.78	0.89	4.34127852818946e-07	0.93	0.96	-1.02	-0.04	-0.03	1	1	28781
18	IGHV4-31	immunoglobulin heavy variable 4-31	A0A087WSY4	0.000400873539152045	0.93	0.85	0.00217244086210755	0.98	0.95	-0.68	0.03	-0.04	0.9722	1	28396
19	IGKV3D-15	immunoglobulin kappa variable 3D-15	A0A087WSY6	5.09570421483221e-11	0.32	0.79	5.15246648963034e-10	0.6	0.93	-1.11	-0.14	-0.05	1	1	28875
20	IGKV1D-8	immunoglobulin kappa variable 1D-8	A0A087WSZ0	0.00111536931405939	0.57	0.85	0.00570760415163766	0.82	0.95	-0.67	-0.07	-0.04	1	1	28904
21	IGKV2-40	immunoglobulin kappa variable 2-40	A0A087WW87	1.32414777632606e-05	0.55	0.83	8.37473668827595e-05	0.81	0.94	-0.83	-0.07	-0.04	1	1	28916
22	IGKV3D-11	immunoglobulin kappa variable 3D-11	A0A0A0MRZ8	2.33683748360202e-06	0.21	0.83	1.60366476108359e-05	0.47	0.94	-0.82	-0.2	0.04	1	1	28876
23	IGLV5-52	immunoglobulin lambda variable 5-52	A0A0A0MRZ9	0.0968567022628754	0.79	0.2	0.288906399430862	0.93	0.46	-0.56	-0.25	0.39	0.9444	0.9167	28779
24	IGHV1-45	immunoglobulin heavy variable 1-45	A0A0A0MS14	2.51414737617929e-07	0.55	0.56	1.88927650431987e-06	0.81	0.82	-1.21	0.18	-0.14	1	1	28466
25	IGHV3-49	immunoglobulin heavy variable 3-49	A0A0A0MS15	9.22891506736058e-10	0.5	0.75	8.51276830924669e-09	0.77	0.91	-0.98	-0.08	-0.05	1	1	28423
26	IGKV6D-21	immunoglobulin kappa variable 6D-21 (non-functional)	A0A0A0MT36	9.72570484618447e-05	0.75	0.84	0.000562148555074686	0.91	0.95	-1.08	-0.1	0.06	1	1	28870
27	IGLV1-36	immunoglobulin lambda variable 1-36	A0A0B4J1U3	5.85422539120805e-10	0.68	0.79	5.48867986208567e-09	0.88	0.93	-1.77	0.06	0.07	0.9722	0.9444	28826
28	IGHV6-1	immunoglobulin heavy variable 6-1	A0A0B4J1U7	3.19348824749302e-11	0.2	0.8	3.270459502689e-10	0.47	0.93	-1.09	-0.25	0.04	1	1	28385
29	IGHV3-15	immunoglobulin heavy variable 3-15	A0A0B4J1V0	7.43622564695045e-13	0.84	0.84	8.70976106566572e-12	0.95	0.95	-1.37	-0.05	0.04	1	1	28448
30	IGHV3-21	immunoglobulin heavy variable 3-21	A0A0B4J1V1	0.00025799506744881	0.86	0.44	0.00142762800873752	0.95	0.72	-1.35	0.18	-0.3	0.9167	0.8889	28444
31	IGHV2-26	immunoglobulin heavy variable 2-26	A0A0B4J1V2	1.8727979134226e-06	0.68	0.8	1.29410983844461e-05	0.88	0.93	-0.89	0.05	0.05	1	1	28455
32	IGHV3-73	immunoglobulin heavy variable 3-73	A0A0B4J1V6	7.49685384723554e-08	0.4	0.32	5.93507121226139e-07	0.69	0.61	-1.02	0.05	0.19	1	0.9722	28409
33	IGHV3-74	immunoglobulin heavy variable 3-74	A0A0B4J1X5	1.69635914883331e-11	0.39	0.86	1.78594062424314e-10	0.68	0.95	-1.24	-0.14	0.03	1	1	28408
34	IGHV3-43	immunoglobulin heavy variable 3-43	A0A0B4J1X8	8.60688655954989e-15	0.85	0.58	1.16726332491824e-13	0.95	0.82	-1.38	-0.07	0.1	1	1	28426
35	IGLV9-49	immunoglobulin lambda variable 9-49	A0A0B4J1Y8	2.16706409104896e-17	0.14	0.97	3.46210159185982e-16	0.37	0.99	-1.9	-0.32	0.01	1	0.9722	28773
36	IGHV3-72	immunoglobulin heavy variable 3-72	A0A0B4J1Y9	9.65709902074219e-11	0.59	0.92	9.59464017135431e-10	0.83	0.97	-1.07	-0.07	0.02	1	1	28410
37	IGKV1D-13	immunoglobulin kappa variable 1D-13	A0A0B4J2D9	2.3934499087991e-10	0.4	0.66	2.30070732508871e-09	0.69	0.87	-1.23	0.09	0.08	1	1	28902
38	IGKV6-21	immunoglobulin kappa variable 6-21 (non-functional)	A0A0C4DH24	2.10330571733583e-09	0.86	0.91	1.89629865350774e-08	0.96	0.97	-1	-0.04	0.02	1	1	28906
39	IGKV3D-20	immunoglobulin kappa variable 3D-20	A0A0C4DH25	8.70488621607152e-05	0.26	0.31	0.000507451978329337	0.54	0.6	-0.65	-0.09	-0.17	1	1	28874
40	IGHV1-3	immunoglobulin heavy variable 1-3	A0A0C4DH29	4.89767025775124e-09	0.2	0.18	4.27569289824228e-08	0.47	0.43	-1.75	-0.16	-0.41	1	1	28473
41	IGHV3-16	immunoglobulin heavy variable 3-16 (non-functional)	A0A0C4DH30	8.37070981435958e-09	0.58	0.82	7.11332234011748e-08	0.82	0.94	-1.2	0.06	0.05	0.9722	1	28447
42	IGHV1-18	immunoglobulin heavy variable 1-18	A0A0C4DH31	9.78029708083344e-15	0.91	0.63	1.31523591046629e-13	0.97	0.85	-1.96	-0.04	0.12	1	1	28468
43	IGHV3-20	immunoglobulin heavy variable 3-20	A0A0C4DH32	8.63258391619596e-08	0.93	0.27	6.7938010170023e-07	0.98	0.56	-1.37	-0.15	0.27	1	0.9444	28445
44	IGHV1-24	immunoglobulin heavy variable 1-24	A0A0C4DH33	0.00124661537588847	0.79	0.53	0.00632251658577596	0.93	0.79	-0.74	0.14	-0.15	0.9722	0.9722	28467
45	IGHV4-28	immunoglobulin heavy variable 4-28	A0A0C4DH34	2.91428282372852e-11	0.86	0.87	2.99990865927106e-10	0.95	0.96	-1.25	0.05	-0.03	1	1	28400
46	IGHV3-35	immunoglobulin heavy variable 3-35 (non-functional)	A0A0C4DH35	3.48456760180755e-14	0.77	0.82	4.48947193600624e-13	0.92	0.94	-1.22	0.02	0.04	1	1	28432
47	IGHV3-38	immunoglobulin heavy variable 3-38 (non-functional)	A0A0C4DH36	4.95537455544929e-07	0.95	0.96	3.56608395936296e-06	0.98	0.98	-0.97	-0.01	0.01	1	1	28429
48	IGHV5-51	immunoglobulin heavy variable 5-51	A0A0C4DH38	6.15893410967294e-09	0.53	0.18	5.30718076246682e-08	0.79	0.43	-1.13	-0.01	0.25	1	1	28388
49	IGHV1-58	immunoglobulin heavy variable 1-58	A0A0C4DH39	8.8828716972654e-09	0.56	0.66	7.53252432247941e-08	0.81	0.87	-1.27	0.07	0.1	0.9167	0.9444	28464
50	IGHV3-66	immunoglobulin heavy variable 3-66	A0A0C4DH42	7.21450831926377e-05	0.82	0.18	0.000424683068933522	0.94	0.43	-1.13	-0.22	0.36	0.9722	0.9444	28412
51	IGHV2-70D	immunoglobulin heavy variable 2-70D	A0A0C4DH43	4.31325452402858e-08	0.07	0.75	3.46971572386105e-07	0.22	0.91	-1.06	-0.32	-0.06	1	1	102723168
52	IGKV1-8	immunoglobulin kappa variable 1-8	A0A0C4DH67	1.82389034923661e-06	0.43	0.8	1.26140572378373e-05	0.71	0.93	-1.04	-0.13	-0.06	1	1	28942
53	IGKV1-12	immunoglobulin kappa variable 1-12	A0A0C4DH73	4.57283648528296e-05	0.72	0.74	0.000274438901911648	0.9	0.91	-0.72	-0.08	0.06	1	1	28940
54		novel immunoglobulin lambda variable gene	A0A0G2JS06	1.46650959553935e-15	0.7	0.81	2.05517169283655e-14	0.89	0.94	-1.54	-0.1	0.05	1	1	NA
55	IGHV3-64D	immunoglobulin heavy variable 3-64D	A0A0J9YX35	1.36971277630658e-14	0.85	0.77	1.82658859050701e-13	0.95	0.92	-1.34	0	0.05	1	1	102723170
56	IGHV5-10-1	immunoglobulin heavy variable 5-10-1	A0A0J9YXX1	1.26946013106579e-08	0.55	0.67	1.06629311534737e-07	0.81	0.88	-0.95	-0.13	0.07	1	1	28386
57	RBM47	RNA binding motif protein 47	A0AV96	0.0179549009906838	0.03	0.44	0.0746998693299905	0.12	0.73	0.76	0.53	-0.23	1	1	54502
58	UBA6	ubiquitin like modifier activating enzyme 6	A0AVT1	0.138725588358924	0.27	0.89	0.369133910663252	0.56	0.96	0.39	0.19	-0.04	1	0.9722	55236
59	NA	NA	A0M8Q6	1.72359940815483e-07	0.93	0.83	1.32513109454676e-06	0.97	0.94	-1.02	0	0.04	1	1	NA
60	SHTN1	shootin 1	A0MZ66	1.56171183498597e-13	0.19	0.59	1.91627559721474e-12	0.44	0.83	1.49	0.2	-0.11	1	1	57698
61	HFM1	helicase for meiosis 1	A2PYH4	3.75547110248813e-08	0.5	0.68	3.02711434577953e-07	0.77	0.88	-1.01	0.15	0.07	1	1	164045
62	DENND3	DENN domain containing 3	A2RUS2	0.0302512410368323	0.3	0.47	0.116009079885845	0.59	0.75	1.02	-0.01	0.35	0.4722	0.9722	22898
63	VPS37C	VPS37C subunit of ESCRT-I	A5D8V6	0.0353838911254751	0.35	0.52	0.132077814163689	0.65	0.79	-0.43	0.03	0.13	1	0.8889	55048
64	PGP	phosphoglycolate phosphatase	A6NDG6	2.14087198296311e-11	0.47	0.16	2.23254378588894e-10	0.75	0.4	1.12	-0.05	0.24	0.9722	1	283871
65	NA	NA	A6NIZ1	0.118183189196588	0.89	0.08	0.332294021577734	0.97	0.24	0.16	0.07	-0.16	1	1	NA
66	PCP4L1	Purkinje cell protein 4 like 1	A6NKN8	1.08218614618274e-27	0.17	0.67	3.12075918256597e-26	0.42	0.88	2.77	0.14	0.13	0.6111	1	654790
67	SMIM1	small integral membrane protein 1 (Vel blood group)	B2RUZ4	0.488925507648005	0.59	0.59	0.762055991237515	0.83	0.83	-0.14	0.02	0.1	0.9444	0.9167	388588
68	TMEM238	transmembrane protein 238	C9JI98	2.13130277206511e-64	0.12	0.1	2.98681518302738e-62	0.34	0.3	3.34	-0.04	0.32	0.5833	1	388564
69	NACA	nascent polypeptide associated complex subunit alpha	E9PAV3	0.0423178664131382	0.03	0.84	0.153303907894852	0.13	0.95	0.46	0.31	-0.04	1	1	4666
70	DNASE2	deoxyribonuclease 2, lysosomal	O00115	0.0504497314953357	0.86	0.89	0.176844830509764	0.96	0.96	0.28	0.02	-0.02	1	1	1777
71	DDX39A	DExD-box helicase 39A	O00148	0.000772073181315104	0.81	0.68	0.00404679827581696	0.94	0.88	-1.4	-0.01	0.18	0.9167	0.5278	10212
72	MYO1C	myosin IC	O00159	2.79838186498388e-17	0.97	0.86	4.43521316220065e-16	0.99	0.95	-1.38	0.02	-0.03	1	1	4641
73	SNAP23	synaptosome associated protein 23	O00161	0.881322371090968	0.02	0.46	0.962105527998722	0.07	0.74	0.01	0.14	0.08	1	1	8773
74	LGALS9	galectin 9	O00182	0.123646622652305	0.33	0.22	0.341406575093886	0.62	0.49	-0.35	-0.02	0.25	1	1	3965
75	MASP2	MBL associated serine protease 2	O00187	3.91842387415891e-23	0.1	0.47	8.99435916861533e-22	0.3	0.75	-1.43	-0.24	0.1	1	1	10747
76	AP3B1	adaptor related protein complex 3 subunit beta 1	O00203	0.943455344934498	0.8	0.23	0.980510946563301	0.94	0.5	0.02	0.15	-0.24	1	1	8546
77	SULT2B1	sulfotransferase family 2B member 1	O00204	0.336057119110477	0.47	0.46	0.625001875391725	0.75	0.74	0.89	0.6	-0.5	0.4167	0.9444	6820
78	PSMD11	proteasome 26S subunit, non-ATPase 11	O00231	0.00033872775771486	0.14	0.59	0.00184819489660267	0.38	0.83	0.96	0.28	-0.14	1	1	5717
79	PSMD12	proteasome 26S subunit, non-ATPase 12	O00232	0.0020276852029634	0.09	0.52	0.0100167899822335	0.27	0.78	0.71	0.3	-0.14	1	1	5718
80	PSMD9	proteasome 26S subunit, non-ATPase 9	O00233	0.00391754577138091	0.03	0.61	0.0186048487644416	0.11	0.84	0.46	0.22	-0.08	1	1	5715
81	ATOX1	antioxidant 1 copper chaperone	O00244	4.27898462486823e-33	0.05	0.3	1.62764424683083e-31	0.19	0.59	1.39	0.09	0.12	1	1	475
82	PGRMC1	progesterone receptor membrane component 1	O00264	0.709371021286702	0.35	0.74	0.893621781743917	0.65	0.91	0.03	0.04	0.03	1	1	10857
83	DFFA	DNA fragmentation factor subunit alpha	O00273	0.946854994462559	0.68	0.27	0.981877990257483	0.88	0.55	0.03	0.11	-0.32	0.9167	0.9444	1676
84	LEFTY2	left-right determination factor 2	O00292	2.635284053746e-07	0.76	0.7	1.97288182018023e-06	0.92	0.89	-0.87	0	-0.07	1	0.9722	7044
85	CLIC1	chloride intracellular channel 1	O00299	0.583207915285051	0.22	0.4	0.827975782098619	0.5	0.69	0.05	0.04	0.09	1	1	1192
86	TNFRSF11B	TNF receptor superfamily member 11b	O00300	0.724226620458184	0.51	0.9	0.901233285362224	0.78	0.97	-0.08	0.11	-0.03	1	1	4982
87	EIF3F	eukaryotic translation initiation factor 3 subunit F	O00303	0.363758309330747	0.52	0.32	0.654732171008114	0.79	0.61	0.18	0.16	-0.17	1	1	8665
88	MATN2	matrilin 2	O00339	0.528410934251335	0.95	0.9	0.792814902854933	0.98	0.97	-0.11	0	-0.02	1	1	4147
89	QSOX1	quiescin sulfhydryl oxidase 1	O00391	0.394851467669647	0.73	0.49	0.68558748198987	0.9	0.76	0.13	0.07	-0.1	1	1	5768
90	WASL	WASP like actin nucleation promoting factor	O00401	0.00772568519099008	0.2	0.75	0.0345923617184018	0.46	0.91	0.39	0.13	-0.04	0.9444	0.9722	8976
91	IPO5	importin 5	O00410	1.57593979424009e-07	0.05	0.57	1.21511651316504e-06	0.18	0.82	0.97	0.25	-0.1	1	1	3843
92	DNM1L	dynamin 1 like	O00429	0.288594988572049	0.08	0.26	0.575604686320481	0.25	0.54	0.51	0.62	-0.46	0.9722	0.9444	10059
93	RTCA	RNA 3'-terminal phosphate cyclase	O00442	0.708832423285262	0.56	0.98	0.893621781743917	0.82	0.99	0.17	0.18	-0.01	0.6667	0.9167	8634
94	GOLIM4	golgi integral membrane protein 4	O00461	3.55029272257008e-15	0.06	0.55	4.89805496854746e-14	0.2	0.81	1.9	0.3	-0.14	0.9722	1	27333
95	MANBA	mannosidase beta	O00462	1.13629443093913e-09	0.57	0.93	1.03615524136321e-08	0.82	0.97	-0.59	0.05	-0.01	1	1	4126
96	AGRN	agrin	O00468	5.20098332593052e-19	0.23	0.49	9.09090914825668e-18	0.5	0.76	-1.73	-0.1	-0.13	1	1	375790
97	PLOD2	procollagen-lysine,2-oxoglutarate 5-dioxygenase 2	O00469	0.779494055514742	0.48	0.8	0.926951730986896	0.76	0.94	-0.04	0.12	-0.04	1	1	5352
98	BTN3A1	butyrophilin subfamily 3 member A1	O00481	0.0403614418760748	0.28	0.16	0.147285151989989	0.56	0.4	0.16	0.01	0.12	1	1	11119
99	PSMD14	proteasome 26S subunit, non-ATPase 14	O00487	0.00205626134003278	0.22	0.63	0.0101204039335686	0.49	0.85	0.61	0.1	0.1	0.9722	1	10213
100	BIN1	bridging integrator 1	O00499	0.0644666206020027	0.29	0.35	0.212354377471669	0.57	0.64	0.29	0.15	-0.14	1	1	274
101	STK25	serine/threonine kinase 25	O00506	0.0491190296587914	0.45	0.94	0.172999474829994	0.74	0.98	-0.45	0.1	0.02	1	1	10494
102	VWA5A	von Willebrand factor A domain containing 5A	O00534	0.000154829390292966	0.13	0.22	0.00087901717815225	0.36	0.49	0.87	0.3	-0.27	0.8611	1	4013
103	SDCBP	syndecan binding protein	O00560	1.28054028645805e-63	0.98	0.79	1.70482596803781e-61	0.99	0.93	-2.15	-0.01	0.03	1	1	6386
104	DDX3X	DEAD-box helicase 3 X-linked	O00571	0.190842041386546	0.14	0.98	0.450486473580298	0.38	0.99	0.29	0.18	0	1	1	1654
105	RNASET2	ribonuclease T2	O00584	1.33766099983047e-21	0.73	0.76	2.81190422806468e-20	0.9	0.92	-1.7	-0.07	0.05	1	1	8635
106	PODXL	podocalyxin like	O00592	1.48579212066269e-07	0.06	0.46	1.15004917246643e-06	0.2	0.74	-0.74	-0.12	-0.11	1	1	5420
107	CCN1	cellular communication network factor 1	O00622	0.00157949132026081	0.16	0.72	0.00789547976610975	0.41	0.9	-1.05	-0.28	0.12	1	1	3491
108	PIR	pirin	O00625	8.8376371307749e-15	0.42	0.06	1.19450161422386e-13	0.71	0.21	2.01	-0.36	0.48	0.8611	1	8544
109	KPNA4	karyopherin subunit alpha 4	O00629	0.479469558109617	0.82	0.94	0.755573649670472	0.94	0.98	0.22	0.04	-0.02	1	0.9167	3840
110	PPP6C	protein phosphatase 6 catalytic subunit	O00743	0.761736927668553	0.34	0.75	0.917622466930539	0.63	0.91	0.08	0.14	-0.07	0.9722	0.9167	5537
111	MAN2B1	mannosidase alpha class 2B member 1	O00754	8.22708954976694e-24	0.1	0.85	1.93288209775113e-22	0.3	0.95	1.37	0.1	0.02	1	1	4125
112	FBP2	fructose-bisphosphatase 2	O00757	5.91647024735243e-16	0.11	0.94	8.59286624288203e-15	0.31	0.98	1.41	0.16	-0.01	1	1	8789
113	ACACB	acetyl-CoA carboxylase beta	O00763	7.02228943819583e-23	0.62	0.64	1.59358091000876e-21	0.85	0.86	2.02	0.1	-0.09	1	1	32
114	PDXK	pyridoxal kinase	O00764	9.80138493744219e-10	0.04	0.7	9.00960447414133e-09	0.14	0.89	1.09	0.16	0.07	1	1	8566
115	ISLR	immunoglobulin superfamily containing leucine rich repeat	O14498	3.66715132434028e-05	0.1	0.93	0.000222254967972915	0.29	0.98	0.49	-0.09	-0.01	1	1	3671
116	CDK2AP1	cyclin dependent kinase 2 associated protein 1	O14519	7.42558364663116e-09	0.52	0.41	6.3371327103942e-08	0.79	0.7	-1.34	0.15	-0.19	1	0.5833	8099
117	DYNC1I1	dynein cytoplasmic 1 intermediate chain 1	O14576	0.00141025949684101	0.07	0.23	0.00708946057946255	0.23	0.5	0.53	0.24	-0.19	1	0.9722	1780
118	COPE	COPI coat complex subunit epsilon	O14579	0.0441401121868723	0.11	0.21	0.15889656803076	0.32	0.48	0.37	0.24	-0.21	1	1	11316
119	AP3D1	adaptor related protein complex 3 subunit delta 1	O14617	0.536163480695644	0.78	0.86	0.79874559563536	0.93	0.95	-0.2	0.09	-0.06	0.8889	0.9722	8943
120	CCS	copper chaperone for superoxide dismutase	O14618	2.89805115841194e-17	0.18	0.35	4.58408567393952e-16	0.44	0.64	1.34	0.07	0.15	1	1	9973
121	TOR1A	torsin family 1 member A	O14656	5.48999290239738e-05	0.79	0.21	0.00032605251527398	0.93	0.47	-0.57	-0.12	0.18	0.9722	0.9722	1861
122	TOR1B	torsin family 1 member B	O14657	0.00806174543739777	0.03	0.48	0.0359359500859003	0.1	0.76	-0.32	-0.19	0.08	1	1	27348
123	ADAM10	ADAM metallopeptidase domain 10	O14672	0.279339547212679	0.91	0.24	0.564586655918034	0.97	0.51	-0.09	0.07	-0.12	1	1	102
124	PDCD5	programmed cell death 5	O14737	0.157546125141018	0.17	0.95	0.39910414641589	0.42	0.98	0.37	0.18	-0.02	0.9444	1	9141
125	PRMT5	protein arginine methyltransferase 5	O14744	0.00986106794533215	0.37	0.96	0.0433517945774977	0.66	0.98	-0.56	0.12	0.01	1	1	10419
126	NHERF1	NHERF family PDZ scaffold protein 1	O14745	1.05817295555606e-05	0.42	0.96	6.78930567789702e-05	0.71	0.98	0.43	0.06	-0.01	1	1	9368
127	FPGT	fucose-1-phosphate guanylyltransferase	O14772	0.00555801800474437	0.67	0.17	0.0256188389047305	0.88	0.42	0.63	-0.12	0.33	0.8333	0.9167	8790
128	TPP1	tripeptidyl peptidase 1	O14773	0.00285641498242504	0.75	0.95	0.0137617870202721	0.91	0.98	-0.41	-0.03	0.01	1	1	1200
129	NRP1	neuropilin 1	O14786	3.23144103024129e-70	0.42	0.47	5.37765644782654e-68	0.71	0.75	-3.06	-0.14	0.12	1	1	8829
130	APOL1	apolipoprotein L1	O14791	0.848805856255186	0.05	0.45	0.951215092559825	0.16	0.73	0.02	-0.24	0.13	1	1	8542
131	MSTN	myostatin	O14793	0.0310438406174589	0.17	0.45	0.118649855910173	0.42	0.74	0.43	-0.07	-0.14	0.9722	1	2660
132	TSPAN4	tetraspanin 4	O14817	7.47731495309058e-35	0.61	0.58	3.1602535367877e-33	0.84	0.83	-2.32	0.01	0.1	1	0.9444	7106
133	PSMA7	proteasome 20S subunit alpha 7	O14818	3.19249184291109e-07	0.22	0.46	2.35689693541347e-06	0.49	0.74	0.89	0.19	-0.12	1	1	5688
134	OPLAH	5-oxoprolinase, ATP-hydrolysing	O14841	1.37084952378579e-08	0.14	0.54	1.14543368159005e-07	0.37	0.81	1.16	0.23	-0.12	1	1	26873
135	GIPC1	GIPC PDZ domain containing family member 1	O14908	0.000420980007307901	0.02	0.78	0.00227831185526796	0.08	0.93	0.5	0.19	0.04	1	1	10755
136	UBE2L6	ubiquitin conjugating enzyme E2 L6	O14933	0.07891339006459	0.06	0.31	0.247770144708982	0.2	0.6	0.44	0.14	0.3	0.7778	0.9167	9246
137	MYL12B	myosin light chain 12B	O14950	0.604688450600505	0.44	0.44	0.837421729532804	0.73	0.73	0.07	-0.12	0.12	1	1	103910
138	HGS	hepatocyte growth factor-regulated tyrosine kinase substrate	O14964	1.41838091843748e-05	0.1	0.58	8.92128092636109e-05	0.3	0.83	0.88	0.23	-0.11	1	1	9146
139	XPO1	exportin 1	O14980	0.00204682198500723	0.41	0.96	0.0100988350934143	0.7	0.99	0.62	0.12	0.01	0.9722	0.9722	7514
140	PLXNB2	plexin B2	O15031	5.18837594248653e-07	0.41	0.74	3.72035431136287e-06	0.7	0.91	-0.59	-0.04	-0.04	1	1	23654
141	PFAS	phosphoribosylformylglycinamidine synthase	O15067	0.0526913466630767	0.44	0.36	0.182840346283517	0.73	0.65	-0.32	0.15	-0.16	1	1	5198
142	ADAMTS3	ADAM metallopeptidase with thrombospondin type 1 motif 3	O15072	4.58755779883964e-17	0.35	0.77	7.18537484257471e-16	0.64	0.92	-2.4	0.12	0.08	1	1	9508
143	LSM1	LSM1 homolog, mRNA degradation associated	O15116	0.17001702248716	0.51	0.44	0.41903609244907	0.78	0.73	-0.27	0.15	-0.16	0.9722	0.8056	27257
144	ARPC1B	actin related protein 2/3 complex subunit 1B	O15143	4.47060772383735e-07	0.58	0.49	3.24352538583222e-06	0.82	0.77	0.75	-0.01	0.1	1	1	10095
145	ARPC2	actin related protein 2/3 complex subunit 2	O15144	0.00890533823574436	0.37	0.29	0.0393951645759461	0.66	0.58	0.4	-0.01	0.17	1	1	10109
146	ARPC3	actin related protein 2/3 complex subunit 3	O15145	0.000250023549795334	0.55	0.4	0.00138693619150356	0.81	0.69	0.57	-0.01	0.13	1	1	10094
147	ADAMDEC1	ADAM like decysin 1	O15204	6.7440521495835e-107	0.61	0.56	4.89740805189754e-104	0.84	0.82	2.35	0.03	0.06	1	1	27299
148	RGL2	ral guanine nucleotide dissociation stimulator like 2	O15211	1.84907860308146e-07	0.19	0.62	1.4188703056114e-06	0.44	0.84	0.99	-0.5	0.09	0.6667	1	5863
149	PFDN6	prefoldin subunit 6	O15212	0.92226273402505	0.32	0.51	0.974865713369147	0.61	0.78	0.03	0.17	-0.11	1	1	10471
150	GSTA4	glutathione S-transferase alpha 4	O15217	4.06605155259674e-06	0.01	0.91	2.72251632876301e-05	0.05	0.97	-0.88	0.29	0.02	0.9722	0.8889	2941
151	LAMA5	laminin subunit alpha 5	O15230	0.489856642645997	0.04	0.55	0.76285634137526	0.14	0.81	-0.09	-0.19	0.07	1	1	3911
152	ZNF185	zinc finger protein 185 with LIM domain	O15231	0.0065591242224152	0.11	0.72	0.0298372917361347	0.31	0.9	0.91	0.39	0.12	1	0.9722	7739
153	MATN3	matrilin 3	O15232	5.82114175248768e-48	0.82	0.07	4.30548891841404e-46	0.94	0.23	-2.82	0.21	-0.35	1	1	4148
154	MAPK13	mitogen-activated protein kinase 13	O15264	9.06043964038851e-33	0.02	0.97	3.38199961903848e-31	0.06	0.99	1.98	0.26	0.01	0.9722	1	5603
155	PMM2	phosphomannomutase 2	O15305	1.5586752034152e-05	0.03	0.84	9.78059507060536e-05	0.1	0.95	0.96	0.29	-0.04	0.9722	1	5373
156	INPPL1	inositol polyphosphate phosphatase like 1	O15357	0.00451365107888729	0.03	0.48	0.0211963814333637	0.1	0.75	0.95	0.29	0.25	0.7778	0.9444	3636
157	EIF3D	eukaryotic translation initiation factor 3 subunit D	O15371	0.533593806514702	0.6	0.37	0.796551546708921	0.84	0.66	0.17	0.17	-0.2	1	1	8664
158	EIF3H	eukaryotic translation initiation factor 3 subunit H	O15372	0.730484923387807	0.43	0.64	0.903638380733025	0.72	0.86	0.09	0.14	-0.1	1	1	8667
159	BCAT2	branched chain amino acid transaminase 2	O15382	0.000390756835035876	0.05	0.94	0.00212049293360501	0.17	0.98	1.35	0.41	-0.03	0.4444	0.9444	587
160	TMPRSS2	transmembrane serine protease 2	O15393	3.45309331595592e-07	0.24	0.23	2.53989957715063e-06	0.52	0.51	-1.04	-0.06	-0.25	1	1	7113
161	STX7	syntaxin 7	O15400	0.00133113203711386	0.62	0.14	0.00672554251262843	0.85	0.37	0.72	0.22	-0.3	0.75	1	8417
162	YKT6	YKT6 v-SNARE homolog	O15498	1.50616523003831e-09	0.04	0.56	1.36408705867868e-08	0.14	0.81	0.77	0.21	-0.07	1	1	10652
163	ARPC5	actin related protein 2/3 complex subunit 5	O15511	1.01243143214037e-05	0.43	0.89	6.50627697500985e-05	0.72	0.96	0.84	0.08	0.03	1	1	10092
164	FABP7	fatty acid binding protein 7	O15540	0.00127781342203267	0.6	0.69	0.00647663300456663	0.84	0.88	-0.83	0.13	-0.1	1	1	2173
165	FLRT2	fibronectin leucine rich transmembrane protein 2	O43155	0.252751819891466	0.64	0.68	0.534122099812971	0.86	0.88	0.31	0.22	-0.1	0.8056	0.9167	23768
166	PHGDH	phosphoglycerate dehydrogenase	O43175	1.46971479995902e-06	0.1	0.29	1.02265521098194e-05	0.29	0.58	1.04	0.34	-0.22	1	1	26227
167	DYNC1LI2	dynein cytoplasmic 1 light intermediate chain 2	O43237	0.110237987018361	0.76	0.76	0.31643324766322	0.92	0.92	0.29	0.05	-0.05	1	1	1783
168	KLK10	kallikrein related peptidase 10	O43240	3.96046820106265e-05	0.02	0.96	0.000238944259743871	0.09	0.99	1.28	-0.36	-0.02	0.75	1	5655
169	PSMD3	proteasome 26S subunit, non-ATPase 3	O43242	0.000330084399698727	0.16	0.56	0.00180836307222163	0.4	0.81	0.77	0.24	-0.12	1	1	5709
170	PAPSS1	3'-phosphoadenosine 5'-phosphosulfate synthase 1	O43252	0.850848187987945	0.21	0.67	0.951945900992063	0.48	0.88	-0.03	0.21	-0.1	0.9722	0.9722	9061
171	SPINT1	serine peptidase inhibitor, Kunitz type 1	O43278	0.00204914252842557	0.57	0.77	0.0101040435290515	0.82	0.92	0.25	-0.05	0.02	1	1	6692
172	B4GALT5	beta-1,4-galactosyltransferase 5	O43286	0.0363624173346088	0.96	0.71	0.135413981197602	0.99	0.89	0.43	-0.05	0.08	0.8611	0.9722	9334
173	SPINT2	serine peptidase inhibitor, Kunitz type 2	O43291	2.9625570993015e-24	0.55	0.49	7.08530123030551e-23	0.81	0.76	1.23	-0.09	0.08	1	1	10653
174	EEF1E1	eukaryotic translation elongation factor 1 epsilon 1	O43324	0.767471552691874	0.78	0.45	0.91995239539356	0.93	0.73	-0.06	0.09	-0.23	0.9444	0.9167	9521
175	TXNL1	thioredoxin like 1	O43396	0.000146636400587725	0.24	0.66	0.000834281743514778	0.52	0.87	0.69	0.16	-0.08	1	1	9352
176	TPD52L2	TPD52 like 2	O43399	0.418964199191202	0.17	0.6	0.707245567020143	0.41	0.84	0.19	-0.32	0.14	0.6944	1	7165
177	COCH	cochlin	O43405	1.2181771475932e-14	0.76	0.82	1.62722392223653e-13	0.92	0.94	3.34	-0.02	-0.09	0.5	0.9444	1690
178	PPIH	peptidylprolyl isomerase H	O43447	0.00818851424513824	0.56	0.38	0.0364197393041004	0.82	0.67	0.5	-0.01	0.17	0.9722	0.8889	10465
179	AKR7A2	aldo-keto reductase family 7 member A2	O43488	2.34721280309196e-42	0.27	0.85	1.36857926066413e-40	0.55	0.95	2.26	0.08	0.03	1	1	8574
180	PROM1	prominin 1	O43490	1.49258068256718e-24	0.1	0.47	3.70271257526294e-23	0.3	0.75	-2.48	-0.2	-0.18	1	1	8842
181	TGOLN2	trans-golgi network protein 2	O43493	4.28029055717139e-39	0.64	0.41	2.23470333141732e-37	0.86	0.7	1.3	-0.08	0.08	1	1	10618
182	B4GAT1	beta-1,4-glucuronyltransferase 1	O43505	4.75299968133321e-11	0.39	0.57	4.81203567230541e-10	0.68	0.82	-1.4	-0.19	0.12	1	1	11041
183	DENR	density regulated re-initiation and release factor	O43583	2.23508031113169e-11	0.06	0.68	2.32489892589561e-10	0.2	0.88	1.02	0.2	-0.06	1	1	8562
184	XPOT	exportin for tRNA	O43592	4.64046970954078e-07	0.16	0.52	3.35154358406978e-06	0.4	0.78	1.18	0.24	-0.15	0.9444	1	11260
185	DNPH1	2'-deoxynucleoside 5'-phosphate N-hydrolase 1	O43598	0.00074913436777036	0.03	0.97	0.0039343098814922	0.13	0.99	0.6	0.18	0.01	1	1	10591
186	TRAPPC3	trafficking protein particle complex subunit 3	O43617	0.398554598183779	0.1	0.67	0.689251814308731	0.3	0.88	0.16	0.18	0.08	0.9722	0.9167	27095
187	CHMP2A	charged multivesicular body protein 2A	O43633	0.00523937837169275	0.69	0.85	0.0242621185119314	0.88	0.95	-0.26	0.02	0.02	1	1	27243
188	NCK2	NCK adaptor protein 2	O43639	0.00169617652476551	0.92	0.08	0.00844704369066517	0.97	0.24	0.71	0.2	-0.36	0.9722	0.9722	8440
189	TSPAN6	tetraspanin 6	O43657	5.76534127928207e-62	0.79	0.83	7.19586658420393e-60	0.93	0.95	-2.18	0.04	-0.03	1	1	7105
190	NDUFB5	NADH:ubiquinone oxidoreductase subunit B5	O43674	7.86235324559847e-51	0.66	0.52	6.61099765535164e-49	0.87	0.79	-2.75	-0.01	0.12	1	0.9444	4711
191	NDUFC1	NADH:ubiquinone oxidoreductase subunit C1	O43677	1.71373346009769e-05	0.16	0.22	0.00010703129694496	0.41	0.49	-0.92	-0.63	0.26	0.9444	0.9722	4717
192	GET3	guided entry of tail-anchored proteins factor 3, ATPase	O43681	0.580084587097713	0.76	0.21	0.825238767896087	0.92	0.48	0.21	0.21	-0.35	0.9444	0.8333	439
193	PI15	peptidase inhibitor 15	O43692	1.85317659949095e-12	0.89	0.16	2.08495417982164e-11	0.96	0.4	-2.9	-0.3	0.56	0.9722	0.9167	51050
194	ACTN4	actinin alpha 4	O43707	0.136967249487019	0.63	0.16	0.3660402773176	0.85	0.4	0.15	-0.11	0.16	1	1	81
195	GSTZ1	glutathione S-transferase zeta 1	O43708	1.32797118813736e-07	0.25	0.45	1.03289521429808e-06	0.54	0.74	1.2	0.21	-0.16	0.8611	0.9722	2954
196	ITM2A	integral membrane protein 2A	O43736	2.70973311768578e-17	0.62	0.95	4.30325012804653e-16	0.85	0.98	-1.37	-0.07	-0.01	0.9722	1	9452
197	AP1G1	adaptor related protein complex 1 subunit gamma 1	O43747	0.00485568126612928	0.52	0.43	0.0226560642253742	0.79	0.72	0.51	0.14	-0.14	1	1	164
198	SGTA	small glutamine rich tetratricopeptide repeat co-chaperone alpha	O43765	0.805707928437059	0.1	0.57	0.937251402093516	0.3	0.82	-0.04	0.3	-0.15	0.9722	0.9722	6449
199	ENSA	endosulfine alpha	O43768	6.30482589626498e-10	0.12	0.57	5.88352210973886e-09	0.34	0.82	1.41	0.28	-0.13	0.8889	1	2029
200	NARS1	asparaginyl-tRNA synthetase 1	O43776	0.000236316068516259	0.04	0.56	0.00131638267455221	0.14	0.82	0.65	0.24	-0.1	1	1	4677
201	LANCL1	LanC like glutathione S-transferase 1	O43813	1.04795729535271e-17	0.12	0.73	1.71890818794198e-16	0.33	0.9	1	0.08	0.04	1	1	10314
202	NRDC	nardilysin convertase	O43847	0.0950667012496105	0.16	0.84	0.285593384573858	0.41	0.95	-0.74	0.4	-0.09	0.9722	1	4898
203	CALU	calumenin	O43852	1.63090368596733e-10	0.17	0.27	1.59067871105092e-09	0.43	0.56	-0.82	-0.19	0.14	1	1	813
204	AHCYL1	adenosylhomocysteinase like 1	O43865	0.43111910508116	0.73	0.84	0.715931591548868	0.9	0.95	0.19	0.06	-0.05	1	1	10768
205	CD5L	CD5 molecule like	O43866	6.62215062542919e-07	0.16	0.09	4.71879921462341e-06	0.41	0.28	-0.93	-0.37	0.3	1	1	922
206	GMFG	glia maturation factor gamma	O60234	0.630628594008663	0.34	0.63	0.851929850996313	0.64	0.85	-0.16	0.08	0.14	1	1	9535
207	HS6ST1	heparan sulfate 6-O-sulfotransferase 1	O60243	3.75821141679878e-28	0.76	0.78	1.10777095193316e-26	0.92	0.93	-1.6	-0.05	0.04	1	1	9394
208	PRPSAP2	phosphoribosyl pyrophosphate synthetase associated protein 2	O60256	0.926124532488778	0.5	0.95	0.974865713369147	0.77	0.98	-0.02	0.08	-0.01	1	1	5636
209	KLK8	kallikrein related peptidase 8	O60259	2.28940771206133e-09	0.17	0.64	2.05480773078043e-08	0.43	0.86	1.02	-0.27	0.08	1	1	11202
210	GNG7	G protein subunit gamma 7	O60262	0.0967063332611756	0.41	0.75	0.288673464159294	0.7	0.91	0.3	0.1	-0.06	0.9444	0.9722	2788
211	ADCY3	adenylate cyclase 3	O60266	4.90007252904935e-34	0.13	0.45	1.97685754353769e-32	0.35	0.74	-1.53	0.07	0.09	1	1	109
212	SPAG9	sperm associated antigen 9	O60271	0.836540338575578	0.6	0.48	0.947180346762493	0.84	0.76	-0.07	-0.02	0.14	0.9167	1	9043
213	MGRN1	mahogunin ring finger 1	O60291	5.89500629979044e-09	0.13	0.53	5.09073625110552e-08	0.36	0.79	-3.23	0.27	0.35	0.9444	0.6667	23295
214	TBC1D4	TBC1 domain family member 4	O60343	0.0405306831178586	0.5	0.21	0.147835203993358	0.77	0.48	0.59	0.26	-0.33	1	1	9882
215	NUPR1	nuclear protein 1, transcriptional regulator	O60356	1.69814103183732e-05	0.3	0.31	0.000106140458234088	0.58	0.6	2.54	0.01	0.59	0.7778	0.9167	26471
216	PPL	periplakin	O60437	7.19487548091656e-05	0.99	0.55	0.000424152511745841	1	0.81	0.73	0.05	-0.11	0.9722	1	5493
217	LY75	lymphocyte antigen 75	O60449	6.27228466272796e-41	0.97	0.64	3.43171300588157e-39	0.99	0.86	-3.37	0.06	-0.12	1	1	4065
218	MAN1A2	mannosidase alpha class 1A member 2	O60476	4.28945129481674e-17	0.81	0.66	6.73165755265149e-16	0.94	0.87	1.05	-0.05	0.05	1	1	10905
219	BRINP1	BMP/retinoic acid inducible neural specific 1	O60477	1.41763734057469e-12	0.61	0.23	1.60625348602987e-11	0.84	0.51	-3.21	0.12	-0.55	1	0.7778	1620
220	ACSL4	acyl-CoA synthetase long chain family member 4	O60488	9.58720857540746e-70	0.16	0.69	1.5316524420071e-67	0.4	0.88	-2.83	0.18	-0.06	1	1	2182
221	SYNCRIP	synaptotagmin binding cytoplasmic RNA interacting protein	O60506	0.000182341889892651	0.11	0.68	0.0010264601948291	0.31	0.88	0.61	0.2	-0.07	1	1	10492
222	B4GALT4	beta-1,4-galactosyltransferase 4	O60513	0.0025915843869048	0.62	0.6	0.0125880584880173	0.85	0.84	-0.7	-0.12	0.12	1	1	8702
223	CIDEA	cell death inducing DFFA like effector a	O60543	0.0353199928949555	0.34	0.68	0.131912989462142	0.63	0.88	0.38	0.08	0.07	1	1	1149
224	GMDS	GDP-mannose 4,6-dehydratase	O60547	2.99210854723412e-21	0.19	0.88	6.09718445798626e-20	0.46	0.96	1.54	0.12	-0.02	1	1	2762
225	PLOD3	procollagen-lysine,2-oxoglutarate 5-dioxygenase 3	O60568	7.11091997484541e-130	0.64	0.4	1.1360405751813e-126	0.86	0.69	-2.62	0.01	-0.09	1	1	8985
226	TLR2	toll like receptor 2	O60603	0.0639662319258351	0.04	0.38	0.211375376500072	0.16	0.67	0.24	-0.22	0.12	1	1	7097
227	DIAPH1	diaphanous related formin 1	O60610	2.02495030737336e-07	0.19	0.49	1.54639608559258e-06	0.45	0.76	1.06	0.22	-0.14	1	1	1729
228	SELENOF	selenoprotein F	O60613	0.743160250604267	0.03	0.75	0.908313034809253	0.1	0.91	0.05	-0.23	0.05	1	1	9403
229	PLIN3	perilipin 3	O60664	7.019771590513e-22	0.47	0.99	1.49930308729994e-20	0.75	1	1.49	0.06	0	1	1	10226
230	SRPX2	sushi repeat containing protein X-linked 2	O60687	1.01564310038786e-75	0.07	0.07	2.13498870681533e-73	0.23	0.24	-3.25	-0.08	-0.32	1	1	27286
231	UGDH	UDP-glucose 6-dehydrogenase	O60701	3.06394179513332e-14	0.28	0.73	3.98611841360342e-13	0.57	0.9	-2.15	0.21	-0.1	1	0.9167	7358
232	SNX2	sorting nexin 2	O60749	8.35148254470266e-12	0.3	0.19	8.93060810804349e-11	0.59	0.45	1.07	0.2	-0.2	1	1	6643
233	USO1	USO1 vesicle transport factor	O60763	9.40779148131687e-13	0.23	0.81	1.0907030239878e-11	0.5	0.94	1.27	0.09	0.04	1	1	8615
234	TOM1	target of myb1 membrane trafficking protein	O60784	1.57819488607471e-22	0.1	0.94	3.47289827822722e-21	0.3	0.98	1.69	0.17	-0.01	1	1	10043
235	H2BC12	H2B clustered histone 12	O60814	0.000920680123531601	0.49	0.15	0.00476320778935908	0.77	0.38	-1.35	-0.41	0.61	0.9444	0.6111	85236
236	EIF5B	eukaryotic translation initiation factor 5B	O60841	0.15705150773798	0.11	0.39	0.398136288102502	0.32	0.68	-0.31	0.33	-0.2	1	1	9669
237	EDF1	endothelial differentiation related factor 1	O60869	1.55339593036911e-19	0	0.52	2.78843296444685e-18	0	0.78	1.43	0.37	-0.1	1	1	8721
238	DNAJA2	DnaJ heat shock protein family (Hsp40) member A2	O60884	0.203363131090424	0.97	0.84	0.467204339380101	0.99	0.95	0.15	-0.01	0.02	1	1	10294
239	CUTA	cutA divalent cation tolerance homolog	O60888	7.84595705021184e-31	0.93	0.64	2.63334054273496e-29	0.98	0.86	-1.16	-0.03	0.05	1	1	51596
240	CTSV	cathepsin V	O60911	0.727541237935219	0.82	0.03	0.902367648990161	0.94	0.13	-0.03	-0.82	1.13	0.5278	0.9444	1515
241	NOL3	nucleolar protein 3	O60936	1e-04	NA	NA	1e-04	NA	NA	8	NA	NA	0	0.9167	8996
242	IGSF3	immunoglobulin superfamily member 3	O75054	0.451755985352117	0.79	0.4	0.735898858322211	0.93	0.69	0.12	-0.05	0.16	1	0.9444	3321
243	WDR1	WD repeat domain 1	O75083	8.49191680279832e-08	0.15	0.61	6.68968751683954e-07	0.39	0.84	0.74	0.08	0.07	1	1	9948
244	FZD7	frizzled class receptor 7	O75084	1.74159000149203e-29	0.23	0.68	5.52056386187237e-28	0.5	0.88	-2.31	-0.12	-0.09	1	1	8324
245	ROCK2	Rho associated coiled-coil containing protein kinase 2	O75116	0.95108886767894	0.26	0.42	0.98290844726943	0.55	0.71	0.03	-0.03	-0.14	0.9722	1	9475
246	CPNE3	copine 3	O75131	3.46816691156376e-06	0.71	0.45	2.33589521834497e-05	0.89	0.74	-0.42	-0.01	0.07	1	1	8895
247	CLUH	clustered mitochondria homolog	O75153	0.453586493087752	0.14	0.37	0.73688202293776	0.38	0.66	0.2	0.31	-0.2	1	1	23277
248	XYLB	xylulokinase	O75191	0.24513061983383	0.15	0.31	0.522718470697446	0.38	0.59	0.35	-0.02	-0.26	0.5833	0.9167	9942
249	GGCT	gamma-glutamylcyclotransferase	O75223	0.000179539309158619	0.17	0.5	0.00101282485985808	0.41	0.77	0.43	0.12	-0.08	1	1	79017
250	CILP	cartilage intermediate layer protein	O75339	7.35187903445025e-35	0.51	0.22	3.12376647485046e-33	0.78	0.48	2.31	0.05	-0.23	0.8333	1	8483
251	PDCD6	programmed cell death 6	O75340	7.12091832137874e-06	0.01	0.91	4.658631904273e-05	0.05	0.97	-0.58	0.17	0.01	1	1	10016
252	TBCA	tubulin folding cofactor A	O75347	6.43268493183521e-11	0.03	0.85	6.44721295301125e-10	0.1	0.95	0.93	0.21	-0.03	1	1	6902
253	ATP6V1G1	ATPase H+ transporting V1 subunit G1	O75348	0.0666683985065159	0.28	0.69	0.217899822941919	0.56	0.88	0.35	0.14	-0.07	1	1	9550
254	VPS4B	vacuolar protein sorting 4 homolog B	O75351	0.000571306228690333	0.24	0.88	0.00304036919039199	0.52	0.96	-0.31	0.07	-0.01	1	1	9525
255	ENTPD6	ectonucleoside triphosphate diphosphohydrolase 6	O75354	1.77065792794153e-07	0.09	0.88	1.36000149311509e-06	0.28	0.96	-0.69	-0.17	0.02	1	1	955
256	ENTPD3	ectonucleoside triphosphate diphosphohydrolase 3	O75355	1.67645254979741e-36	0.12	0.63	7.69626607343778e-35	0.33	0.85	2	0.16	0.08	1	1	956
257	SH3BGRL	SH3 domain binding glutamate rich protein like	O75368	0.676318197640883	0.19	0.86	0.880415620378694	0.45	0.96	0.08	0.13	-0.03	1	1	6451
258	FLNB	filamin B	O75369	1.28679985985017e-12	0.92	0.35	1.46632771476222e-11	0.97	0.64	0.88	-0.05	0.12	1	1	2317
259	SEC22B	SEC22 homolog B, vesicle trafficking protein	O75396	3.59623238582034e-09	0.73	0.67	3.16025349812243e-08	0.9	0.87	1.06	0	-0.08	0.9722	1	9554
260	VPS26A	VPS26 retromer complex component A	O75436	0.177471269742653	0.22	0.2	0.43075925180658	0.49	0.46	0.19	0.19	-0.16	1	1	9559
261	GPC4	glypican 4	O75487	3.19562811522212e-17	0.04	0.57	5.02493649299101e-16	0.15	0.82	-1.85	-0.2	-0.13	1	1	2239
262	CA11	carbonic anhydrase 11	O75493	6.53538668917529e-83	0.57	0.46	2.08818675492529e-80	0.82	0.75	-2.55	0	0.1	1	1	770
263	CLN5	CLN5 intracellular trafficking protein	O75503	0.276810156687187	0.78	0.71	0.562636013134161	0.93	0.89	-0.15	0	-0.05	1	1	1203
264	BANF1	BAF nuclear assembly factor 1	O75531	0.144601427910546	0.07	0.9	0.37868818965016	0.22	0.97	-0.26	0.19	-0.02	1	0.9722	8815
265	CSDE1	cold shock domain containing E1	O75534	0.124456246111873	0.11	0.3	0.342930836130267	0.33	0.59	0.43	0.38	-0.26	1	1	7812
266	PRKRA	protein activator of interferon induced protein kinase EIF2AK2	O75569	0.00060864647247463	0.41	0.85	0.00322405041255129	0.7	0.95	1.08	0.16	-0.06	0.9167	1	8575
267	LYPLA1	lysophospholipase 1	O75608	1.71144519320982e-18	0.22	0.72	2.89640343291526e-17	0.49	0.9	1.32	0.06	0.05	1	1	10434
268	CREG1	cellular repressor of E1A stimulated genes 1	O75629	1.11086453040548e-09	0.89	0.36	1.01528442435686e-08	0.96	0.65	0.81	-0.08	0.12	1	1	8804
269	FCN3	ficolin 3	O75636	5.09153070492204e-09	0.32	0.72	4.42077687727362e-08	0.61	0.9	1.07	-0.14	0.07	1	1	8547
270	TIPRL	TOR signaling pathway regulator	O75663	0.2187917788643	0.24	0.91	0.488091000101749	0.52	0.97	0.29	0.15	-0.03	0.9722	0.8333	261726
271	PPM1B	protein phosphatase, Mg2+/Mn2+ dependent 1B	O75688	8.45063831391171e-21	0.22	0.82	1.66675799633399e-19	0.49	0.94	1.33	0.1	0.03	1	1	5495
272	RP2	RP2 activator of ARL3 GTPase	O75695	0.788691814843029	0.11	0.82	0.930174253206277	0.31	0.94	0.02	0.1	0.02	1	1	6102
273	CRTAP	cartilage associated protein	O75718	3.47880205196836e-10	0.62	0.58	3.31607050013404e-09	0.84	0.82	-1.06	0	-0.09	1	1	10491
274	ATP6AP2	ATPase H+ transporting accessory protein 2	O75787	0.0193668985965621	0.27	0.64	0.0795387074495311	0.55	0.86	-0.55	-0.24	0.11	1	1	10159
275	EIF3G	eukaryotic translation initiation factor 3 subunit G	O75821	0.000576132789758349	0.51	0.25	0.0030640137979958	0.78	0.54	0.67	0.18	-0.21	1	1	8666
276	EIF3J	eukaryotic translation initiation factor 3 subunit J	O75822	0.000537127434901746	0.1	0.45	0.0028680307152374	0.29	0.74	0.77	0.29	-0.16	0.9722	1	8669
277	CBR3	carbonyl reductase 3	O75828	0.00497453526298519	0.05	0.27	0.0231565196274625	0.16	0.55	0.55	0.12	0.24	0.9167	0.9722	874
278	PSMD10	proteasome 26S subunit, non-ATPase 10	O75832	0.000741939339905043	0.59	1	0.00389908647839571	0.83	1	0.83	0.08	0	0.9722	1	5716
279	IDH1	isocitrate dehydrogenase (NADP(+)) 1	O75874	2.35376771070415e-29	0.12	0.87	7.40232144610422e-28	0.33	0.96	1.55	0.09	0.02	1	1	3417
280	ATRN	attractin	O75882	2.36756288350465e-21	0.57	0.96	4.89950578068269e-20	0.82	0.99	-1.12	-0.03	-0.01	1	1	8455
281	RBBP9	RB binding protein 9, serine hydrolase	O75884	5.15478828004663e-19	0.01	0.43	9.02992297829221e-18	0.04	0.71	1.27	0.24	-0.11	1	1	10741
282	TNFSF13	TNF superfamily member 13	O75888	4.39811213567567e-13	0.28	0.54	5.21248067355746e-12	0.57	0.8	-0.74	0.02	0.06	1	1	8741
283	ALDH1L1	aldehyde dehydrogenase 1 family member L1	O75891	5.93192427027189e-45	0.1	0.92	3.8523748838156e-43	0.3	0.97	2.83	0.19	-0.02	1	1	10840
284	DHRS3	dehydrogenase/reductase 3	O75911	2.39275994344321e-09	0.15	0.31	2.13914044379802e-08	0.38	0.59	-4.14	-0.28	-0.83	0.9722	0.1944	9249
285	ARL6IP5	ADP ribosylation factor like GTPase 6 interacting protein 5	O75915	1.38418513759864e-07	0.7	0.59	1.07348260962504e-06	0.89	0.83	1.19	0.11	-0.12	1	1	10550
286	DCTN3	dynactin subunit 3	O75935	0.0364607514477276	0.22	0.68	0.135590541231121	0.49	0.88	0.43	0.17	-0.08	1	1	11258
287	BBOX1	gamma-butyrobetaine hydroxylase 1	O75936	0.616069649720559	0.9	0.2	0.843387208563466	0.97	0.47	-0.11	0.18	-0.41	1	0.8889	8424
288	TSPAN9	tetraspanin 9	O75954	6.00735194186861e-06	0.08	0.42	3.95930093330416e-05	0.25	0.71	0.71	0.28	-0.12	1	1	10867
289	CPD	carboxypeptidase D	O75976	1.71821902192219e-15	0.18	0.89	2.39531126476692e-14	0.43	0.96	-0.9	-0.11	-0.02	1	1	1362
290	GLRX3	glutaredoxin 3	O76003	0.000810613225534417	0.33	0.44	0.00422937847522464	0.62	0.73	0.75	0.04	0.18	1	1	10539
291	KRT33A	keratin 33A	O76009	0.144198349973949	0.37	0.01	0.378192428222535	0.66	0.03	0.38	-0.6	0.89	0.7778	0.9167	3883
292	SEC14L2	SEC14 like lipid binding 2	O76054	0.00761643314389852	0.14	0.87	0.0341414522746697	0.38	0.96	0.45	0.17	0.03	1	1	23541
293	STC2	stanniocalcin 2	O76061	1.22840684168642e-79	0.38	0.44	3.16532704883585e-77	0.68	0.73	-3.74	-0.04	-0.15	1	1	8614
294	SRP72	signal recognition particle 72	O76094	0.262085886241448	0.66	0.96	0.546331435098301	0.87	0.99	0.26	-0.06	0.01	0.9722	1	6731
295	DDAH1	dimethylarginine dimethylaminohydrolase 1	O94760	3.65717684931295e-76	0	0.7	8.11486907564218e-74	0	0.89	2.4	0.24	-0.05	1	1	23576
296	B3GAT3	beta-1,3-glucuronyltransferase 3	O94766	1.30982882986233e-18	0.47	0.78	2.22615163679581e-17	0.75	0.93	-1.06	-0.03	-0.03	1	1	26229
297	ECM2	extracellular matrix protein 2	O94769	3.34941650735448e-13	0.1	0.16	4.02332918206731e-12	0.29	0.4	1.17	-0.25	0.23	1	1	1842
298	MYO1D	myosin ID	O94832	2.25714145155362e-20	0.13	0.05	4.33414565264672e-19	0.36	0.18	-1.25	0.02	0.26	1	1	4642
299	SEC24D	SEC24 homolog D, COPII coat complex component	O94855	1.65890637349593e-18	0.39	0.71	2.81344885594171e-17	0.68	0.89	1.6	0.07	0.07	0.9444	1	9871
300	NFASC	neurofascin	O94856	5.87829278768183e-74	0.32	0.95	1.17389506970006e-71	0.6	0.98	-2.42	-0.15	0.01	1	1	23114
301	UFL1	UFM1 specific ligase 1	O94874	0.112544258994578	0.6	0.86	0.32061467219996	0.84	0.95	0.37	0.04	0.04	0.9167	1	23376
302	SORBS2	sorbin and SH3 domain containing 2	O94875	0.0399031512594007	0.1	0.43	0.145946141144731	0.29	0.71	-0.44	-0.3	0.16	1	1	8470
303	PLPBP	pyridoxal phosphate binding protein	O94903	2.42145640772742e-33	0.07	0.71	9.43541160240323e-32	0.22	0.89	1.99	0.22	-0.06	1	1	11212
304	ENDOD1	endonuclease domain containing 1	O94919	1.2803796594118e-26	0.92	0.35	3.47880024468756e-25	0.97	0.64	-1.96	-0.09	0.17	1	0.9444	23052
305	AP2A2	adaptor related protein complex 2 subunit alpha 2	O94973	2.73606234461162e-06	0.81	0.36	1.86322813373893e-05	0.94	0.65	0.79	-0.06	0.16	1	1	161
306	SEC31A	SEC31 homolog A, COPII coat complex component	O94979	1.73242336952886e-17	0.4	0.61	2.80701782470518e-16	0.69	0.84	1.57	0.05	0.09	1	1	22872
307	CLSTN1	calsyntenin 1	O94985	7.2721862247202e-49	0.86	0.03	5.58559841952548e-47	0.95	0.12	-1.71	0.11	-0.25	1	1	22883
308	SEMA3D	semaphorin 3D	O95025	0.0069175693498289	0.88	0.19	0.031307390349254	0.96	0.45	-0.9	-0.2	0.41	1	0.8056	223117
309	RTN3	reticulon 3	O95197	1.20509714454212e-06	0.52	0.23	8.42197374505905e-06	0.79	0.5	0.61	-0.12	0.15	1	1	10313
310	LYPD3	LY6/PLAUR domain containing 3	O95274	3.44322423669807e-21	0.01	0.44	6.94557454614753e-20	0.03	0.72	-1.91	-0.24	-0.16	1	1	27076
311	VAPB	VAMP associated protein B and C	O95292	0.000491426367834557	0.53	0.06	0.00264166475522371	0.8	0.21	0.69	-0.26	0.39	0.9167	0.9722	9217
312	MPZL1	myelin protein zero like 1	O95297	1.08960662453153e-09	0.33	0.79	9.96996302034115e-09	0.62	0.93	-0.93	0.07	0.04	1	1	9019
313	PGLS	6-phosphogluconolactonase	O95336	2.75301672237037e-11	0.04	0.97	2.84490266213383e-10	0.15	0.99	0.89	0.14	-0.01	1	1	25796
314	ATG7	autophagy related 7	O95352	0.025153553860204	0.73	0.9	0.0995671894129382	0.9	0.97	0.47	0.05	-0.03	0.9722	0.9722	10533
315	TACC2	transforming acidic coiled-coil containing protein 2	O95359	0.190434848363894	0.7	0.64	0.449658163975992	0.89	0.86	-1	-0.06	0.33	0.75	1	10579
316	TRIM16	tripartite motif containing 16	O95361	0.610677183127552	0.25	0.76	0.840470251347843	0.54	0.92	-0.15	0.24	-0.1	0.9722	1	10626
317	LYPLA2	lysophospholipase 2	O95372	0.00270981636819381	0.57	0.52	0.0131187958479589	0.82	0.79	0.45	0.1	-0.09	1	1	11313
318	IPO7	importin 7	O95373	0.484979328812415	0.36	0.56	0.758645495269169	0.65	0.82	0.27	0.27	-0.2	1	1	10527
319	PGM3	phosphoglucomutase 3	O95394	1.19197840694644e-12	0.08	0.88	1.36216359294538e-11	0.25	0.96	1.05	0.16	-0.02	1	1	5238
320	GCNT3	glucosaminyl (N-acetyl) transferase 3, mucin type	O95395	0.521518852500921	0.32	0.93	0.787205705551277	0.61	0.97	-0.12	0.13	-0.02	1	1	9245
321	AHSA1	activator of HSP90 ATPase activity 1	O95433	0.565511439278056	0.23	0.75	0.818797421959963	0.5	0.91	-0.12	0.2	-0.07	1	1	10598
322	SLC34A2	solute carrier family 34 member 2	O95436	1.21002347750352e-17	0.32	0.68	1.97661912848633e-16	0.6	0.88	-1.16	0.11	-0.06	1	1	10568
323	APOM	apolipoprotein M	O95445	1.07835955158492e-07	0.3	0.93	8.41204697076206e-07	0.59	0.98	1.28	-0.12	-0.02	1	1	55937
324	PSMG1	proteasome assembly chaperone 1	O95456	0.426508545375002	0.98	0.21	0.714485782134122	0.99	0.47	0.38	0.28	-0.52	0.9722	0.9444	8624
325	GNAS	GNAS complex locus	O95467	0.223047845165513	0.8	0.71	0.493684174891137	0.94	0.89	-0.23	-0.02	-0.07	0.9722	0.9444	2778
326	ABCA1	ATP binding cassette subfamily A member 1	O95477	2.39304435358037e-05	0.38	0.84	0.000147156568871439	0.67	0.95	-0.73	-0.23	-0.03	1	1	19
327	H6PD	hexose-6-phosphate dehydrogenase/glucose 1-dehydrogenase	O95479	2.28381998194252e-16	0.46	0.14	3.41632097673349e-15	0.74	0.37	-1.77	-0.25	0.31	1	1	9563
328	SFT2D2	SFT2 domain containing 2	O95562	1e-04	NA	NA	1e-04	NA	NA	-8	NA	NA	0.9722	0	375035
329	ETHE1	ETHE1 persulfide dioxygenase	O95571	0.732424770804673	0.39	0.66	0.904127502578848	0.68	0.87	0.25	0.11	0.32	0.5833	0.9167	23474
330	ACSL3	acyl-CoA synthetase long chain family member 3	O95573	2.21988163082683e-14	0.18	0.55	2.92132034053455e-13	0.44	0.81	-1.26	0.06	0.1	1	1	2181
331	STAMBP	STAM binding protein	O95630	0.000644333097770403	0.03	0.71	0.00339955930316379	0.12	0.89	0.53	0.23	-0.06	1	1	10617
332	PPP1R3D	protein phosphatase 1 regulatory subunit 3D	O95685	0.0417758534314342	0.59	0.74	0.151546556407946	0.83	0.9	0.59	0.03	0.1	0.8333	0.9167	5509
333	RAB3D	RAB3D, member RAS oncogene family	O95716	3.97925263340591e-08	0.05	0.57	3.20426109230307e-07	0.19	0.82	0.47	0.13	-0.05	1	1	9545
334	SNAP29	synaptosome associated protein 29	O95721	6.20559955963616e-17	0.1	0.25	9.64403293431395e-16	0.29	0.53	1.16	0.1	0.16	0.9722	1	9342
335	OXSR1	oxidative stress responsive kinase 1	O95747	0.429962853433618	0.09	0.6	0.715931591548868	0.28	0.84	-0.12	0.12	0.07	1	1	9943
336	GGPS1	geranylgeranyl diphosphate synthase 1	O95749	1.14477239046663e-11	0.47	0.71	1.21601620412865e-10	0.75	0.89	1.21	0.04	0.06	0.8889	1	9453
337	PTBP3	polypyrimidine tract binding protein 3	O95758	0.000492878725500296	0.01	0.26	0.00264769015420065	0.06	0.55	0.86	0.46	-0.28	0.8611	0.9722	9991
338	AP2A1	adaptor related protein complex 2 subunit alpha 1	O95782	0.00191805238060017	0.67	0.29	0.00949869957609062	0.88	0.57	0.44	-0.03	0.16	1	1	160
339	STAU1	staufen double-stranded RNA binding protein 1	O95793	1.58351272399439e-05	0.57	0.71	9.92864963835729e-05	0.82	0.89	0.49	-0.01	-0.04	1	1	6780
340	EML2	EMAP like 2	O95834	1.44775044059164e-16	0.07	0.85	2.18613053297657e-15	0.24	0.95	1.21	0.16	-0.03	1	1	24139
341	NUDT14	nudix hydrolase 14	O95848	0.103583041951356	0.5	0.01	0.302309586813092	0.77	0.04	0.57	0.54	-0.77	0.8611	0.9167	256281
342	BPNT1	3'(2'), 5'-bisphosphate nucleotidase 1	O95861	3.69813103049881e-13	0.04	0.87	4.40905532412306e-12	0.13	0.96	1.1	0.17	-0.03	1	1	10380
343	DDAH2	DDAH family member 2, ADMA-independent	O95865	8.04647475790417e-34	0.04	0.72	3.22991157618786e-32	0.14	0.9	1.64	0.19	-0.05	1	1	23564
344	TXNDC12	thioredoxin domain containing 12	O95881	2.06737448961386e-13	0.12	0.72	2.52124998824969e-12	0.33	0.9	0.88	0.1	0.04	1	1	51060
345	ITGBL1	integrin subunit beta like 1	O95965	1.12264212484211e-46	0.18	0.95	7.79796982020766e-45	0.44	0.98	-2.1	-0.13	0.01	1	1	9358
346	EFEMP2	EGF containing fibulin extracellular matrix protein 2	O95967	2.68560617552124e-08	0.11	0.93	2.20026893641678e-07	0.31	0.97	-0.76	-0.14	0.01	1	1	30008
347	SCGB1D2	secretoglobin family 1D member 2	O95969	4.08419545890786e-53	0.99	0.96	3.70733560519954e-51	1	0.99	-5.12	0.01	-0.02	1	0.9722	10647
348	RECK	reversion inducing cysteine rich protein with kazal motifs	O95980	0.00238624982097818	0.31	0.72	0.0116298740512347	0.6	0.9	-0.26	-0.04	-0.03	1	1	8434
349	AGR2	anterior gradient 2, protein disulphide isomerase family member	O95994	0.000927162228536544	0.02	0.5	0.00479053808638416	0.08	0.77	1.29	0.65	-0.27	0.6111	0.9722	10551
350	IL18BP	interleukin 18 binding protein	O95998	0.0996672154759798	0.96	0.54	0.29497655325014	0.98	0.8	0.27	-0.06	0.1	1	1	10068
351	PAK4	p21 (RAC1) activated kinase 4	O96013	7.2124439724587e-12	0	0.17	7.77503406909583e-11	0.01	0.43	1.19	0.39	-0.22	0.9444	0.9722	10298
352	MOCS2	molybdenum cofactor synthesis 2	O96033	1.59761809495312e-27	0.04	0.57	4.54155634963897e-26	0.14	0.82	1.88	0.26	-0.1	1	1	4338
353	CYB5A	cytochrome b5 type A	P00167	9.26560787779792e-33	0.92	0.93	3.44249654548139e-31	0.97	0.98	1.67	0	-0.01	1	1	1528
354	LDHA	lactate dehydrogenase A	P00338	0.997902820540556	0.69	0.89	0.999153638816491	0.89	0.97	0	0.03	0.03	1	1	3939
355	ALDH1A1	aldehyde dehydrogenase 1 family member A1	P00352	6.62875953035682e-58	0.75	0.97	7.56436158978433e-56	0.91	0.99	3.44	0.04	0.01	1	1	216
356	DHFR	dihydrofolate reductase	P00374	0.280326085352023	0.53	0.94	0.565557786087015	0.79	0.98	-0.15	0.05	-0.01	1	1	1719
357	GSR	glutathione-disulfide reductase	P00390	7.40740126354398e-06	0.85	0.53	4.83812929625423e-05	0.95	0.8	-1.15	0.06	-0.16	1	1	2936
358	SOD1	superoxide dismutase 1	P00441	9.32069972470124e-23	0.09	0.97	2.08553919890514e-21	0.27	0.99	1.16	0.13	0	1	1	6647
359	CP	ceruloplasmin	P00450	5.41883281377504e-09	0.06	0.17	4.69985195618187e-08	0.2	0.41	-0.73	-0.2	0.17	1	1	1356
360	F13A1	coagulation factor XIII A chain	P00488	0.0995149889341019	0.54	0.31	0.294635185917571	0.81	0.6	0.39	-0.2	0.25	0.9722	1	2162
361	PNP	purine nucleoside phosphorylase	P00491	1.8954963755918e-24	0.17	1	4.64454756080592e-23	0.42	1	1.6	0.12	0	1	1	4860
362	HPRT1	hypoxanthine phosphoribosyltransferase 1	P00492	0.00288266709236934	0.27	0.47	0.0138715329721965	0.55	0.75	0.49	0.15	-0.11	1	1	3251
363	PGK1	phosphoglycerate kinase 1	P00558	7.92933466916902e-08	0.11	0.77	6.26503712535332e-07	0.31	0.92	0.72	0.1	0.04	1	1	5230
364	AK1	adenylate kinase 1	P00568	3.64637707199292e-20	0.16	0.81	6.91858908576709e-19	0.4	0.94	1.56	0.17	-0.04	1	1	203
365	LALBA	lactalbumin alpha	P00709	8.11492245653015e-11	0.61	0.12	8.07247827929798e-10	0.84	0.34	0.59	-0.04	0.14	1	1	3906
366	F2	coagulation factor II, thrombin	P00734	0.958281618027896	0.1	0.54	0.984660865038183	0.3	0.81	0	-0.15	0.06	1	1	2147
367	NA	NA	P00736	0.00259230798858143	0	0.16	0.0125880584880173	0.02	0.4	-0.57	-0.41	0.25	1	1	NA
368	HP	haptoglobin	P00738	0.99706579713088	0.46	0.69	0.998941626424366	0.74	0.88	-0.01	-0.14	0.08	1	1	3240
369	HPR	haptoglobin-related protein	P00739	0.387048662785488	0.25	0.2	0.678758445297581	0.53	0.46	-0.18	-0.22	0.22	1	1	3250
370	F9	coagulation factor IX	P00740	1.17252692639657e-19	0.03	0.47	2.13838928951046e-18	0.12	0.75	-1.54	-0.17	-0.12	1	1	2158
371	F10	coagulation factor X	P00742	8.22968826934645e-07	0.14	0.83	5.82274135478649e-06	0.36	0.94	-1.02	-0.15	-0.05	1	1	2159
372	CFD	complement factor D	P00746	0.693739103998176	0.8	0.94	0.888217336550317	0.94	0.98	-0.06	-0.02	-0.01	1	1	1675
373	PLG	plasminogen	P00747	0.150964941679958	0.13	0.91	0.388154282612719	0.35	0.97	-0.17	-0.11	0.01	1	1	5340
374	F12	coagulation factor XII	P00748	0.0276766579938096	0.16	0.66	0.107617286446224	0.41	0.87	-0.26	-0.08	-0.05	1	1	2161
375	PLAT	plasminogen activator, tissue type	P00750	2.61230843309167e-17	0.15	0.22	4.15679676564467e-16	0.38	0.49	-3.35	-0.12	-0.49	1	0.8611	5327
376	CFB	complement factor B	P00751	0.217501246564722	0.07	0.66	0.487202459665646	0.22	0.87	0.16	-0.15	0.06	1	1	629
377	ADA	adenosine deaminase	P00813	4.53909464708622e-07	0.48	0.93	3.29022577503854e-06	0.76	0.98	-3.29	0.23	-0.05	0.9444	0.5	100
378	CA2	carbonic anhydrase 2	P00918	1.52847002114436e-46	0.32	0.84	1.05253608007768e-44	0.61	0.95	2.23	0.07	0.03	1	1	760
379	ASS1	argininosuccinate synthase 1	P00966	5.05684964522239e-13	0.87	0.42	5.97546079379237e-12	0.96	0.71	-4.62	0.18	-0.51	1	0.8333	445
380	SERPINC1	serpin family C member 1	P01008	8.05308278359895e-14	0.68	0.43	1.02107976627601e-12	0.88	0.72	0.94	-0.08	0.1	1	1	462
381	SERPINA1	serpin family A member 1	P01009	0.0134164860436468	0.45	0.34	0.057402726575603	0.74	0.63	-0.33	-0.12	0.12	1	1	5265
382	SERPINA3	serpin family A member 3	P01011	4.11284345806347e-07	0.02	0.26	2.99211234453652e-06	0.09	0.54	-1.21	-0.22	-0.28	1	1	12
383	AGT	angiotensinogen	P01019	9.81482739636304e-54	0.29	0.37	9.01159094737333e-52	0.58	0.66	-1.67	-0.1	0.09	1	1	183
384	A2M	alpha-2-macroglobulin	P01023	0.193255393883748	0.22	0.49	0.454170075417293	0.49	0.77	0.23	-0.21	0.13	1	1	2
385	C3	complement C3	P01024	4.92827671970244e-27	0.12	0.86	1.36691230683969e-25	0.34	0.95	-1.56	-0.16	-0.03	1	1	718
386	C5	complement C5	P01031	0.707727882630432	0.41	0.7	0.893621781743917	0.7	0.89	-0.07	-0.1	0.06	1	1	727
387	TIMP1	TIMP metallopeptidase inhibitor 1	P01033	3.43224805646534e-28	0.67	0.59	1.01543694352019e-26	0.88	0.83	1.59	0.08	-0.08	1	1	7076
388	CST3	cystatin C	P01034	0.0770034842214371	0.43	0.06	0.243701993645341	0.72	0.2	0.25	-0.22	0.31	1	1	1471
389	KNG1	kininogen 1	P01042	0.0153689213203939	0.5	0.31	0.0648531133160628	0.77	0.6	-0.28	-0.1	0.11	1	1	3827
390	NRAS	NRAS proto-oncogene, GTPase	P01111	9.28588007297563e-18	0.1	0.7	1.52624711981336e-16	0.3	0.89	-0.78	0.1	0.03	1	1	4893
391	KRAS	KRAS proto-oncogene, GTPase	P01116	0.140594219716306	0.47	0.83	0.37249307697972	0.75	0.94	-0.19	0.07	-0.03	1	1	3845
392	LDLR	low density lipoprotein receptor	P01130	0.00187167286475494	1	0.12	0.00928052318042364	1	0.33	0.73	0.17	-0.34	0.9444	1	3949
393	EGF	epidermal growth factor	P01133	0.130300856858418	0.09	0.65	0.353961014080306	0.27	0.86	-0.15	-0.09	-0.05	1	1	1950
394	PRL	prolactin	P01236	0.00461250783154861	0.18	0.72	0.0215971351456098	0.43	0.9	-0.3	-0.11	0.04	1	1	5617
395	IGF2	insulin like growth factor 2	P01344	0.000267078966227924	0.82	0.68	0.00147539888120931	0.94	0.88	0.55	0.01	-0.06	1	1	3481
396	JCHAIN	joining chain of multimeric IgA and IgM	P01591	1.70788527597586e-08	0.92	0.88	1.41962409828253e-07	0.97	0.96	-0.98	0	-0.03	1	1	3512
397	IGKV1D-33	immunoglobulin kappa variable 1D-33	P01593	2.64145439113511e-06	0.35	0.49	1.8018734138674e-05	0.65	0.76	-0.94	-0.11	-0.14	1	1	28896
398	IGKV1-39	immunoglobulin kappa variable 1-39	P01597	5.78632228922718e-06	0.37	0.59	3.81992912779725e-05	0.66	0.83	-1.04	-0.09	-0.12	1	1	28930
399	IGKV1-17	immunoglobulin kappa variable 1-17	P01599	1.0809970639303e-12	0.97	0.71	1.24066157279817e-11	0.99	0.89	-1.24	0.03	-0.06	1	1	28937
400	IGKV1D-16	immunoglobulin kappa variable 1D-16	P01601	0.0226446570051697	0.88	0.59	0.0913102070455807	0.96	0.83	-0.53	0.04	-0.13	1	1	28901
401	IGKV1-5	immunoglobulin kappa variable 1-5	P01602	5.15765023784634e-05	0.73	0.5	0.000306770737899602	0.9	0.77	-0.76	-0.12	0.12	1	1	28299
402	IGKV3-20	immunoglobulin kappa variable 3-20	P01619	2.77673005818676e-07	0.69	1	2.06907833067125e-06	0.88	1	-0.89	-0.06	0	1	1	28912
403	IGKV3-15	immunoglobulin kappa variable 3-15	P01624	4.04137736741696e-11	0.5	0.94	4.12292751097403e-10	0.77	0.98	-1.22	-0.09	-0.01	1	1	28913
404	IGLV1-47	immunoglobulin lambda variable 1-47	P01700	2.33975717438145e-07	0.93	0.99	1.76821005761202e-06	0.98	1	-0.9	0.01	0	1	1	28822
405	IGLV1-51	immunoglobulin lambda variable 1-51	P01701	5.68021176590402e-13	0.92	0.7	6.69226129587629e-12	0.97	0.89	-1.34	-0.05	0.07	1	1	28820
406	IGLV1-40	immunoglobulin lambda variable 1-40	P01703	2.14081963936203e-11	0.91	0.43	2.23254378588894e-10	0.97	0.72	-1.27	-0.09	0.15	1	1	28825
407	IGLV2-11	immunoglobulin lambda variable 2-11	P01706	3.23975367206006e-09	0.5	0.76	2.85012690885636e-08	0.77	0.92	-1.18	-0.18	0.06	1	1	28816
408	IGLV2-8	immunoglobulin lambda variable 2-8	P01709	3.74901599641151e-07	0.2	0.87	2.74241206770468e-06	0.46	0.96	-1.61	0.34	-0.05	1	1	28817
409	IGLV3-19	immunoglobulin lambda variable 3-19	P01714	2.70074492515916e-08	0.52	0.99	2.21040476046838e-07	0.79	1	-0.93	-0.09	0	1	1	28797
410	IGLV3-25	immunoglobulin lambda variable 3-25	P01717	2.18451148653225e-06	0.46	0.85	1.50300411321444e-05	0.74	0.95	-0.87	-0.14	0.03	1	1	28793
411	IGLV3-27	immunoglobulin lambda variable 3-27	P01718	1.7471050056822e-08	0.83	0.98	1.45071463465586e-07	0.94	0.99	-1.15	-0.05	0	1	1	28791
412	IGLV6-57	immunoglobulin lambda variable 6-57	P01721	0.0331816946631671	0.44	0.76	0.125262465486474	0.73	0.92	-0.52	0.09	0.07	1	1	28778
413	IGHV1-69	immunoglobulin heavy variable 1-69	P01742	1.08467876737472e-06	0.42	0.58	7.62712499453279e-06	0.71	0.82	-0.86	-0.15	0.1	1	1	28461
414	IGHV1-46	immunoglobulin heavy variable 1-46	P01743	0.0102954150488417	0.35	0.56	0.0450645160972913	0.64	0.82	-0.65	-0.25	0.14	1	1	28465
415	IGHV3-11	immunoglobulin heavy variable 3-11	P01762	0.107670780556395	0.53	0.66	0.310945117528737	0.79	0.87	-0.53	0.21	-0.15	1	0.9722	28450
416	IGHV3-48	immunoglobulin heavy variable 3-48	P01763	0.000206210653407554	0.74	0.55	0.00115350889315094	0.91	0.81	-0.83	0.13	-0.14	1	1	28424
417	IGHV3-23	immunoglobulin heavy variable 3-23	P01764	0.00145927535965468	0.57	0.83	0.00732204244530252	0.82	0.95	-0.8	0.09	0.05	1	1	28442
418	IGHV3-13	immunoglobulin heavy variable 3-13	P01766	5.83855945357737e-08	0.73	0.68	4.64063810101254e-07	0.9	0.88	-1.13	0.01	0.08	1	1	28449
419	IGHV3-30	immunoglobulin heavy variable 3-30	P01768	1.45580727565966e-13	0.77	0.66	1.79737071375106e-12	0.92	0.87	-1.34	0	0.08	1	1	28439
420	IGHV3-7	immunoglobulin heavy variable 3-7	P01780	7.27634672579012e-16	0.35	0.73	1.04726950712813e-14	0.64	0.9	-1.48	-0.15	0.06	1	1	28452
421	NA	NA	P01782	2.74697609938031e-12	0.79	0.66	3.0603689096025e-11	0.93	0.87	-1.17	-0.07	0.07	1	1	NA
422	IGHV2-5	immunoglobulin heavy variable 2-5	P01817	0.0110174656242878	0.45	0.71	0.0479343765832305	0.74	0.89	-0.43	0.09	0.06	1	1	28457
423	PIGR	polymeric immunoglobulin receptor	P01833	2.85304636365999e-24	0.48	0.85	6.84388419006486e-23	0.76	0.95	-1.17	-0.06	0.02	1	1	5284
424	NA	NA	P01834	3.34302791381906e-07	0.8	0.84	2.4612080161831e-06	0.94	0.95	-1.13	-0.07	0.04	1	1	NA
425	IGHG2	immunoglobulin heavy constant gamma 2 (G2m marker)	P01859	8.94227071452862e-08	0.05	0.48	7.02368323182444e-07	0.16	0.76	0.88	-0.3	0.12	1	1	3501
426	NA	NA	P01860	0.000503382767514826	0.03	0.22	0.00270048458489485	0.11	0.49	0.73	-0.45	0.27	1	1	NA
427	IGHG4	immunoglobulin heavy constant gamma 4 (G4m marker)	P01861	2.40702434799057e-12	0.1	0.18	2.68913433451031e-11	0.29	0.44	1.06	-0.44	0.2	1	1	3503
428	IGHM	immunoglobulin heavy constant mu	P01871	7.49305763339161e-26	0.18	0.9	1.94332936284196e-24	0.43	0.97	-2.21	-0.3	0.03	1	1	3507
429	IGHA1	immunoglobulin heavy constant alpha 1	P01876	3.16877130145501e-06	0.88	0.95	2.14509704712056e-05	0.96	0.98	-0.74	-0.02	0.01	1	1	3493
430	IGHA2	immunoglobulin heavy constant alpha 2 (A2m marker)	P01877	1.17560759996477e-13	0.98	0.79	1.45819153858984e-12	0.99	0.93	-1.75	-0.04	0.06	1	1	3494
431	NA	NA	P01880	3.11705927304607e-08	0.78	0.14	2.53981213192911e-07	0.93	0.38	0.87	-0.03	0.23	0.9444	0.9722	NA
432	HLA-B	major histocompatibility complex, class I, B	P01889	3.82604028682895e-07	0.29	0.9	2.79619485921223e-06	0.58	0.97	0.54	-0.11	-0.01	1	1	3106
433	HLA-DRA	major histocompatibility complex, class II, DR alpha	P01903	9.52576440401578e-68	0.96	0.97	1.46330396267842e-65	0.98	0.99	-2.47	0	0	1	1	3122
434	HLA-DRB1	major histocompatibility complex, class II, DR beta 1	P01911	2.80458782894737e-49	0.68	0.85	2.21812352253778e-47	0.88	0.95	-2.55	0.08	-0.03	1	0.9722	3123
435	HLA-DQB1	major histocompatibility complex, class II, DQ beta 1	P01920	4.20979874834085e-31	0.46	0.58	1.42490984753164e-29	0.74	0.83	-3.26	-0.07	-0.15	1	0.8056	3119
436	COL1A1	collagen type I alpha 1 chain	P02452	2.71096292727622e-10	0.94	0.48	2.599660487765e-09	0.98	0.76	-0.9	-0.06	0.1	1	1	1277
437	COL4A1	collagen type IV alpha 1 chain	P02462	4.61951770781571e-55	0.31	0.08	4.55564289506566e-53	0.6	0.25	-3.37	0.06	-0.38	1	1	1282
438	KRT14	keratin 14	P02533	1.33385482136841e-12	0.95	0.65	1.51778238078217e-11	0.98	0.87	1.82	-0.05	0.12	1	1	3861
439	KRT6A	keratin 6A	P02538	1.32314005158915e-05	0.99	0.62	8.37473668827595e-05	1	0.84	2.1	-0.15	0.23	0.4444	0.9444	3853
440	LMNA	lamin A/C	P02545	0.0556583103247603	0.58	0.27	0.190651193342275	0.83	0.56	-0.39	0.06	-0.24	0.9722	1	4000
441	APOA1	apolipoprotein A1	P02647	5.37698971429977e-05	0.08	0.32	0.000319578823198114	0.25	0.61	0.64	-0.24	0.16	1	1	335
442	APOE	apolipoprotein E	P02649	0.000204019523813986	0.99	0.69	0.00114285270422589	1	0.89	0.57	0.03	-0.06	1	1	348
443	APOA2	apolipoprotein A2	P02652	1.40902478642829e-19	0.15	0.03	2.56384737904082e-18	0.39	0.12	1.33	-0.29	0.32	1	1	336
444	APOC1	apolipoprotein C1	P02654	0.00700423600251248	0.39	0.39	0.0316816745119307	0.68	0.68	-0.36	-0.03	-0.12	1	1	341
445	APOC3	apolipoprotein C3	P02656	0.000976236424776351	0.28	0.87	0.00503108165233128	0.57	0.96	-0.54	-0.08	-0.03	1	1	345
446	FGA	fibrinogen alpha chain	P02671	0.0517403074377364	0.1	0.19	0.180323549656474	0.3	0.45	0.43	-0.35	0.32	1	1	2243
447	FGB	fibrinogen beta chain	P02675	0.890026431706604	0.02	0.2	0.964883501679484	0.1	0.47	-0.01	-0.48	0.35	1	1	2244
448	FGG	fibrinogen gamma chain	P02679	0.857323514899718	0.02	0.19	0.954466931988704	0.08	0.44	0	-0.5	0.36	1	1	2266
449	CRP	C-reactive protein	P02741	2.40303924109358e-06	0.43	0.66	1.64626736345244e-05	0.71	0.87	-1.6	-0.25	0.14	1	0.9722	1401
450	C1QA	complement C1q A chain	P02745	0.59811108624994	0.01	0.28	0.834264787425036	0.04	0.56	-0.17	-0.43	0.25	0.9722	0.8889	712
451	C9	complement C9	P02748	0.00343611914861219	0.3	0.06	0.0164062879612159	0.59	0.21	-0.34	-0.18	0.2	1	1	735
452	APOH	apolipoprotein H	P02749	0.00184420355989262	0.18	0.87	0.00915568554159247	0.43	0.96	0.62	-0.13	-0.03	1	1	350
453	LRG1	leucine rich alpha-2-glycoprotein 1	P02750	6.54425092536756e-41	0.43	0.91	3.55615485658749e-39	0.71	0.97	-1.65	-0.04	-0.01	1	1	116844
454	FN1	fibronectin 1	P02751	1.31465750982355e-08	0.08	0.23	1.10193957906302e-07	0.25	0.51	0.98	-0.3	0.21	1	1	2335
455	RBP4	retinol binding protein 4	P02753	0.198265778017173	0.34	0.25	0.461330333469612	0.63	0.52	-0.19	-0.14	0.15	1	1	5950
456	AMBP	alpha-1-microglobulin/bikunin precursor	P02760	0.071346042953664	0.34	0.16	0.230267551965199	0.63	0.41	0.18	-0.13	0.16	1	1	259
457	ORM1	orosomucoid 1	P02763	2.55186518863484e-07	0.47	0.22	1.91581758710668e-06	0.75	0.48	0.51	-0.12	0.13	1	1	5004
458	AHSG	alpha 2-HS glycoprotein	P02765	0.749749281555606	0.78	0.2	0.912633973548483	0.93	0.47	-0.05	-0.05	0.14	1	1	197
459	TTR	transthyretin	P02766	1.64779109587324e-05	0.32	0.42	0.000103235727637925	0.61	0.71	0.54	-0.13	0.1	1	1	7276
460	ALB	albumin	P02768	2.80978684528771e-30	0.23	0.25	9.23645157208158e-29	0.5	0.53	1.32	-0.14	0.13	1	1	213
461	GC	GC vitamin D binding protein	P02774	0.791751649513517	0.82	0.12	0.931302661006396	0.94	0.33	0.01	-0.1	0.17	1	1	2638
462	TFRC	transferrin receptor	P02786	4.59683650735985e-32	0.48	0.52	1.63197911203513e-30	0.75	0.79	-1.92	0.01	0.1	1	1	7037
463	TF	transferrin	P02787	9.52902968492262e-14	0.84	0.68	1.19870691532538e-12	0.95	0.88	-1.15	-0.05	0.06	1	1	7018
464	LTF	lactotransferrin	P02788	0.00635828247855389	0.32	0.96	0.02898970344674	0.61	0.98	-0.22	-0.05	0	1	1	4057
465	HPX	hemopexin	P02790	0.810230025407878	0.68	0.39	0.938148539278353	0.88	0.68	0.02	-0.1	0.12	1	1	3263
466	FTH1	ferritin heavy chain 1	P02794	1.45452723577967e-19	0.26	0.09	2.63129882038711e-18	0.55	0.27	-1.12	0.01	-0.21	1	1	2495
467	ANG	angiogenin	P03950	8.71583272882169e-33	0.86	0.56	3.26864187032055e-31	0.95	0.82	1.91	0.03	-0.09	1	1	283
468	KLKB1	kallikrein B1	P03952	0.00109616788716714	0.11	0.58	0.0056201470363871	0.32	0.83	0.54	-0.18	0.09	1	1	3818
469	SLPI	secretory leukocyte peptidase inhibitor	P03973	3.51266030650906e-70	0.41	0.16	5.72635316906008e-68	0.7	0.4	-3.17	0.02	-0.25	1	1	6590
470	C4BPA	complement component 4 binding protein alpha	P04003	3.17382047044831e-14	0.68	1	4.10899155882352e-13	0.88	1	-2.08	-0.09	0	1	1	722
471	VTN	vitronectin	P04004	0.135212406587312	0.16	0.35	0.363319069321313	0.4	0.64	0.15	-0.13	0.1	1	1	7448
472	CAT	catalase	P04040	0.00907960571523884	0.96	0.42	0.0400928084319115	0.98	0.71	0.65	-0.11	0.21	1	1	847
473	GBA1	glucosylceramidase beta 1	P04062	2.26578156760499e-05	0.65	0.89	0.000139545591071925	0.87	0.97	-0.45	0.04	-0.01	1	1	2629
474	FUCA1	alpha-L-fucosidase 1	P04066	3.2414949680886e-35	0.92	0.87	1.39962496243739e-33	0.97	0.96	1.72	0	0.02	1	1	2517
475	PROC	protein C, inactivator of coagulation factors Va and VIIIa	P04070	5.991191475712e-20	0.96	0.42	1.12537014587157e-18	0.99	0.71	1.66	-0.08	0.15	1	1	5624
476	ALDOA	aldolase, fructose-bisphosphate A	P04075	2.57478646348538e-19	0.07	0.9	4.56039784264328e-18	0.23	0.97	1.25	0.14	0.02	1	1	226
477	CSTB	cystatin B	P04080	9.11276699078182e-24	0.18	0.36	2.12844393925044e-22	0.43	0.65	1.78	0.05	0.16	1	1	1476
478	ANXA1	annexin A1	P04083	7.6182389187626e-21	0.53	0.89	1.5100370343195e-19	0.8	0.96	-2.47	-0.06	-0.04	1	1	301
479	APOB	apolipoprotein B	P04114	0.0300525466926667	0.82	0.55	0.115468851842723	0.94	0.81	0.6	0.04	-0.16	1	1	338
480	PRNP	prion protein (Kanno blood group)	P04156	3.76984736424152e-13	0.24	0.79	4.48118165856566e-12	0.51	0.93	-1.01	-0.13	0.04	1	1	5621
481	LCAT	lecithin-cholesterol acyltransferase	P04180	0.31976540127466	0.77	0.23	0.608453078938063	0.92	0.5	0.3	0.19	-0.3	0.9167	1	3931
482	HRG	histidine rich glycoprotein	P04196	0.0839623431276779	0.27	0.76	0.259756466655264	0.55	0.92	0.36	-0.15	0.07	1	1	3273
483	IGLV7-43	immunoglobulin lambda variable 7-43	P04211	2.94475956366848e-09	0.36	0.74	2.60207294187874e-08	0.65	0.91	-1.05	-0.15	0.06	1	1	28776
484	A1BG	alpha-1-B glycoprotein	P04217	0.000204757627643694	0.06	0.3	0.00114618355264038	0.19	0.59	-0.56	-0.25	0.15	1	1	1
485	CD74	CD74 molecule	P04233	2.00594821197077e-45	0.15	0.34	1.33529285976854e-43	0.39	0.63	-3.13	-0.08	-0.21	1	1	972
486	KRT1	keratin 1	P04264	1.17953990012076e-20	0.63	0.79	2.30370775603048e-19	0.85	0.93	2.64	-0.03	-0.08	1	1	3848
487	S100B	S100 calcium binding protein B	P04271	0.237214871268022	0.22	0.41	0.513449894119504	0.49	0.7	-0.57	0.14	0.36	1	0.9722	6285
488	SHBG	sex hormone binding globulin	P04278	2.16070675696826e-80	0.06	0.68	5.75324185822081e-78	0.2	0.88	-3.19	-0.21	0.07	1	1	6462
489	GAPDH	glyceraldehyde-3-phosphate dehydrogenase	P04406	0.435387765599055	0.12	0.88	0.720953041377539	0.33	0.96	0.12	0.14	-0.02	1	1	2597
490	ASL	argininosuccinate lyase	P04424	2.36227516820882e-26	0.09	0.67	6.35348620998385e-25	0.28	0.88	1.67	0.19	-0.07	1	1	435
491	IGKV1-16	immunoglobulin kappa variable 1-16	P04430	7.91520231517097e-11	0.24	0.81	7.89346268334403e-10	0.51	0.94	-1.29	-0.19	0.05	1	1	28938
492	HLA-A	major histocompatibility complex, class I, A	P04439	0.000181906449480711	0.05	0.55	0.00102473111315368	0.17	0.81	0.45	-0.24	0.07	1	1	3105
493	HLA-DPB1	major histocompatibility complex, class II, DP beta 1	P04440	7.27101865615212e-17	0.79	0.92	1.12559877956091e-15	0.93	0.97	-4.93	0.13	-0.06	1	0.8611	3115
494	CAPNS1	calpain small subunit 1	P04632	0.140456664764408	0.7	0.14	0.372375651555955	0.89	0.38	-0.25	0.18	-0.28	1	1	826
495	HSPB1	heat shock protein family B (small) member 1	P04792	1.16007075829129e-93	0.36	0.59	4.41268819868135e-91	0.65	0.83	4.27	0.07	0.11	1	1	3315
496	RPN1	ribophorin I	P04843	8.67887887335028e-13	0.47	0.15	1.0091249554632e-11	0.75	0.39	-0.62	0.02	-0.13	1	1	6184
497	GNAI2	G protein subunit alpha i2	P04899	2.067123385141e-88	0.56	0.07	7.17920939152448e-86	0.82	0.22	-2.5	-0.07	0.22	1	1	2771
498	APP	amyloid beta precursor protein	P05067	5.62821483927594e-44	0.09	0.19	3.54001418394774e-42	0.27	0.44	-1.81	-0.08	-0.17	1	1	351
499	ARG1	arginase 1	P05089	0.135857377592715	0.8	0.78	0.364292961467139	0.93	0.93	0.48	-0.09	0.09	0.9444	1	383
500	APOD	apolipoprotein D	P05090	6.24215184864537e-09	0.16	0.68	5.37309363868311e-08	0.41	0.88	-1.97	-0.31	0.14	1	1	347
501	ALDH2	aldehyde dehydrogenase 2 family member	P05091	2.1147764648595e-44	0.96	0.74	1.35142675210381e-42	0.98	0.9	2.21	-0.03	0.05	1	1	217
502	S100A8	S100 calcium binding protein A8	P05109	0.000543113405015782	0.45	0.89	0.00289805603157386	0.73	0.96	-1.45	-0.13	-0.06	1	1	6279
503	SERPINA5	serpin family A member 5	P05154	7.94940648890051e-05	0.74	0.62	0.000465200432478662	0.91	0.85	1.37	-0.01	0.18	0.9722	1	5104
504	SERPING1	serpin family G member 1	P05155	1.13407820926027e-05	0.34	0.67	7.24142025225504e-05	0.63	0.88	0.48	-0.1	0.05	1	1	710
505	CFI	complement factor I	P05156	0.535474175796053	0.01	0.61	0.798026290083554	0.04	0.84	-0.08	-0.28	0.06	1	1	3426
506	F13B	coagulation factor XIII B chain	P05160	0.0390411082520896	0.74	0.34	0.143648260118697	0.91	0.63	0.27	-0.09	0.13	1	1	2165
507	MPO	myeloperoxidase	P05164	1.39110808026497e-15	0.45	0.83	1.95292993763735e-14	0.74	0.94	-4.11	-0.24	0.11	1	0.9722	4353
508	ALPL	alkaline phosphatase, biomineralization associated	P05186	0.0155110062341607	0.01	0.75	0.0653491127629092	0.06	0.91	0.47	-0.23	-0.06	1	1	249
509	EIF2S1	eukaryotic translation initiation factor 2 subunit alpha	P05198	0.280417728279947	0.56	0.39	0.565557786087015	0.82	0.68	0.24	0.16	-0.17	1	1	1965
510	HMGN2	high mobility group nucleosomal binding domain 2	P05204	1.67153175954823e-05	0.88	0.55	0.000104559089234701	0.96	0.81	-2.18	-0.17	0.29	0.9444	0.75	3151
511	ICAM1	intercellular adhesion molecule 1	P05362	0.0196677155270641	0.01	0.84	0.0805257363558114	0.06	0.95	-0.48	-0.29	0.04	1	1	3383
512	RPLP2	ribosomal protein lateral stalk subunit P2	P05387	0.36604487409143	0.47	0.47	0.657764985273343	0.75	0.75	0.17	0.14	-0.12	1	1	6181
513	RPLP0	ribosomal protein lateral stalk subunit P0	P05388	0.782182129061675	0.5	0.48	0.928549237229595	0.77	0.75	0.07	0.14	-0.13	1	1	6175
514	FABP3	fatty acid binding protein 3	P05413	1.58905598948133e-79	0.01	0.92	3.96668101374277e-77	0.03	0.97	2.1	0.18	0.01	1	1	2170
515	CLEC3B	C-type lectin domain family 3 member B	P05452	4.40690521142894e-39	0.92	0.72	2.28586745642171e-37	0.97	0.9	2.1	-0.04	0.06	1	1	7123
516	SERPINA7	serpin family A member 7	P05543	2.37074954642219e-09	0.6	0.43	2.12304342789467e-08	0.84	0.71	-0.76	-0.09	0.1	1	1	6906
517	SERPIND1	serpin family D member 1	P05546	0.669209270681355	0.18	0.7	0.876335025279125	0.44	0.89	0.04	-0.09	0.04	1	1	3053
518	ITGB1	integrin subunit beta 1	P05556	1.08547588194072e-09	0.73	0.35	9.94355658823681e-09	0.9	0.65	-0.89	0.03	-0.14	1	1	3688
519	KRT18	keratin 18	P05783	0.0971965912380096	0.78	0.85	0.289703869704933	0.92	0.95	-0.28	-0.03	-0.03	1	1	3875
520	KRT8	keratin 8	P05787	9.5375217898339e-05	0.32	0.86	0.000552470805345853	0.61	0.95	-0.76	-0.09	-0.03	1	1	3856
521	CSN2	casein beta	P05814	1.9324879235407e-05	0.25	0.21	0.000119943384096683	0.53	0.47	0.52	0.01	0.16	1	1	1447
522	HPN	hepsin	P05981	2.05466800449776e-08	0.05	0.01	1.6972790092997e-07	0.19	0.03	-2.51	0	-1.42	1	0.7778	3249
523	COL5A2	collagen type V alpha 2 chain	P05997	1.64595721121848e-32	0.68	0.19	6.03114963450147e-31	0.88	0.45	-2.39	-0.07	0.26	0.9722	1	1290
524	UROD	uroporphyrinogen decarboxylase	P06132	0.0444860249319007	0.51	0.61	0.159889563774406	0.78	0.84	0.39	0.12	-0.09	1	1	7389
525	GLA	galactosidase alpha	P06280	2.71050634430838e-71	0.96	0.26	5.15512492341318e-69	0.98	0.55	-2.34	0.08	-0.15	1	1	2717
526	IGKV2-30	immunoglobulin kappa variable 2-30	P06310	2.23525585263874e-11	0.64	0.75	2.32489892589561e-10	0.86	0.91	-1.56	0.04	0.07	0.9722	1	28919
527	IGKV4-1	immunoglobulin kappa variable 4-1	P06312	1.01416294405339e-12	0.85	0.59	1.16731031658479e-11	0.95	0.83	-1.25	-0.07	0.09	1	1	28908
528	IGHV4-34	immunoglobulin heavy variable 4-34	P06331	7.45058769955945e-09	0.48	0.66	6.35168565038217e-08	0.75	0.87	-0.99	-0.06	-0.08	1	1	28395
529	GSN	gelsolin	P06396	5.41708259675732e-37	0.3	0.37	2.56045300490518e-35	0.59	0.66	1.63	-0.13	0.12	1	1	2934
530	PTMA	prothymosin alpha	P06454	7.35399172226295e-09	0.27	0.84	6.282747152667e-08	0.55	0.95	-1.56	0.12	0.05	1	1	5757
531	ATP5F1B	ATP synthase F1 subunit beta	P06576	0.636981515521053	0.87	0.27	0.857177955859531	0.96	0.56	0.1	-0.15	0.33	0.8611	0.9444	506
532	C2	complement C2	P06681	0.636480531253459	0.13	0.25	0.856792464383658	0.35	0.53	0.03	-0.17	0.12	1	1	717
533	S100A9	S100 calcium binding protein A9	P06702	0.0260719671547909	0.49	0.79	0.102693724670843	0.76	0.93	-0.88	-0.18	0.1	1	1	6280
534	S100A6	S100 calcium binding protein A6	P06703	0.000311492641190144	0.88	0.41	0.00171128144279702	0.96	0.7	-1.26	-0.11	0.27	1	1	6277
535	APOA4	apolipoprotein A4	P06727	4.36156797238122e-10	0.49	0.68	4.13288315105352e-09	0.76	0.88	0.89	-0.1	0.06	1	1	337
536	EIF4E	eukaryotic translation initiation factor 4E	P06730	0.00043774574393595	0.08	0.64	0.00236424138104149	0.25	0.86	0.62	0.21	-0.08	1	1	1977
537	ENO1	enolase 1	P06733	0.00424392519495432	0.21	0.91	0.0200504702111674	0.48	0.97	0.33	0.09	-0.01	1	1	2023
538	PYGL	glycogen phosphorylase L	P06737	4.58232935414355e-05	0.45	0.99	0.0002748021537605	0.73	1	0.95	0.09	0	1	1	5836
539	GPI	glucose-6-phosphate isomerase	P06744	0.20685310620872	0.3	0.62	0.472097889255787	0.59	0.85	-0.23	0.05	0.08	1	1	2821
540	NPM1	nucleophosmin 1	P06748	0.00302916221215329	0.6	0.46	0.0145589336646694	0.84	0.74	-0.96	0	-0.24	1	0.6389	4869
541	TPM3	tropomyosin 3	P06753	0.136463952228244	0.54	0.2	0.365183936482147	0.81	0.47	-0.24	-0.04	0.18	1	1	7170
542	LPL	lipoprotein lipase	P06858	8.92157935532809e-27	0.28	0.45	2.44060191405345e-25	0.57	0.73	-1.68	-0.04	-0.12	1	1	4023
543	HEXA	hexosaminidase subunit alpha	P06865	1.01811374709176e-16	0.86	0.79	1.56699279610193e-15	0.96	0.93	-1.14	0.01	-0.04	1	1	3073
544	H2BC11	H2B clustered histone 11	P06899	2.72483654229163e-07	0.41	0.94	2.0361079794037e-06	0.7	0.98	-2.74	-0.23	-0.04	1	1	8970
545	DBI	diazepam binding inhibitor, acyl-CoA binding protein	P07108	3.93513188914416e-10	0.22	0.98	3.73323438604318e-09	0.49	0.99	0.95	0.12	0	1	1	1622
546	LDHB	lactate dehydrogenase B	P07195	2.05801513555233e-15	0.06	0.87	2.85903041787687e-14	0.2	0.96	1.18	0.13	0.02	1	1	3945
547	GPX1	glutathione peroxidase 1	P07203	1.14169602419564e-12	0.51	0.91	1.30657132396487e-11	0.78	0.97	1.57	0.08	-0.02	1	1	2876
548	PROS1	protein S	P07225	2.19903357755222e-05	0.28	0.83	0.000135539199209006	0.56	0.94	1.48	-0.15	-0.07	0.9167	1	5627
549	P4HB	prolyl 4-hydroxylase subunit beta	P07237	1.47115597196839e-05	0.06	0.13	9.24594327622618e-05	0.2	0.36	0.29	0.01	0.1	1	1	5034
550	H1-0	H1.0 linker histone	P07305	1.64713228370278e-06	0.44	0.84	1.14411240714938e-05	0.73	0.95	-1.54	-0.11	-0.06	1	0.9444	3005
551	CTSD	cathepsin D	P07339	0.0535763192754593	0.7	0.48	0.185355924992029	0.89	0.75	0.27	0.02	-0.09	1	1	1509
552	ANXA2	annexin A2	P07355	3.78374115870492e-12	0.34	0.56	4.15743113834042e-11	0.64	0.82	0.74	-0.09	0.06	1	1	302
553	C8A	complement C8 alpha chain	P07357	4.63628254130758e-11	0.18	0.41	4.7057973240108e-10	0.44	0.7	0.99	-0.19	0.12	1	1	731
554	C8B	complement C8 beta chain	P07358	4.43206072240095e-10	0.27	0.68	4.19470391594062e-09	0.56	0.88	1.03	-0.15	0.07	1	1	732
555	C8G	complement C8 gamma chain	P07360	3.5984584411577e-05	0.07	0.4	0.000218423146109177	0.24	0.69	0.57	-0.19	0.12	1	1	733
556	CAPN1	calpain 1	P07384	1.91373982205918e-08	0.88	0.4	1.58641866266379e-07	0.96	0.69	0.73	0.04	-0.11	1	1	823
557	TUBB	tubulin beta class I	P07437	0.0989274714674341	0.75	0.99	0.293548529748092	0.91	1	-0.95	0.11	-0.01	1	1	203068
558	IVL	involucrin	P07476	0.171967068647882	0.02	0.07	0.423059114369968	0.09	0.23	-0.22	0.5	-0.39	0.8611	0.9722	3713
559	PRSS1	serine protease 1	P07477	2.18178379549066e-14	0.21	0.32	2.87592227035964e-13	0.47	0.6	1.72	0.32	-0.22	1	1	5644
560	CSN3	casein kappa	P07498	1.36369109700275e-13	0.68	0.78	1.68624837195943e-12	0.88	0.93	0.67	-0.04	0.02	1	1	1448
561	PSAP	prosaposin	P07602	0.000217692464781263	0.58	0.27	0.00121433478259269	0.83	0.56	-0.5	0.13	-0.15	1	1	5660
562	HEXB	hexosaminidase subunit beta	P07686	0.718553827450472	0.93	0.73	0.898612145677827	0.97	0.9	0.05	0.01	-0.04	1	1	3074
563	PFN1	profilin 1	P07737	0.726179609786132	0.32	0.54	0.901986219525448	0.6	0.81	0.05	0.03	0.11	1	1	5216
564	APRT	adenine phosphoribosyltransferase	P07741	4.71002969361266e-05	0.04	0.9	0.000281825596948149	0.15	0.97	0.61	0.16	-0.02	1	1	353
565	EPRS1	glutamyl-prolyl-tRNA synthetase 1	P07814	0.000114127883867922	0.22	0.59	0.000656338039119484	0.5	0.83	0.77	0.19	-0.1	1	1	2058
566	CTSB	cathepsin B	P07858	0.0469222315263917	0.7	0.89	0.166510344483704	0.89	0.96	-0.25	0.04	-0.02	1	1	1508
567	HSP90AA1	heat shock protein 90 alpha family class A member 1	P07900	0.00133200669950963	0.08	0.59	0.0067257076584595	0.26	0.83	0.56	0.22	-0.09	1	1	3320
568	GALT	galactose-1-phosphate uridylyltransferase	P07902	3.25420711113117e-12	0.11	0.94	3.59538124532722e-11	0.31	0.98	1.4	0.19	-0.02	1	1	2592
569	HNRNPC	heterogeneous nuclear ribonucleoprotein C	P07910	0.150313424007623	0.42	0.83	0.387198849072199	0.71	0.95	0.38	0.13	-0.05	1	0.9444	3183
570	LAMB1	laminin subunit beta 1	P07942	2.22237851257966e-13	0.06	0.01	2.69792698457239e-12	0.21	0.05	0.86	-0.31	0.31	1	1	3912
571	YES1	YES proto-oncogene 1, Src family tyrosine kinase	P07947	2.17630700780705e-50	0.16	0.53	1.81086878941279e-48	0.41	0.8	-1.58	0.04	0.06	1	1	7525
572	LYN	LYN proto-oncogene, Src family tyrosine kinase	P07948	6.68150233563122e-43	0.14	0.38	4.04332126189562e-41	0.37	0.67	-1.53	0.05	0.1	1	1	4067
573	RET	ret proto-oncogene	P07949	0.000346640739984463	0.31	0.1	0.00189007933856375	0.6	0.3	-0.5	0.2	-0.24	1	1	5979
574	TPM2	tropomyosin 2	P07951	0.585571459424218	0.25	0.04	0.82916703650732	0.53	0.16	0.04	-0.03	0.27	1	1	7169
575	FH	fumarate hydratase	P07954	0.000605414964670703	0.46	0.5	0.00320906087444564	0.74	0.77	0.66	0.14	-0.13	1	1	2271
576	THBS1	thrombospondin 1	P07996	3.74721394890192e-58	0.79	0.82	4.33807898896066e-56	0.93	0.94	-4.15	-0.08	0.06	1	1	7057
577	RNASE1	ribonuclease A family member 1, pancreatic	P07998	3.73318822417373e-79	0.66	0.99	8.77079633373522e-77	0.87	1	-3.69	-0.07	0	1	1	6035
578	ANXA6	annexin A6	P08133	0.0157713771404907	0.92	0.34	0.0662364671915033	0.97	0.63	0.32	-0.08	0.13	1	1	309
579	RHOC	ras homolog family member C	P08134	0.0410919748817818	0.01	0.29	0.149541091278211	0.05	0.57	0.15	0.16	-0.07	1	1	389
580	CD55	CD55 molecule (Cromer blood group)	P08174	1.73447015552108e-31	0.22	0.65	5.97196017340621e-30	0.5	0.86	-1.42	-0.12	0.05	1	1	1604
581	SERPINA6	serpin family A member 6	P08185	3.02009249123091e-12	0.05	0.31	3.35528495409631e-11	0.17	0.6	-0.82	-0.19	0.11	1	1	866
582	SLC3A2	solute carrier family 3 member 2	P08195	0.0187714796524807	0.43	0.08	0.0775318404674334	0.72	0.24	0.2	-0.04	0.16	1	1	6520
583	GUSB	glucuronidase beta	P08236	3.95598226274756e-05	0.14	0.62	0.000238854015985091	0.38	0.84	0.55	0.17	-0.07	1	1	2990
584	PFKM	phosphofructokinase, muscle	P08237	0.115635312009689	0.54	0.52	0.327435261373057	0.81	0.79	-0.66	0.07	0.35	0.9167	0.3333	5213
585	HSP90AB1	heat shock protein 90 alpha family class B member 1	P08238	0.149038813970726	0.07	0.65	0.385500106961197	0.23	0.87	0.26	0.22	-0.08	1	1	3326
586	SRPRA	SRP receptor subunit alpha	P08240	0.014355666218599	0.2	0.32	0.0608991299809714	0.46	0.61	-1.51	-0.08	-0.64	0.9444	0.8611	6734
587	ELANE	elastase, neutrophil expressed	P08246	1.21280311535549e-10	0.62	0.41	1.19899397097273e-09	0.84	0.7	-3.89	-0.38	0.48	1	0.9167	1991
588	MMP2	matrix metallopeptidase 2	P08253	2.5511871707816e-14	0.23	0.66	3.34080051150875e-13	0.51	0.87	1.17	-0.12	0.07	1	1	4313
589	GSTA1	glutathione S-transferase alpha 1	P08263	0.653930510995164	0.55	0.44	0.866831369235767	0.81	0.73	0.09	-0.19	0.19	1	0.9167	2938
590	SOD3	superoxide dismutase 3	P08294	0.0394597019944328	0.47	0.73	0.144655392166833	0.75	0.9	-0.32	0.03	0.05	1	1	6649
591	CTSG	cathepsin G	P08311	2.83745159826051e-07	0.79	0.39	2.11038765054981e-06	0.93	0.68	-2.44	-0.14	0.4	1	1	1511
592	MGP	matrix Gla protein	P08493	5.56886742265398e-15	0.89	0.81	7.61714263221917e-14	0.97	0.94	-2.35	-0.06	0.07	1	1	4256
593	CD14	CD14 molecule	P08571	0.136151783434702	0.2	0.51	0.364715105994769	0.46	0.78	-0.12	-0.06	-0.06	1	1	929
594	COL4A2	collagen type IV alpha 2 chain	P08572	4.61060417120755e-110	0.24	0.56	5.26135801708655e-107	0.52	0.82	-3.7	-0.1	-0.1	1	1	1284
595	MET	MET proto-oncogene, receptor tyrosine kinase	P08581	0.394334977644119	0.11	0.09	0.685218142575859	0.31	0.28	-0.11	-0.03	-0.28	0.9167	1	4233
596	MELTF	melanotransferrin	P08582	4.21514659629836e-48	0.56	0.8	3.14678420665713e-46	0.81	0.94	-3.08	-0.09	-0.05	1	1	4241
597	CFH	complement factor H	P08603	1.81336409240837e-05	0.21	0.54	0.000112812713163224	0.48	0.8	0.67	-0.16	0.1	1	1	3075
598	VIM	vimentin	P08670	1.84557681678563e-11	0.37	0.48	1.93470703575901e-10	0.66	0.76	-2.83	-0.33	0.29	1	1	7431
599	SERPINF2	serpin family F member 2	P08697	1.9261770252075e-32	1	0.91	6.96212763681336e-31	1	0.97	1.81	-0.01	0.02	1	1	5345
600	RPS17	ribosomal protein S17	P08708	0.132869437195484	0.21	0.4	0.358931709272074	0.48	0.69	0.34	0.25	-0.18	1	1	6218
601	KRT19	keratin 19	P08727	0.00280373661852521	0.33	0.81	0.0135406578650419	0.61	0.94	-0.55	-0.08	-0.04	1	1	3880
602	KRT7	keratin 7	P08729	4.93015548895064e-06	0.12	0.56	3.27365603040213e-05	0.33	0.82	-0.97	-0.15	-0.12	1	1	3855
603	GNAI3	G protein subunit alpha i3	P08754	3.10319833829404e-28	0.55	0.26	9.23639349041212e-27	0.81	0.55	-1.21	-0.02	0.12	1	1	2773
604	ANXA5	annexin A5	P08758	0.0671968515871587	0.54	0.38	0.219268157875091	0.8	0.68	-0.21	-0.01	0.09	1	1	308
605	KRT16	keratin 16	P08779	0.000116876589764873	0.63	0.8	0.000671662013699142	0.85	0.94	1.97	0.06	0.13	1	1	3868
606	RPSA	ribosomal protein SA	P08865	0.929317046210379	0.29	0.57	0.975605804327574	0.58	0.82	0	0.17	-0.11	1	1	3921
607	CD63	CD63 molecule	P08962	8.13367605143349e-27	0.33	0.69	2.24040704478796e-25	0.61	0.89	-1.67	0.13	-0.06	1	1	967
608	ACAA1	acetyl-CoA acyltransferase 1	P09110	2.68475691814343e-48	0.18	0.1	2.02319228888016e-46	0.44	0.3	2.2	-0.05	0.27	0.5278	1	30
609	SRP19	signal recognition particle 19	P09132	0.013900867959194	0.73	0.58	0.0592214044042887	0.9	0.82	0.45	0.02	-0.1	0.9722	1	6728
610	GSTP1	glutathione S-transferase pi 1	P09211	4.45180939951147e-27	0.39	0.72	1.23906109697901e-25	0.68	0.9	-2.64	0.06	0.09	1	1	2950
611	MMP7	matrix metallopeptidase 7	P09237	0.00244781858311422	0.11	0.11	0.0119226675865344	0.32	0.32	-1.31	-0.68	0.76	0.9722	0.6111	4316
612	CXCL1	C-X-C motif chemokine ligand 1	P09341	0.000143322082496493	0.78	0.74	0.000816006268697068	0.92	0.91	1.05	0.01	-0.09	0.5	0.9167	2919
613	LGALS1	galectin 1	P09382	0.00476175732998576	0.99	0.11	0.0222568271222506	1	0.31	-0.8	-0.21	0.42	1	1	3956
614	QDPR	quinoid dihydropteridine reductase	P09417	7.00909871701235e-20	0.21	0.97	1.30503627729458e-18	0.47	0.99	1.25	0.1	-0.01	1	1	5860
615	HMGB1	high mobility group box 1	P09429	4.5259269393539e-10	0.46	0.73	4.27847389249218e-09	0.74	0.9	-3.88	0.19	0.21	1	0.9722	3146
616	RBP1	retinol binding protein 1	P09455	0.0834271486495587	0.03	0.38	0.258612836170401	0.12	0.68	0.23	0.19	0.13	1	1	5947
617	FBP1	fructose-bisphosphatase 1	P09467	8.63155479129232e-13	0.1	0.97	1.00508541797147e-11	0.3	0.99	1.18	0.14	0.01	1	1	2203
618	SPARC	secreted protein acidic and cysteine rich	P09486	9.42359962458475e-16	0.09	0.48	1.34181308023499e-14	0.27	0.76	-1.23	-0.14	-0.11	1	1	6678
619	GSTM1	glutathione S-transferase mu 1	P09488	0.000332724330887639	1	0.22	0.00182041229803456	1	0.49	-1.41	-0.23	0.45	0.9167	1	2944
620	TPM1	tropomyosin 1	P09493	2.82629588221191e-09	0.83	0.31	2.50016074275844e-08	0.94	0.6	0.78	-0.05	0.13	1	1	7168
621	CLTB	clathrin light chain B	P09497	4.86991749352858e-09	0.92	0.13	4.26077775885063e-08	0.97	0.36	0.85	-0.1	0.22	1	1	1212
622	ANXA4	annexin A4	P09525	0.209118675568323	0.49	0.59	0.475502414016443	0.76	0.83	0.23	-0.02	-0.09	1	1	307
623	INHBB	inhibin subunit beta B	P09529	0.0108019280102096	0.2	0	0.0470735411596041	0.46	0	-1.2	0.28	-1.83	0.9444	0.6944	3625
624	CNP	2',3'-cyclic nucleotide 3' phosphodiesterase	P09543	2.15286704162526e-57	0.47	0.81	2.32393269304089e-55	0.75	0.94	-1.76	0.06	-0.03	1	1	1267
625	CSF1	colony stimulating factor 1	P09603	0.000528615964340376	0.46	0.36	0.00282706053640511	0.74	0.65	-0.45	0.02	0.11	1	1	1435
626	DLD	dihydrolipoamide dehydrogenase	P09622	0.094400729308495	0.93	0.79	0.284637639845203	0.98	0.93	0.52	-0.04	0.09	0.6944	0.9167	1738
627	HNRNPA1	heterogeneous nuclear ribonucleoprotein A1	P09651	2.78683759846834e-06	0.15	0.96	1.89618898948595e-05	0.39	0.98	-1.19	0.21	-0.01	1	1	3178
628	CTSH	cathepsin H	P09668	8.56971927619702e-15	0.1	0.89	1.16419927854187e-13	0.29	0.97	-1.37	-0.39	-0.02	1	1	1512
629	TACSTD2	tumor associated calcium signal transducer 2	P09758	0.542707489069014	0.85	0.36	0.805190828878767	0.95	0.65	0.08	-0.09	0.14	1	1	4070
630	C1S	complement C1s	P09871	0.106195382598408	0	0.03	0.307768007112337	0	0.12	-0.32	-0.5	0.36	1	1	716
631	IFIT2	interferon induced protein with tetratricopeptide repeats 2	P09913	3.29913271188939e-08	0.7	0.73	2.68092289954959e-07	0.89	0.9	1.77	-0.04	-0.1	0.7222	0.9167	3433
632	FURIN	furin, paired basic amino acid cleaving enzyme	P09958	0.000122118880413492	0.5	0.83	0.000700779897085468	0.78	0.95	-0.71	-0.09	0.04	1	1	5045
633	LTA4H	leukotriene A4 hydrolase	P09960	0.0102051716340201	0.74	0.61	0.0447169012685421	0.9	0.84	0.54	-0.02	0.11	1	1	4048
634	ALDOC	aldolase, fructose-bisphosphate C	P09972	1.19148738764004e-22	0.22	0.8	2.62917161670404e-21	0.49	0.93	1.41	0.14	-0.04	1	1	230
635	FREM3	FRAS1 related extracellular matrix 3	P0C091	0.756573314784665	0.62	1	0.916198132384806	0.85	1	-0.19	0.14	0	0.7778	1	166752
636	C4A	complement C4A (Chido/Rodgers blood group)	P0C0L4	0.00296690297374706	0.01	0.16	0.0142682847406932	0.03	0.41	-0.62	-0.26	-0.31	1	1	720
637	C4B	complement C4B (Chido/Rodgers blood group)	P0C0L5	0.00119159288448108	0.01	0.15	0.00605643879516386	0.03	0.38	-0.66	-0.36	-0.31	1	1	721
638	H2AC16	H2A clustered histone 16	P0C0S8	1.08222905700558e-13	0.29	0.44	1.35287100271684e-12	0.58	0.73	-2.56	-0.31	0.26	1	1	8332
639	JMJD7	jumonji domain containing 7	P0C870	2.68278441589993e-21	0.04	0.86	5.50901848694309e-20	0.14	0.96	2.22	0.26	-0.04	0.9444	1	100137047
640	SAA1	serum amyloid A1	P0DJI8	9.13830420380396e-08	0	0.67	7.16356957605358e-07	0.02	0.88	-1.59	-0.48	-0.13	1	1	6288
641	SAA2	serum amyloid A2	P0DJI9	6.41385935081873e-11	0.01	0.29	6.43642066511809e-10	0.03	0.58	-2.37	-0.37	-0.39	1	1	6289
642	INAFM2	InaF motif containing 2	P0DMQ5	0.0232366721943445	0.23	0.78	0.0934144627521005	0.51	0.93	0.48	-0.11	-0.06	1	1	100505573
643	HSPA1A	heat shock protein family A (Hsp70) member 1A	P0DMV8	0.0269075583495191	0.3	0.95	0.105206840967185	0.59	0.98	-0.23	0.05	0.01	1	1	3303
644	NA	NA	P0DOX2	2.96054734335617e-08	0.9	0.94	2.41808304485982e-07	0.97	0.98	-0.92	-0.01	-0.01	1	1	NA
645	NA	NA	P0DOX3	2.5892790330447e-09	0.79	0.26	2.30324731803575e-08	0.93	0.54	-0.94	0.05	-0.18	1	1	NA
646	NA	NA	P0DOX5	2.23887983975261e-07	0.01	0.24	1.70163388772064e-06	0.03	0.52	0.76	-0.29	0.18	1	1	NA
647	NA	NA	P0DOX6	2.20174089454601e-24	0.13	0.94	5.34574658529895e-23	0.36	0.98	-2.14	-0.31	0.01	1	1	NA
648	NA	NA	P0DOX7	9.03810440506327e-06	0.85	0.92	5.83169450627184e-05	0.95	0.97	-0.72	-0.02	-0.02	1	1	NA
649	NA	NA	P0DOX8	4.12316367420403e-11	0.79	0.86	4.20099890682931e-10	0.93	0.95	-1.14	-0.05	0.03	1	1	NA
650	IGLC3	immunoglobulin lambda constant 3 (Kern-Oz+ marker)	P0DOY3	8.43072920653819e-12	0.94	0.87	9.00329744676833e-11	0.98	0.96	-1.38	0.01	-0.03	1	1	3539
651	CALM1	calmodulin 1	P0DP23	0.0445317817444826	0.15	0.23	0.159889563774406	0.4	0.51	0.24	0.01	0.15	1	1	801
652	LYNX1	Ly6/neurotoxin 1	P0DP58	0.00575995202287877	0.66	0.37	0.0264428142291699	0.87	0.66	-0.24	0	-0.08	1	1	66004
653	NOTCH2NLB	notch 2 N-terminal like B	P0DPK3	2.28699282179657e-07	0.06	0.56	1.7316112474418e-06	0.19	0.81	-0.93	-0.42	-0.1	1	0.9722	100996763
654	NA	NA	P0DTE1	8.14180962914695e-06	0.71	0.8	5.29615434182621e-05	0.89	0.93	-1.47	0.14	-0.08	1	1	NA
655	AMY1B	amylase alpha 1B	P0DTE7	0.0014508666089678	0.7	0.47	0.00728442644401933	0.89	0.75	-0.33	0.11	-0.08	1	1	277
656	CALCB	calcitonin related polypeptide beta	P10092	3.96321818557394e-16	0.13	0.06	5.85179054831139e-15	0.35	0.2	-4.33	0.02	-1.05	1	0.9722	797
657	RO60	Ro60, Y RNA binding protein	P10155	0.00449669505739945	0.03	0.81	0.0211291765402981	0.12	0.94	-0.61	0.23	0.05	1	1	6738
658	GAA	alpha glucosidase	P10253	2.01321791523076e-11	0.77	0.68	2.10491946424913e-10	0.92	0.88	-0.88	0	-0.05	1	1	2548
659	RRAS	RAS related	P10301	0.349200644883226	0.16	0.33	0.639826260569026	0.4	0.61	0.08	0.04	0.09	1	1	6237
660	HLA-C	major histocompatibility complex, class I, C	P10321	1.05081716391529e-05	0.88	0.84	6.74753014899946e-05	0.96	0.95	0.67	0	-0.03	1	1	3107
661	H1-4	H1.4 linker histone, cluster member	P10412	4.67359995557867e-05	0.98	0.12	0.00028006538968614	0.99	0.34	-1.95	-0.28	0.74	1	0.6667	3008
662	SPP1	secreted phosphoprotein 1	P10451	0.000809558676172614	0.07	0.38	0.00422663706226591	0.23	0.67	0.77	-0.5	0.21	1	1	6696
663	PTPRF	protein tyrosine phosphatase receptor type F	P10586	1.97846417384392e-31	0.22	0.27	6.78282052389065e-30	0.49	0.56	-1.21	-0.04	-0.11	1	1	5792
664	TXN	thioredoxin	P10599	9.68372301585461e-05	0.02	0.86	0.000560127295080714	0.09	0.95	0.46	0.15	0.02	1	1	7295
665	TGFB3	transforming growth factor beta 3	P10600	6.69467823915466e-05	0.88	0.55	0.000394956349884545	0.96	0.81	0.63	-0.06	0.09	1	1	7043
666	CTSA	cathepsin A	P10619	3.97737592563916e-21	0.23	0.2	8.00284103123566e-20	0.51	0.47	1.41	0.19	-0.19	1	1	5476
667	C7	complement C7	P10643	0.0238986507651662	0.89	0.64	0.0954035094013733	0.97	0.86	-0.29	-0.01	0.06	1	1	730
668	PRKAR1A	protein kinase cAMP-dependent type I regulatory subunit alpha	P10644	3.7234140026041e-12	0	0.1	4.09678113674952e-11	0.02	0.29	-0.77	0.12	0.18	1	1	5573
669	KIT	KIT proto-oncogene, receptor tyrosine kinase	P10721	1.08776126455387e-12	0.14	0.1	1.2466337132362e-11	0.37	0.29	-1.61	-0.03	-0.38	1	1	3815
670	ESD	esterase D	P10768	8.30332894896307e-16	0.12	0.86	1.18441056507709e-14	0.33	0.96	1.22	0.13	-0.03	1	1	2098
671	HSPD1	heat shock protein family D (Hsp60) member 1	P10809	0.00319920152451796	0.92	0.3	0.015330067053299	0.97	0.59	-0.79	-0.14	0.26	1	1	3329
672	CLU	clusterin	P10909	5.89900032553068e-39	0.01	0.05	3.0400783613122e-37	0.02	0.17	-2.07	-0.15	-0.32	1	1	1191
673	HSPA5	heat shock protein family A (Hsp70) member 5	P11021	0.434646345415657	0.28	0.05	0.720322615597567	0.56	0.17	0.04	-0.02	0.14	1	1	3309
674	LAMC1	laminin subunit gamma 1	P11047	3.91040666120718e-10	0.05	0.07	3.71418887154851e-09	0.19	0.23	0.67	-0.24	0.2	1	1	3915
675	ACP2	acid phosphatase 2, lysosomal	P11117	3.25181836400236e-40	0.56	0.4	1.7202334497782e-38	0.81	0.69	-1.84	-0.01	-0.12	1	1	53
676	HSPA8	heat shock protein family A (Hsp70) member 8	P11142	0.000335023051065564	0.06	0.83	0.0018317345187623	0.21	0.94	0.37	0.11	-0.02	1	1	3312
677	UMPS	uridine monophosphate synthetase	P11172	0.00649425555120436	0.47	0.79	0.029559038941892	0.75	0.93	-0.79	0.17	-0.08	0.9722	0.9167	7372
678	PYGB	glycogen phosphorylase B	P11216	0.773657460143488	0.17	0.63	0.92422248374938	0.42	0.85	0.07	0.21	-0.09	1	1	5834
679	MBL2	mannose binding lectin 2	P11226	0.0746370870981378	0.27	0.51	0.23819458719134	0.55	0.78	-0.42	-0.25	0.14	0.8611	0.9722	4153
680	RALA	RAS like proto-oncogene A	P11233	8.18965951611199e-38	0.46	0.19	4.0632919388014e-36	0.74	0.45	-1.49	0.03	-0.15	1	1	5898
681	RALB	RAS like proto-oncogene B	P11234	0.00451734505215556	0.91	0.69	0.0212012645573552	0.97	0.88	-0.29	0.03	-0.04	1	1	5899
682	BCR	BCR activator of RhoGEF and GTPase	P11274	0.047471485718687	0.15	0.14	0.168011620700431	0.38	0.37	-0.61	0.03	0.41	1	1	613
683	LAMP1	lysosomal associated membrane protein 1	P11279	3.01110289496489e-11	0.57	0.7	3.08763670410521e-10	0.82	0.89	-0.9	-0.02	-0.05	1	1	3916
684	G6PD	glucose-6-phosphate dehydrogenase	P11413	0.000444458306379167	0.34	0.56	0.00239887361578161	0.63	0.81	0.76	0.05	0.13	1	1	2539
685	UBL4A	ubiquitin like 4A	P11441	0.441257902629007	0.89	0.84	0.726499842771201	0.97	0.95	0.35	0.03	-0.09	0.6667	0.9167	8266
686	PSG1	pregnancy specific beta-1-glycoprotein 1	P11464	1.6128750837127e-20	0.83	0.66	3.12709858463521e-19	0.94	0.87	-2.49	-0.09	0.12	1	0.8889	5669
687	PSG2	pregnancy specific beta-1-glycoprotein 2	P11465	1e-04	NA	NA	1e-04	NA	NA	-8	NA	NA	0.9444	0	5670
688	MTHFD1	methylenetetrahydrofolate dehydrogenase, cyclohydrolase and formyltetrahydrofolate synthetase 1	P11586	0.659724245653342	0.38	0.6	0.870643617893341	0.67	0.84	0.09	0.13	-0.09	1	1	4522
689	IGF2R	insulin like growth factor 2 receptor	P11717	1.11313327241783e-05	0.24	0.84	7.11336686405892e-05	0.51	0.95	-0.43	-0.1	-0.02	1	1	3482
690	ADH5	alcohol dehydrogenase 5 (class III), chi polypeptide	P11766	3.55274750519626e-06	0.25	0.94	2.39084642556931e-05	0.52	0.98	0.73	0.08	0.01	1	1	128
691	PRPS2	phosphoribosyl pyrophosphate synthetase 2	P11908	2.42047104346979e-25	0.17	0.86	6.13800720483704e-24	0.42	0.95	1.79	0.14	-0.03	1	1	5634
692	PABPC1	poly(A) binding protein cytoplasmic 1	P11940	6.72546679529987e-07	0.1	0.49	4.78388501877608e-06	0.3	0.76	0.93	0.24	-0.13	1	1	26986
693	PCNA	proliferating cell nuclear antigen	P12004	2.40775309497714e-13	0.1	0.07	2.91853288659748e-12	0.3	0.23	-1.81	0.05	0.48	0.9444	0.7778	5111
694	HARS1	histidyl-tRNA synthetase 1	P12081	1.06753737176121e-09	0.02	0.31	9.80171094899831e-09	0.07	0.6	1	0.31	-0.16	1	1	3035
695	COL6A1	collagen type VI alpha 1 chain	P12109	1.48633179548907e-13	0.47	0.58	1.83222505900721e-12	0.75	0.82	-1.51	-0.19	0.11	1	1	1291
696	COL6A3	collagen type VI alpha 3 chain	P12111	9.77018907269818e-07	0.65	0.62	6.88828511144864e-06	0.87	0.84	0.75	-0.07	0.08	0.9722	1	1293
697	F5	coagulation factor V	P12259	0.472383133072425	0.14	0.61	0.748590113719234	0.38	0.84	-0.12	-0.18	0.08	0.9722	1	2153
698	IMPDH2	inosine monophosphate dehydrogenase 2	P12268	0.348695499521243	0.36	0.31	0.639466245926261	0.65	0.6	-0.18	0.25	-0.23	1	0.9722	3615
699	PTHLH	parathyroid hormone like hormone	P12272	1.02416012751529e-51	0.58	0.45	8.79676462214205e-50	0.83	0.73	3.81	-0.2	0.19	1	1	5744
700	PIP	prolactin induced protein	P12273	1.65737642900114e-70	0.3	0.2	2.8168346627364e-68	0.58	0.47	-4.82	-0.38	0.34	1	1	5304
701	ANXA3	annexin A3	P12429	0.228878848979307	0.96	0.26	0.501311830448781	0.99	0.54	-0.29	-0.12	0.25	1	0.9167	306
702	RNASE3	ribonuclease A family member 3	P12724	0.787797577233946	0.25	0.92	0.930080852341821	0.52	0.97	-0.13	-0.22	-0.05	0.9167	0.25	6037
703	ACTN1	actinin alpha 1	P12814	0.605243434365585	0.68	0.2	0.837421729532804	0.88	0.46	0.04	-0.11	0.16	1	1	87
704	ACE	angiotensin I converting enzyme	P12821	2.59997693158116e-24	0.63	0.76	6.27450626267985e-23	0.85	0.92	-1.42	-0.06	0.04	1	1	1636
705	CDH1	cadherin 1	P12830	0.27989150375214	0.34	0.61	0.565160094027325	0.63	0.84	-0.14	-0.05	-0.07	1	1	999
706	DEFA4	defensin alpha 4	P12838	0.00156164780412026	0.98	0.34	0.00781606682914325	0.99	0.63	-0.55	0.09	-0.17	0.9722	1	1669
707	SRC	SRC proto-oncogene, non-receptor tyrosine kinase	P12931	1.32224831130992e-16	0.04	0.01	2.0041972506155e-15	0.14	0.04	-2.56	-0.01	0.74	1	0.6111	6714
708	PEPD	peptidase D	P12955	1.86909929056675e-07	0.67	0.85	1.43148275484633e-06	0.87	0.95	0.73	0.02	0.03	1	1	5184
709	XRCC6	X-ray repair cross complementing 6	P12956	0.000108664955575747	1	0.1	0.000625371516670795	1	0.3	-1.93	0.42	-0.85	1	0.9722	2547
710	XRCC5	X-ray repair cross complementing 5	P13010	3.32664989642999e-05	0.78	0.52	0.000202585385429833	0.93	0.78	-1.19	0.13	-0.19	1	0.9167	7520
711	IFI30	IFI30 lysosomal thiol reductase	P13284	1.67937534675854e-32	0.59	0.92	6.12550240635033e-31	0.83	0.97	-2.44	-0.08	0.02	1	1	10437
712	LAMP2	lysosomal associated membrane protein 2	P13473	6.16779674899988e-32	0.07	0.17	2.18001594827483e-30	0.23	0.42	-1.56	-0.09	-0.18	1	1	3920
713	RNH1	ribonuclease/angiogenin inhibitor 1	P13489	0.000178264763394988	0.18	0.68	0.00100634553356831	0.43	0.88	0.76	0.09	0.08	1	1	6050
714	BMP1	bone morphogenetic protein 1	P13497	7.01840697699855e-30	0.32	0.98	2.25152750731986e-28	0.61	0.99	-1.74	-0.09	0	1	1	649
715	VCAN	versican	P13611	0.18360369294243	0.88	0.64	0.438863135135962	0.96	0.86	-0.71	0.15	-0.25	0.9444	0.6944	1462
716	EEF2	eukaryotic translation elongation factor 2	P13639	0.0112219605275726	0.05	0.6	0.0486948694837541	0.16	0.84	0.41	0.22	-0.08	1	1	1938
717	KRT10	keratin 10	P13645	6.34500629954996e-32	0.73	0.74	2.23277137977115e-30	0.9	0.91	3.1	0.09	-0.09	1	1	3858
718	KRT5	keratin 5	P13647	1.6917961235841e-17	0.83	0.66	2.75235589311402e-16	0.94	0.87	2.36	-0.03	0.12	1	1	3852
719	PDIA4	protein disulfide isomerase family A member 4	P13667	0.00783076807510719	0.07	0.81	0.0349844381342037	0.23	0.94	0.23	0.08	0.02	1	1	9601
720	C6	complement C6	P13671	1.63349584878327e-08	0.44	0.64	1.36057585549945e-07	0.72	0.86	0.86	-0.11	0.07	1	1	729
721	CEACAM1	CEA cell adhesion molecule 1	P13688	2.00293161953134e-25	0.59	0.46	5.09535597987781e-24	0.83	0.74	-1.3	-0.09	0.09	1	1	634
722	TPT1	tumor protein, translationally-controlled 1	P13693	7.62585117859343e-11	0	0.96	7.62394232973771e-10	0.01	0.99	1	0.26	-0.01	1	1	7178
723	ALAD	aminolevulinate dehydratase	P13716	9.92959934395281e-13	0.29	0.8	1.14786743212004e-11	0.58	0.93	1.35	0.14	-0.05	1	1	210
724	PRG2	proteoglycan 2, pro eosinophil major basic protein	P13727	1.01267466255664e-20	0.7	0.22	1.98752953427578e-19	0.89	0.49	-3.69	-0.28	0.46	1	0.75	5553
725	HLA-E	major histocompatibility complex, class I, E	P13747	0.00213050078796955	0.81	0.78	0.0104728863349543	0.94	0.93	0.54	-0.06	0.05	0.9722	1	3133
726	LCP1	lymphocyte cytosolic protein 1	P13796	0.000120440611843872	0.72	0.37	0.000691646015390976	0.9	0.66	-0.87	-0.06	0.2	1	1	3936
727	PLS3	plastin 3	P13797	0.00231636561688137	0.72	0.21	0.0113099807748462	0.9	0.48	-0.7	-0.1	0.27	1	1	5358
728	APEH	acylaminoacyl-peptide hydrolase	P13798	0.0424245658402927	0.22	0.79	0.153551169883216	0.49	0.93	0.34	0.08	0.05	1	1	327
729	GYS1	glycogen synthase 1	P13807	0.517048117736769	0.89	0.95	0.783782023024538	0.97	0.98	-0.12	0.02	-0.01	1	1	2997
730	PRKAR2A	protein kinase cAMP-dependent type II regulatory subunit alpha	P13861	0.031160272070797	0.57	0.62	0.118924153512435	0.82	0.85	0.32	0.01	0.07	1	1	5576
731	SLC5A1	solute carrier family 5 member 1	P13866	6.15740319934167e-30	0.62	0.74	1.99130918041867e-28	0.85	0.91	-1.4	0.02	0.04	1	1	6523
732	ENO3	enolase 3	P13929	0.226650581638286	0.01	0.02	0.498070108975689	0.03	0.1	0.29	0.47	-0.43	1	1	2027
733	CD59	CD59 molecule (CD59 blood group)	P13987	9.16504398159416e-06	0.13	0.87	5.90882738700356e-05	0.36	0.96	-0.48	-0.1	-0.02	1	1	966
734	MIF	macrophage migration inhibitory factor	P14174	0.946701335682669	0.17	0.7	0.981877990257483	0.43	0.89	0	0.21	-0.06	1	1	4282
735	PRKCSH	PRKCSH beta subunit of glucosidase II	P14314	0.652925256554853	0.72	0.17	0.866229355482506	0.9	0.41	-0.05	-0.07	0.1	1	1	5589
736	HCLS1	hematopoietic cell-specific Lyn substrate 1	P14317	0.00742840674543218	0.2	0.7	0.033354757213329	0.46	0.89	1.04	-0.33	0.15	0.9722	0.8056	3059
737	FDPS	farnesyl diphosphate synthase	P14324	2.16506985746747e-41	0.1	0.96	1.2010123626007e-39	0.29	0.99	2.29	0.14	0.01	1	1	2224
738	CPM	carboxypeptidase M	P14384	1.25449465937976e-10	0.55	0.07	1.23714856038587e-09	0.81	0.22	-2.93	-0.23	0.79	1	0.9167	1368
739	NID1	nidogen 1	P14543	0.121255687086123	0.4	0.02	0.336783876371333	0.69	0.07	0.12	-0.18	0.24	1	1	4811
740	AKR1A1	aldo-keto reductase family 1 member A1	P14550	3.5347407498394e-33	0.01	0.92	1.35747639950563e-31	0.04	0.97	1.92	0.2	0.02	1	1	10327
741	PKM	pyruvate kinase M1/2	P14618	0.195430596067319	0.39	0.65	0.457398066623423	0.68	0.87	-0.26	0.05	0.09	1	1	5315
742	ACYP2	acylphosphatase 2	P14621	3.24794651204302e-13	0.11	0.61	3.90731878587344e-12	0.31	0.84	1.03	0.12	0.07	1	1	98
743	HSP90B1	heat shock protein 90 beta family member 1	P14625	0.343704381578493	0.31	0.44	0.634653398069579	0.6	0.73	-0.08	0.04	0.06	1	1	7184
744	IDE	insulin degrading enzyme	P14735	0.000892376199628283	0.52	0.59	0.00462276334800955	0.78	0.83	0.61	0.13	-0.1	1	1	3416
745	IL1R1	interleukin 1 receptor type 1	P14778	5.15643165800993e-23	0.18	0.06	1.17349219613058e-21	0.43	0.2	0.97	-0.19	0.19	1	1	3554
746	MMP9	matrix metallopeptidase 9	P14780	6.99289816971363e-10	0.9	0.24	6.50282544582916e-09	0.97	0.52	-3.44	-0.36	0.63	0.9444	0.9444	4318
747	DARS1	aspartyl-tRNA synthetase 1	P14868	0.0182193697874311	0.32	0.6	0.0756425810093554	0.61	0.83	0.54	0.18	-0.12	1	1	1615
748	JUP	junction plakoglobin	P14923	5.92453018000994e-08	0.7	0.83	4.70428897394825e-07	0.89	0.95	1.36	-0.02	-0.05	1	1	3728
749	CPB1	carboxypeptidase B1	P15086	0.211203863427028	1	0.57	0.478066438383422	1	0.82	0.56	0.14	-0.25	0.8333	1	1360
750	GLUL	glutamate-ammonia ligase	P15104	1.77856006890289e-06	0.58	0.25	1.23112112915046e-05	0.82	0.52	-1.06	0.21	-0.26	1	1	2752
751	AKR1B1	aldo-keto reductase family 1 member B	P15121	4.69925613725801e-05	0.74	0.91	0.00028139173931347	0.91	0.97	-2.66	-0.11	0.1	1	0.3611	231
752	ANPEP	alanyl aminopeptidase, membrane	P15144	1.93141409277302e-29	0.37	0.08	6.09807738066042e-28	0.66	0.25	-2.69	0.07	-0.42	1	1	290
753	PVR	PVR cell adhesion molecule	P15151	2.11467837985437e-17	0.55	0.84	3.39197809202343e-16	0.81	0.95	-1.17	-0.03	-0.03	1	1	5817
754	CPN1	carboxypeptidase N subunit 1	P15169	0.749689372577164	0.38	0.41	0.912633973548483	0.67	0.7	-0.07	-0.16	0.13	1	1	1369
755	GSPT1	G1 to S phase transition 1	P15170	0.956714406529692	0.38	0.61	0.984107267341294	0.67	0.84	0	0.16	-0.11	1	1	2935
756	ARSA	arylsulfatase A	P15289	9.11961164296798e-28	0.77	0.65	2.63940064507348e-26	0.92	0.87	1.33	0	0.05	1	1	410
757	B4GALT1	beta-1,4-galactosyltransferase 1	P15291	1.20687149254165e-32	0.6	0.24	4.44262188130078e-31	0.84	0.52	-1.27	-0.1	0.12	1	1	2683
758	EZR	ezrin	P15311	2.14260149416714e-13	0.01	0.81	2.60900925844621e-12	0.05	0.94	0.76	0.19	0.02	1	1	7430
759	FOLR1	folate receptor alpha	P15328	4.44969299210459e-28	0.22	0.14	1.30677013312248e-26	0.49	0.38	1.38	-0.18	0.19	1	1	2348
760	UCHL3	ubiquitin C-terminal hydrolase L3	P15374	4.50739079972563e-06	0.08	0.93	3.01297386679568e-05	0.25	0.98	0.9	0.17	0.02	1	1	7347
761	CSF2RA	colony stimulating factor 2 receptor subunit alpha	P15509	1.19702020915782e-07	0.08	0.84	9.31949067324819e-07	0.24	0.95	0.51	-0.15	0.02	1	1	1438
762	CD46	CD46 molecule	P15529	0.530140211515537	0.71	0.71	0.79362069145167	0.89	0.89	-0.12	0.07	-0.07	0.9722	1	4179
763	NME1	NME/NM23 nucleoside diphosphate kinase 1	P15531	0.579809247755422	0.48	0.91	0.825238767896087	0.76	0.97	-0.14	0.09	0.03	1	1	4830
764	GNS	glucosamine (N-acetyl)-6-sulfatase	P15586	1.37464576251633e-34	0.43	0.84	5.66013935617547e-33	0.72	0.95	1.95	0.08	-0.03	1	1	2799
765	VEGFA	vascular endothelial growth factor A	P15692	0.13522128105812	0.32	0.96	0.363319069321313	0.61	0.99	-0.2	0.08	-0.01	1	1	7422
766	IGLL1	immunoglobulin lambda like polypeptide 1	P15814	2.18668736158428e-19	0.93	0.94	3.89894166168197e-18	0.98	0.98	-2.24	-0.01	-0.02	1	1	3543
767	ARSB	arylsulfatase B	P15848	4.66840686628647e-13	0.84	0.93	5.52462726635501e-12	0.95	0.98	1.18	-0.03	0.01	1	1	411
768	RPS2	ribosomal protein S2	P15880	0.858050578003569	0.19	0.26	0.954783719123401	0.44	0.54	-0.01	0.26	-0.22	1	1	6187
769	ST6GAL1	ST6 beta-galactoside alpha-2,6-sialyltransferase 1	P15907	6.22993356492533e-24	0.07	0.04	1.47232867800661e-22	0.24	0.16	-1.44	-0.05	-0.29	1	1	6480
770	DSP	desmoplakin	P15924	7.69856727912665e-12	0.81	0.53	8.26561228839566e-11	0.94	0.8	1.72	0.05	-0.15	1	1	1832
771	MUC1	mucin 1, cell surface associated	P15941	0.0658889614088239	0.07	0.3	0.215882290292734	0.22	0.59	-0.23	0.09	0.12	1	1	4582
772	CD44	CD44 molecule (IN blood group)	P16070	0.00114018377218692	0.56	0.66	0.00580483618370246	0.82	0.87	-0.74	-0.02	-0.1	1	0.9722	960
773	NQO2	N-ribosyldihydronicotinamide:quinone dehydrogenase 2	P16083	1.45217873669999e-19	0.69	0.25	2.63129882038711e-18	0.89	0.52	1.82	-0.23	0.25	0.9167	1	4835
774	CBR1	carbonyl reductase 1	P16152	8.9197232454973e-06	0.3	0.68	5.77864957705048e-05	0.59	0.88	0.71	0.07	0.07	1	1	873
775	GLB1	galactosidase beta 1	P16278	9.90753707611961e-05	0.35	0.48	0.000572244440810148	0.64	0.75	0.4	0.1	-0.07	1	1	2720
776	NCK1	NCK adaptor protein 1	P16333	0.0208692778177099	0.76	0.09	0.0849229705592801	0.92	0.27	-0.79	-0.21	0.55	1	0.9444	4690
777	EPCAM	epithelial cell adhesion molecule	P16422	0.0299964189652786	0.96	0.31	0.115364176550142	0.99	0.6	-0.26	-0.06	0.11	1	1	4072
778	POR	cytochrome p450 oxidoreductase	P16435	0.577663782182521	0.77	0.34	0.823932680222044	0.92	0.63	0.08	-0.06	0.18	1	0.9722	5447
779	CRISP2	cysteine rich secretory protein 2	P16562	1.20625027010997e-15	0.61	0.49	1.70540303675016e-14	0.84	0.76	-3.36	-0.21	0.29	1	0.6389	7180
780	CD36	CD36 molecule (CD36 blood group)	P16671	3.09887134427067e-58	0.88	0.66	3.64026239676973e-56	0.96	0.87	-1.5	-0.01	0.04	1	1	948
781	CPE	carboxypeptidase E	P16870	7.79234949766955e-60	0.7	0.44	9.43110421020975e-58	0.89	0.73	-2.92	0.02	-0.14	1	1	1363
782	IL7R	interleukin 7 receptor	P16871	0.00547372704809907	0.62	0.27	0.0252749084119053	0.85	0.56	-0.58	0.05	-0.24	1	1	3575
783	PLCG2	phospholipase C gamma 2	P16885	0.00218906162007124	0.99	0.51	0.0107277449209381	1	0.78	0.63	-0.07	0.14	1	1	5336
784	FAH	fumarylacetoacetate hydrolase	P16930	0.000854652346089895	0.53	0.9	0.00443885756863855	0.79	0.97	0.55	0.07	-0.02	1	1	2184
785	STMN1	stathmin 1	P16949	5.023466908397e-05	0.15	0.52	0.000299235299509882	0.39	0.79	-0.91	0.12	0.14	1	0.8611	3925
786	YBX3	Y-box binding protein 3	P16989	0.000243272969335884	0.21	0.59	0.00135230652683023	0.48	0.83	3.24	0.99	-0.4	0.5278	1	8531
787	NAGA	alpha-N-acetylgalactosaminidase	P17050	1.88100797769595e-06	0.89	0.94	1.29865961329604e-05	0.96	0.98	-0.75	-0.02	0.01	1	1	4668
788	GOT1	glutamic-oxaloacetic transaminase 1	P17174	4.05219455827128e-12	0.06	0.63	4.43410001800972e-11	0.19	0.85	1.01	0.2	-0.07	1	1	2805
789	IFNAR1	interferon alpha and beta receptor subunit 1	P17181	3.88212932776983e-09	0.41	0.55	3.40774165606872e-08	0.7	0.81	-1.02	-0.12	0.1	1	1	3454
790	SMPD1	sphingomyelin phosphodiesterase 1	P17405	0.154990496518304	0.59	0.18	0.395295046675676	0.83	0.44	-0.19	0.04	-0.2	1	1	6609
791	PRKACA	protein kinase cAMP-activated catalytic subunit alpha	P17612	0.00218213411883264	0.13	0.69	0.0107003605532444	0.35	0.88	0.66	0.22	-0.08	0.9722	0.9722	5566
792	CAPN2	calpain 2	P17655	4.92039964708271e-09	0.22	0.19	4.28616710805853e-08	0.49	0.44	-3.48	0.07	0.81	1	0.7778	824
793	CTPS1	CTP synthase 1	P17812	0.000244911933741591	0.26	0.97	0.0013604704636494	0.54	0.99	-1.52	0.25	-0.02	0.9722	0.9722	1503
794	ENG	endoglin	P17813	5.17239172409616e-44	0.58	0.99	3.27913215016509e-42	0.83	1	-2.65	-0.07	0	1	1	2022
795	DDX5	DEAD-box helicase 5	P17844	0.000195656961237015	0.69	0.95	0.00109754761682674	0.89	0.98	-1.12	0.09	-0.02	0.9722	0.5556	1655
796	PFKL	phosphofructokinase, liver type	P17858	0.051335786831074	0.2	0.51	0.179304882031753	0.46	0.78	0.42	0.21	-0.13	1	1	5211
797	GM2A	ganglioside GM2 activator	P17900	0.0444180324968234	0.43	0.95	0.159752923721128	0.72	0.98	0.19	-0.05	0.01	1	1	2760
798	LGALS3	galectin 3	P17931	0.206796263139149	0.77	0.37	0.472097889255787	0.92	0.66	-0.27	-0.06	0.17	1	1	3958
799	IGFBP3	insulin like growth factor binding protein 3	P17936	0.191703258953559	0.67	0.09	0.452118580608511	0.88	0.27	-0.26	-0.18	0.28	1	1	3486
800	PSMC3	proteasome 26S subunit, ATPase 3	P17980	6.93661875615825e-07	0.19	0.65	4.92968955731246e-06	0.44	0.86	1.09	0.24	-0.1	1	1	5702
801	TCP1	t-complex 1	P17987	0.687785513029907	0.14	0.56	0.884770564239283	0.37	0.82	0.09	0.22	-0.11	1	1	6950
802	IGFBP2	insulin like growth factor binding protein 2	P18065	1.0420127607669e-13	0.27	0.63	1.30463917445236e-12	0.55	0.85	1.4	0.19	-0.09	1	1	3485
803	RPL35A	ribosomal protein L35a	P18077	0.0111869314971054	0.74	0.24	0.0485922831967797	0.91	0.52	0.49	0.14	-0.21	1	1	6165
804	ARF4	ADP ribosylation factor 4	P18085	1.35451133520688e-08	0.05	0.81	1.13296717755315e-07	0.19	0.94	0.55	0.11	0.02	1	1	378
805	RPL7	ribosomal protein L7	P18124	0.34526427635655	0.21	0.34	0.635549127647455	0.47	0.63	0.22	0.23	-0.19	1	1	6129
806	VCL	vinculin	P18206	1.30961269623536e-05	0.79	0.95	8.30912328636068e-05	0.93	0.98	-0.72	-0.03	0.01	1	1	7414
807	LBP	lipopolysaccharide binding protein	P18428	5.12813644080182e-25	0.06	0.31	1.2922256747358e-23	0.2	0.6	-2.69	-0.42	0.26	1	1	3929
808	RPL17	ribosomal protein L17	P18621	0.0300835205078925	0.13	0.3	0.115476771656437	0.35	0.59	0.44	0.26	-0.2	1	1	6139
809	PGAM1	phosphoglycerate mutase 1	P18669	0.00071977827167793	0.11	0.57	0.00378511443987051	0.32	0.82	0.52	0.1	0.09	1	1	5223
810	SDC1	syndecan 1	P18827	3.1063074489512e-10	0.68	0.18	2.96453810062392e-09	0.88	0.44	-1.53	0.09	-0.33	0.9722	0.9444	6382
811	ATF6	activating transcription factor 6	P18850	1.52626137597656e-07	0.02	0.91	1.17814379099868e-06	0.09	0.97	-1.16	0.28	-0.03	1	0.8333	22926
812	KRT15	keratin 15	P19012	4.83312203972355e-07	0.98	0.85	3.48124245746724e-06	0.99	0.95	-2.38	-0.05	0.09	1	0.8889	3866
813	PAM	peptidylglycine alpha-amidating monooxygenase	P19021	3.21203594695045e-32	0.09	0.52	1.15057144144575e-30	0.28	0.78	-1.74	-0.11	-0.1	1	1	5066
814	VCAM1	vascular cell adhesion molecule 1	P19320	6.84766137272354e-20	0.22	0.77	1.2780168001242e-18	0.49	0.92	-1.89	-0.23	0.06	1	1	7412
815	NCL	nucleolin	P19338	1.14661311587803e-15	0.81	0.82	1.62396198043151e-14	0.94	0.94	-2.21	-0.06	0.06	1	0.8611	4691
816	TNFRSF1A	TNF receptor superfamily member 1A	P19438	0.000865366349280129	0.28	0.68	0.00448866649224004	0.57	0.88	0.41	-0.09	0.05	1	1	7132
817	GGT1	gamma-glutamyltransferase 1	P19440	7.39949234974254e-163	0.87	0.82	2.95535724448717e-159	0.96	0.94	-2.96	0	-0.02	1	1	2678
818	SRM	spermidine synthase	P19623	0.000960727352301349	0.01	0.8	0.00495435125253917	0.03	0.93	-0.61	0.33	-0.05	1	1	6723
819	ORM2	orosomucoid 2	P19652	7.72521871794059e-08	0.24	0.46	6.10980664543658e-07	0.51	0.74	0.57	-0.14	0.08	1	1	5005
820	CSNK2A2	casein kinase 2 alpha 2	P19784	0.688372542285198	0.37	0.8	0.884770564239283	0.66	0.94	-0.12	0.1	0.07	0.9444	0.9722	1459
821	ITIH2	inter-alpha-trypsin inhibitor heavy chain 2	P19823	0.303197531948013	0.3	0.61	0.591214484478879	0.59	0.84	0.14	-0.13	0.07	1	1	3698
822	ITIH1	inter-alpha-trypsin inhibitor heavy chain 1	P19827	0.00690133594538773	0.37	0.61	0.0312516278524701	0.66	0.84	0.4	-0.12	0.08	1	1	3697
823	CEL	carboxyl ester lipase	P19835	1.02093510044934e-21	0.88	0.93	2.15746814348924e-20	0.96	0.98	1.62	-0.01	-0.02	1	1	1056
824	CXCL2	C-X-C motif chemokine ligand 2	P19875	1.36207500864971e-10	0.41	0.73	1.33828476864624e-09	0.7	0.9	1.15	0.07	0.06	1	1	2920
825	PI3	peptidase inhibitor 3	P19957	0.174303886853307	0.83	0.23	0.42666234973785	0.94	0.51	0.35	0.16	-0.28	1	1	5266
826	TYMP	thymidine phosphorylase	P19971	0.018628124489371	0.64	0.35	0.0769795439322792	0.86	0.64	-1.05	-0.32	0.39	1	1	1890
827	CR2	complement C3d receptor 2	P20023	1.27456825259461e-27	0.77	0.96	3.64919397911318e-26	0.92	0.99	-1.76	0.03	-0.01	0.9444	0.9444	1380
828	HLA-DPA1	major histocompatibility complex, class II, DP alpha 1	P20036	6.21415895032873e-26	0.36	0.56	1.63285202944822e-24	0.65	0.82	-3.43	-0.13	-0.19	1	0.9167	3113
829	EIF2S2	eukaryotic translation initiation factor 2 subunit beta	P20042	0.089790976478734	0.35	0.17	0.273864192482676	0.64	0.42	0.39	0.25	-0.28	1	1	8894
830	TCN1	transcobalamin 1	P20061	4.51638514780888e-16	0.48	0.73	6.61961184599951e-15	0.76	0.9	1.57	-0.05	-0.07	1	1	6947
831	TCN2	transcobalamin 2	P20062	0.857468506671863	0.83	0.36	0.954495322086795	0.94	0.65	0.07	0.06	-0.2	0.9444	0.9444	6948
832	ANXA7	annexin A7	P20073	7.20077360318873e-05	0.59	0.32	0.000424187164766015	0.83	0.61	0.4	-0.02	0.1	1	1	310
833	CD33	CD33 molecule	P20138	0.5711733453604	0.37	0.17	0.822116528727137	0.66	0.42	0.3	-1.43	1.37	0.4444	0.9722	945
834	AZU1	azurocidin 1	P20160	3.35833362242876e-06	0.55	0.85	2.26574062296967e-05	0.81	0.95	-3.06	-0.14	-0.12	1	0.8333	566
835	BTF3	basic transcription factor 3	P20290	0.387696790619947	0.24	0.71	0.679165857610607	0.52	0.89	0.4	0.34	-0.16	0.8889	0.9722	689
836	RAB5A	RAB5A, member RAS oncogene family	P20339	2.14789351714385e-20	0.06	0.73	4.13430684697472e-19	0.19	0.9	0.97	0.14	0.04	1	1	5868
837	RAB6A	RAB6A, member RAS oncogene family	P20340	4.06850565143299e-15	0.05	0.83	5.59367007635916e-14	0.18	0.95	0.65	0.12	0.02	1	1	5870
838	PSMB1	proteasome 20S subunit beta 1	P20618	3.73872729174042e-07	0.18	0.73	2.73739263120279e-06	0.43	0.9	0.69	0.13	-0.05	1	1	5689
839	LMNB1	lamin B1	P20700	2.9913659512711e-09	0.76	0.64	2.63742066432158e-08	0.92	0.86	-2.35	-0.14	0.19	1	0.8611	4001
840	PZP	PZP alpha-2-macroglobulin like	P20742	2.6052727733056e-71	0.61	0.55	5.07583388125978e-69	0.84	0.81	-3.46	-0.13	0.11	1	1	5858
841		calpastatin	P20810	0.000614897594352923	0.31	0.36	0.00325284899582195	0.6	0.65	1.07	0.29	-0.27	1	1	NA
842	EFNA1	ephrin A1	P20827	0.26724518807123	0.05	0.37	0.552615729307011	0.17	0.66	0.14	-0.21	0.13	1	1	1942
843	C4BPB	complement component 4 binding protein beta	P20851	1.29650891172354e-18	0.71	0.43	2.20821176691847e-17	0.9	0.71	-2.36	-0.17	0.21	1	1	725
844	FLG	filaggrin	P20930	0.125539936280607	0.16	0.51	0.345362707548207	0.41	0.78	0.45	0.32	-0.18	1	1	2312
845	AGA	aspartylglucosaminidase	P20933	0.624189842711914	0.94	0.53	0.847338271920413	0.98	0.8	-0.06	0.06	-0.12	0.7222	0.9722	175
846	FUT3	fucosyltransferase 3 (Lewis blood group)	P21217	0.0139649125483357	0.2	0.89	0.0593676005514133	0.46	0.96	-0.31	-0.11	-0.02	1	1	2525
847	PTN	pleiotrophin	P21246	8.0464481553791e-08	0.18	0.83	6.34501755825945e-07	0.43	0.94	1.22	0.26	-0.05	0.8333	1	5764
848	GSTM3	glutathione S-transferase mu 3	P21266	0.0336390252491948	0.42	0.23	0.126689549123323	0.71	0.51	0.52	0.07	0.3	0.9722	0.9722	2947
849	ATP6V1B2	ATPase H+ transporting V1 subunit B2	P21281	0.0473240604495007	0.28	0.56	0.16778432618888	0.57	0.82	0.36	0.16	-0.1	1	1	526
850	CSRP1	cysteine and glycine rich protein 1	P21291	0.0115962392788167	0.5	0.99	0.0502608569501832	0.77	1	0.29	0.05	0	1	1	1465
851	FLNA	filamin A	P21333	0.00113969868417914	0.63	0.31	0.00580483618370246	0.85	0.59	-0.77	-0.17	0.23	1	1	2316
852	ACO1	aconitase 1	P21399	6.93511042750839e-26	0.22	0.6	1.81038111421363e-24	0.48	0.84	1.62	0.14	-0.08	1	1	48
853	GPD1	glycerol-3-phosphate dehydrogenase 1	P21695	1.04273118685985e-57	0.18	0.8	1.15797320553932e-55	0.43	0.94	3.33	0.18	-0.05	0.9722	1	2819
854	MDK	midkine	P21741	3.20884838959838e-45	0.63	0.97	2.1183703252985e-43	0.85	0.99	1.81	-0.05	0	1	1	4192
855	ERBB3	erb-b2 receptor tyrosine kinase 3	P21860	0.000189729004927431	0.11	0.92	0.00106579134413525	0.32	0.97	-0.89	-0.19	-0.02	0.9444	0.8889	2065
856	CD9	CD9 molecule	P21926	8.60550850748834e-22	0.86	0.77	1.82336344715695e-20	0.96	0.92	-1.17	0	0.04	1	1	928
857	COMT	catechol-O-methyltransferase	P21964	0.000947701510285313	0.07	0.87	0.00489349687405241	0.24	0.96	0.72	0.18	0.04	1	1	1312
858	TGM2	transglutaminase 2	P21980	0.192790608335428	0.39	0.76	0.453611599229278	0.68	0.92	0.4	-0.18	0.09	1	1	7052
859	OSBP	oxysterol binding protein	P22059	0.0737948468359217	0.87	0.05	0.235936812771103	0.96	0.18	0.26	0.14	-0.25	1	1	5007
860	PCMT1	protein-L-isoaspartate (D-aspartate) O-methyltransferase	P22061	0.469965690775009	0.19	0.14	0.747974883026653	0.46	0.37	-0.06	-0.01	0.1	1	1	5110
861	LPO	lactoperoxidase	P22079	6.33894798041203e-16	0.65	0.07	9.17310080933539e-15	0.87	0.22	1.95	-0.14	0.45	1	1	4025
862	GART	phosphoribosylglycinamide formyltransferase, phosphoribosylglycinamide synthetase, phosphoribosylaminoimidazole synthetase	P22102	0.218551761673354	0.26	0.53	0.48796806683212	0.54	0.79	0.25	0.2	-0.12	1	1	2618
863	TNXB	tenascin XB	P22105	2.25473388592266e-21	0.65	0.71	4.67813357941563e-20	0.87	0.89	1.65	-0.01	-0.06	1	1	7148
864	CDH3	cadherin 3	P22223	2.11870528560225e-16	0.47	0.27	3.17527538862866e-15	0.75	0.55	-1.64	0.03	-0.22	1	1	1001
865	PAICS	phosphoribosylaminoimidazole carboxylase and phosphoribosylaminoimidazolesuccinocarboxamide synthase	P22234	0.273115137458957	0.2	0.52	0.558393580246262	0.46	0.79	-0.18	0.19	-0.11	1	1	10606
866	SCP2	sterol carrier protein 2	P22307	1.05482590512472e-103	0.25	0.73	4.95644078243308e-101	0.53	0.9	3.38	0.07	0.05	1	1	6342
867	UBA1	ubiquitin like modifier activating enzyme 1	P22314	0.000177408376685863	0.18	0.84	0.0010022193161009	0.43	0.95	0.65	0.15	-0.03	1	1	7317
868	GPX3	glutathione peroxidase 3	P22352	3.96964096084933e-40	0.99	0.61	2.08615078916213e-38	1	0.84	2.45	-0.05	0.09	1	1	2878
869	NME2	NME/NM23 nucleoside diphosphate kinase 2	P22392	0.00617572337452404	0.15	0.83	0.0282217839334657	0.39	0.94	0.41	0.13	-0.03	1	1	4831
870	HNRNPA2B1	heterogeneous nuclear ribonucleoprotein A2/B1	P22626	5.70696112330698e-05	0.31	0.83	0.000337933324336369	0.6	0.94	-1.08	0.2	-0.06	1	1	3181
871	CALB2	calbindin 2	P22676	1.35852954841774e-60	0.72	0.11	1.66952831273245e-58	0.9	0.32	3.62	-0.14	0.35	0.9722	1	794
872	IGFBP4	insulin like growth factor binding protein 4	P22692	0.973576651333156	0.07	0.75	0.99016396489971	0.23	0.91	0	-0.11	-0.05	1	1	3487
873	PRKACB	protein kinase cAMP-activated catalytic subunit beta	P22694	0.0883349203486208	0.1	0.55	0.270767207883647	0.3	0.81	0.25	0.18	-0.08	1	1	5567
874	TGM1	transglutaminase 1	P22735	0.0772834037742254	0.89	0.55	0.244394231729419	0.96	0.81	1.96	0.35	-0.62	0.4444	0.9722	7051
875	CPN2	carboxypeptidase N subunit 2	P22792	0.389789420199677	0.13	0.26	0.681140488695229	0.36	0.55	-0.15	-0.2	0.17	1	1	1370
876	MRC1	mannose receptor C-type 1	P22897	1.00800466091982e-22	0.65	0.97	2.24288056585725e-21	0.86	0.99	2.92	0.07	0.01	1	1	4360
877	IGHV1-2	immunoglobulin heavy variable 1-2	P23083	6.17041099684132e-11	0.63	0.85	6.20771322956781e-10	0.85	0.95	-1.04	-0.1	0.03	1	1	28474
878	FBLN1	fibulin 1	P23142	3.74936747030976e-05	0.32	0.44	0.000226893540551776	0.6	0.72	0.53	-0.12	0.1	1	1	2192
879	ITGA6	integrin subunit alpha 6	P23229	4.75809234417459e-26	0.47	0.42	1.25853118030684e-24	0.75	0.71	-1.6	-0.13	0.12	1	1	3655
880	SFPQ	splicing factor proline and glutamine rich	P23246	0.00119187804031016	0.18	0.74	0.00605643879516386	0.44	0.91	-0.91	0.15	0.09	0.9444	0.5278	6421
881	CA6	carbonic anhydrase 6	P23280	5.15240945727047e-38	0.33	0.81	2.5885186631872e-36	0.61	0.94	-1.55	-0.1	0.03	1	1	765
882	PPIB	peptidylprolyl isomerase B	P23284	1.09296826017316e-20	0.18	0.73	2.13986040741745e-19	0.44	0.9	1.58	0.11	0.06	1	1	5479
883	S100A1	S100 calcium binding protein A1	P23297	9.31242783169288e-14	0.05	0.74	1.17516071910842e-12	0.18	0.91	1.35	0.23	-0.06	1	1	6271
884	WARS1	tryptophanyl-tRNA synthetase 1	P23381	1.69695660215391e-11	0.02	0.82	1.78594062424314e-10	0.09	0.94	1.23	0.23	-0.04	1	1	7453
885	RPS3	ribosomal protein S3	P23396	0.995604091638997	0.39	0.26	0.998078418616984	0.68	0.55	0.03	0.18	-0.19	1	1	6188
886	PTPRZ1	protein tyrosine phosphatase receptor type Z1	P23471	2.95440823887609e-30	0.74	0.69	9.63257673964988e-29	0.91	0.89	-1.87	-0.01	-0.06	0.9444	0.9722	5803
887	AHCY	adenosylhomocysteinase	P23526	0.0947744024341002	0.35	0.8	0.285179342288053	0.65	0.94	-0.25	0.1	-0.04	1	1	191
888	CFL1	cofilin 1	P23528	0.062274188223531	0.05	0.26	0.207528667304783	0.19	0.54	0.2	0.07	0.13	1	1	1072
889	EIF4B	eukaryotic translation initiation factor 4B	P23588	2.10848824389013e-07	0.06	0.3	1.60711871108725e-06	0.2	0.59	1.02	0.31	-0.2	1	1	1975
890	PRTN3	proteinase 3	P24158	0.00567410675194972	0.19	0.26	0.0260786908714467	0.44	0.54	-1.82	-0.07	-0.75	1	0.8889	5657
891	GPT	glutamic--pyruvic transaminase	P24298	7.67157605296169e-57	0.04	0.77	8.06323019882342e-55	0.16	0.92	2.35	0.21	-0.04	1	1	2875
892	EEF1B2	eukaryotic translation elongation factor 1 beta 2	P24534	4.92273350517024e-15	0.3	0.44	6.74490484379071e-14	0.59	0.73	1.3	0.16	-0.12	1	1	1933
893	IGFBP6	insulin like growth factor binding protein 6	P24592	0.000563600570956182	0.95	0.49	0.00300136090719866	0.98	0.76	0.6	-0.05	0.12	0.9722	1	3489
894	IGFBP5	insulin like growth factor binding protein 5	P24593	0.728592885979571	0.24	0.52	0.903025597083757	0.51	0.79	0.06	-0.2	0.14	0.9722	1	3488
895	ACP1	acid phosphatase 1	P24666	0.587643420993043	0.81	0.3	0.829345007771562	0.94	0.59	0.15	0.08	-0.23	1	1	52
896	ACAT1	acetyl-CoA acetyltransferase 1	P24752	0.00415385271368272	0.16	0.65	0.0196802938771635	0.4	0.87	1.17	0.17	0.2	0.6111	0.9167	38
897	TNC	tenascin C	P24821	1.22562627616421e-104	0.3	0.19	6.99307335285692e-102	0.59	0.46	-7.1	0.01	-0.42	1	1	3371
898	GRK2	G protein-coupled receptor kinase 2	P25098	0.0754677708081094	0.34	0.23	0.240173925583736	0.63	0.5	-0.49	-0.02	0.3	0.9722	1	156
899	AZGP1	alpha-2-glycoprotein 1, zinc-binding	P25311	0.00641407236059633	0.91	0.19	0.0292273873453756	0.97	0.45	0.37	-0.09	0.19	1	1	563
900	MPST	mercaptopyruvate sulfurtransferase	P25325	8.42999412179517e-18	0.03	0.67	1.38842872257525e-16	0.11	0.88	1.35	0.15	0.07	1	1	4357
901	LAMA1	laminin subunit alpha 1	P25391	1.02586269815274e-19	0.96	0.21	1.87949340202846e-18	0.98	0.48	-1.66	0.12	-0.23	1	0.9722	284217
902	RPS12	ribosomal protein S12	P25398	0.840824402712651	0.2	0.4	0.949198049428111	0.46	0.69	0.06	0.21	-0.15	1	1	6206
903	FAS	Fas cell surface death receptor	P25445	1.90110811777574e-05	0.21	0.67	0.000118179390231849	0.48	0.88	0.57	0.11	0.06	1	1	355
904	DNAJB1	DnaJ heat shock protein family (Hsp40) member B1	P25685	9.23789027541689e-07	0.08	0.71	6.51875154770584e-06	0.24	0.89	0.79	0.17	-0.06	1	1	3337
905	DNAJB2	DnaJ heat shock protein family (Hsp40) member B2	P25686	2.22715577315895e-19	0.06	0.16	3.96225396792732e-18	0.2	0.4	1.53	0.29	-0.23	1	1	3300
906	CTSS	cathepsin S	P25774	4.26753422789012e-29	0.86	0.67	1.32128152761187e-27	0.96	0.88	1.16	0.01	-0.04	1	1	1520
907	PSMA1	proteasome 20S subunit alpha 1	P25786	3.51234344184162e-07	0.31	0.36	2.57873156373445e-06	0.6	0.65	0.87	0.19	-0.15	1	1	5682
908	PSMA2	proteasome 20S subunit alpha 2	P25787	0.00112970927385732	0.25	0.58	0.00577358776684085	0.53	0.83	0.66	0.2	-0.11	1	1	5683
909	PSMA3	proteasome 20S subunit alpha 3	P25788	2.84860946827133e-05	0.21	0.49	0.000174365459253267	0.48	0.76	0.67	0.18	-0.11	1	1	5684
910	PSMA4	proteasome 20S subunit alpha 4	P25789	3.76282500043611e-05	0.32	0.53	0.00022753554961002	0.61	0.79	0.74	0.16	-0.11	1	1	5685
911	S100P	S100 calcium binding protein P	P25815	1.47617831732669e-05	0.94	0.57	9.2702141500044e-05	0.98	0.82	-2.15	0.13	-0.29	0.9722	1	6286
912	PTX3	pentraxin 3	P26022	2.08894540335863e-05	0.43	0.77	0.000129052559025744	0.71	0.92	-3.8	-0.42	0.25	0.9722	0.5556	5806
913	MSN	moesin	P26038	0.00574565626709115	0.48	0.44	0.0263923532268684	0.76	0.73	-0.28	0	0.08	1	1	4478
914	DDX6	DEAD-box helicase 6	P26196	0.918134127581848	0.12	0.83	0.974360030864971	0.33	0.94	-0.01	0.18	-0.04	1	1	1656
915	RPL13	ribosomal protein L13	P26373	0.150939268741651	0.14	0.45	0.388154282612719	0.36	0.74	0.31	0.23	-0.15	1	1	6137
916	S100A4	S100 calcium binding protein A4	P26447	8.18042315546085e-10	0.42	0.24	7.56310418585894e-09	0.71	0.52	-3.05	-0.44	0.55	0.9722	0.75	6275
917	MGAT1	alpha-1,3-mannosyl-glycoprotein 2-beta-N-acetylglucosaminyltransferase	P26572	0.0779638688092364	0.27	0.57	0.245961842041145	0.55	0.82	-0.2	-0.1	0.06	1	1	4245
918	HMGB2	high mobility group box 2	P26583	0.0548138940817916	0.6	0.01	0.18848617560282	0.84	0.06	-0.94	-0.39	0.96	0.9444	0.8333	3148
919	PTBP1	polypyrimidine tract binding protein 1	P26599	7.94860112504708e-06	0.08	0.72	5.17468832818876e-05	0.24	0.9	0.8	0.15	0.06	0.9722	1	5725
920	TARS1	threonyl-tRNA synthetase 1	P26639	3.38118293604732e-13	0.19	0.88	4.05538878275465e-12	0.45	0.96	1.21	0.14	-0.02	1	1	6897
921	VARS1	valyl-tRNA synthetase 1	P26640	0.000139956402757849	0.92	0.25	0.000797981259978371	0.97	0.53	0.8	0.13	-0.23	1	1	7407
922	EEF1G	eukaryotic translation elongation factor 1 gamma	P26641	5.53472088393596e-11	0.45	0.4	5.58224121475763e-10	0.73	0.69	1.17	0.15	-0.15	1	1	1937
923	CD27	CD27 molecule	P26842	3.69026112163371e-06	0.34	0.58	2.48129678784596e-05	0.63	0.82	-2.02	-0.39	0.24	1	1	939
924	FKBP2	FKBP prolyl isomerase 2	P26885	2.39460140569983e-07	0.09	0.36	1.80453547440851e-06	0.29	0.65	0.63	0.06	0.11	0.9722	1	2286
925	NA	NA	P26927	0.000949678963818759	0.17	0.9	0.00490053976936967	0.43	0.97	0.54	-0.22	0.02	1	1	NA
926	CNTFR	ciliary neurotrophic factor receptor	P26992	1.55958592715584e-13	0.64	0.12	1.91627559721474e-12	0.86	0.33	1.73	0.26	-0.35	1	1	1271
927	STOM	stomatin	P27105	2.62333521079096e-18	0.15	0.31	4.40235329071391e-17	0.39	0.6	-0.94	0.04	0.11	1	1	2040
928	PON1	paraoxonase 1	P27169	8.97761249483419e-09	0.32	0.38	7.60478988427736e-08	0.61	0.67	1	-0.18	0.15	1	1	5444
929	YWHAQ	tyrosine 3-monooxygenase/tryptophan 5-monooxygenase activation protein theta	P27348	0.00559713187718645	0.07	0.94	0.025769388723323	0.22	0.98	0.35	0.14	-0.01	1	1	10971
930	MAPK3	mitogen-activated protein kinase 3	P27361	1.20453339404378e-09	0.72	0.98	1.095878445515e-08	0.9	0.99	1.3	0.04	0	0.9444	0.9722	5595
931	G0S2	G0/G1 switch 2	P27469	6.68222681058701e-09	0.14	0.29	5.73952986698592e-08	0.37	0.58	1.06	0.26	-0.18	0.8611	1	50486
932	RPL10	ribosomal protein L10	P27635	0.00454025453611423	0.24	0.45	0.0212912600868787	0.52	0.74	0.59	0.21	-0.15	1	1	6134
933	CD82	CD82 molecule	P27701	0.77284909740501	0.4	0.45	0.92422248374938	0.69	0.73	-0.04	0.02	0.08	1	1	3732
934	CAD	carbamoyl-phosphate synthetase 2, aspartate transcarbamylase, and dihydroorotase	P27708	0.0274985048588956	0.63	0.84	0.107098028675211	0.85	0.95	-0.49	0.09	-0.05	0.9722	1	790
935	CALR	calreticulin	P27797	0.267328161764556	0.11	0.18	0.552644243316583	0.31	0.43	-0.09	0.01	0.1	1	1	811
936	CANX	calnexin	P27824	1.88318366385833e-33	0.82	0.71	7.41028133344845e-32	0.94	0.9	-0.96	0	-0.03	1	1	821
937	CFP	complement factor properdin	P27918	0.00110664312537421	0.31	0.36	0.00566658031121102	0.6	0.65	-0.98	-0.03	-0.28	0.8611	0.9722	5199
938	PSMB8	proteasome 20S subunit beta 8	P28062	2.62408317960261e-07	0.17	0.62	1.96633925315813e-06	0.43	0.84	0.96	0.19	-0.09	1	1	5696
939	PSMB9	proteasome 20S subunit beta 9	P28065	0.0166779667923884	0.33	0.5	0.0698236890658275	0.62	0.77	0.49	0.2	-0.13	1	1	5698
940	PSMA5	proteasome 20S subunit alpha 5	P28066	8.37151169385069e-05	0.17	0.5	0.000488470675021763	0.42	0.77	0.64	0.2	-0.11	1	1	5686
941	PSMB4	proteasome 20S subunit beta 4	P28070	5.26142988824557e-06	0.23	0.27	3.48782588774321e-05	0.5	0.55	0.89	0.26	-0.21	1	1	5692
942	PSMB6	proteasome 20S subunit beta 6	P28072	1.75031454784272e-10	0.14	0.55	1.69678551069995e-09	0.37	0.81	0.96	0.19	-0.09	1	1	5694
943	PSMB5	proteasome 20S subunit beta 5	P28074	1.71579365778631e-05	0.21	0.93	0.000107076247956227	0.48	0.98	0.79	0.19	-0.02	0.9722	1	5693
944	GSTM2	glutathione S-transferase mu 2	P28161	0.0066183766377336	0.16	0.66	0.0300883651176431	0.41	0.87	0.47	0.19	0.08	1	1	2946
945	LOX	lysyl oxidase	P28300	9.35474087609231e-100	0.05	0.53	3.93293000622239e-97	0.18	0.79	-3.67	-0.15	-0.11	1	1	4015
946	MAPK1	mitogen-activated protein kinase 1	P28482	2.33187082741055e-10	0.45	0.97	2.24963576924583e-09	0.73	0.99	1.1	0.07	0.01	0.9722	1	5594
947	GCA	grancalcin	P28676	0.554465296518774	0.5	0.3	0.812626522162242	0.78	0.59	0.1	-0.04	0.23	1	1	25801
948	GRN	granulin precursor	P28799	1.38017215604452e-23	0.81	0.85	3.21423183162789e-22	0.94	0.95	1.59	0.04	-0.03	1	1	2896
949	LAP3	leucine aminopeptidase 3	P28838	7.148908360742e-33	0.61	0.52	2.69365471630222e-31	0.84	0.79	2.44	-0.12	0.13	1	1	51056
950	PCSK6	proprotein convertase subtilisin/kexin type 6	P29122	8.17058835710111e-14	0.94	0.13	1.03433692229039e-12	0.98	0.36	-0.6	0.06	-0.12	1	1	5046
951	TPP2	tripeptidyl peptidase 2	P29144	0.032347090353364	0.49	0.15	0.122749908666352	0.76	0.39	-0.41	0.23	-0.3	1	1	7174
952	IMPA1	inositol monophosphatase 1	P29218	6.83348900750896e-06	0.36	0.27	4.47425493376898e-05	0.65	0.55	1.31	-0.04	0.34	0.75	1	3612
953	CCN2	cellular communication network factor 2	P29279	3.25375154560585e-05	0.51	0.2	0.000198555900277307	0.78	0.46	-2.52	-0.52	0.74	1	0.7778	1490
954	PTPN6	protein tyrosine phosphatase non-receptor type 6	P29350	1.1923901010135e-06	0.76	0.53	8.3404659605042e-06	0.92	0.79	-2.98	0.07	-0.39	1	0.8889	5777
955	CRABP2	cellular retinoic acid binding protein 2	P29373	4.61875305224898e-08	0.02	0.17	3.70427704632177e-07	0.08	0.41	0.72	0.27	-0.17	1	1	1382
956	COL4A5	collagen type IV alpha 5 chain	P29400	7.33625621450851e-32	0.5	0.61	2.57026380006552e-30	0.77	0.84	-3.27	0.07	0.14	1	0.9444	1287
957	TKT	transketolase	P29401	7.31272903704216e-07	0.47	0.84	5.18775129199758e-06	0.75	0.95	0.89	0.05	0.04	1	1	7086
958	SERPINB3	serpin family B member 3	P29508	0.149008664328884	0.19	0.46	0.385500106961197	0.44	0.74	0.94	0.7	-0.43	0.8889	0.9722	6317
959	SERPINA4	serpin family A member 4	P29622	1.65008357743596e-10	0.27	0.37	1.6074228800681e-09	0.55	0.66	0.75	0.14	-0.1	1	1	5267
960	EEF1D	eukaryotic translation elongation factor 1 delta	P29692	3.65449400068448e-18	0.33	0.31	6.09438373224794e-17	0.62	0.6	1.49	0.18	-0.17	1	1	1936
961	CRABP1	cellular retinoic acid binding protein 1	P29762	1.13360837306727e-13	0.06	0.67	1.41047720935535e-12	0.21	0.88	-1.55	0.33	-0.09	1	1	1381
962	MARCKS	myristoylated alanine rich protein kinase C substrate	P29966	1.16066353686461e-08	0.3	0.51	9.75934771839422e-08	0.59	0.78	0.66	0.04	0.08	1	1	4082
963	GNA11	G protein subunit alpha 11	P29992	6.12667401470318e-55	0.05	0.66	5.96827707676208e-53	0.19	0.87	-1.45	0.09	0.04	1	1	2767
964	ERP29	endoplasmic reticulum protein 29	P30040	6.06313311485785e-17	0.2	0.39	9.44099557923674e-16	0.46	0.68	1.41	0.04	0.15	1	1	10961
965	PRDX6	peroxiredoxin 6	P30041	1.22372837911988e-15	0.12	0.81	1.72705694212184e-14	0.33	0.94	1.22	0.11	0.04	1	1	9588
966	BLVRB	biliverdin reductase B	P30043	9.62823147645838e-19	0.31	0.95	1.6575498498696e-17	0.6	0.98	1.81	0.11	-0.01	1	1	645
967	PRDX5	peroxiredoxin 5	P30044	8.86805818170987e-20	0.05	0.95	1.63598265024246e-18	0.18	0.98	1.23	0.13	0.01	1	1	25824
968	DDT	D-dopachrome tautomerase	P30046	2.21222455896473e-17	0.35	0.81	3.52719556427351e-16	0.64	0.94	1.44	0.07	0.04	1	1	1652
969	GCHFR	GTP cyclohydrolase I feedback regulator	P30047	6.6624196131499e-29	0.83	0.43	2.04690030268621e-27	0.95	0.72	2.85	-0.18	0.22	0.6944	1	2644
970	RPL12	ribosomal protein L12	P30050	0.0784967563101417	0.24	0.4	0.247252401185099	0.52	0.69	0.35	0.2	-0.16	1	1	6136
971	CMPK1	cytidine/uridine monophosphate kinase 1	P30085	4.07463510975008e-16	0.03	0.67	6.00520023186044e-15	0.1	0.88	1.5	0.26	-0.08	1	1	51727
972	PEBP1	phosphatidylethanolamine binding protein 1	P30086	1.35356188750453e-104	0.08	0.75	7.20816823825747e-102	0.24	0.91	2.14	0.09	0.03	1	1	5037
973	PDIA3	protein disulfide isomerase family A member 3	P30101	0.0026561206246914	0.16	0.48	0.0128822656648664	0.4	0.76	0.26	0.03	0.06	1	1	2923
974	PPP2R1A	protein phosphatase 2 scaffold subunit Aalpha	P30153	0.00762421359215608	0.18	0.9	0.0341571610623347	0.44	0.97	0.47	0.15	-0.02	1	1	5518
975	TM4SF1	transmembrane 4 L six family member 1	P30408	2.17502412753968e-06	0.19	0.29	1.49776661472301e-05	0.46	0.58	-1.97	-0.11	-0.43	0.9167	0.3333	4071
976	NMT1	N-myristoyltransferase 1	P30419	6.15391943560933e-12	0.04	0.58	6.66994687267942e-11	0.14	0.82	1.49	0.32	-0.12	1	1	4836
977	ADSS2	adenylosuccinate synthase 2	P30520	0.00707592047181862	0.4	0.88	0.031951640886878	0.69	0.96	0.6	0.11	-0.03	0.9444	1	159
978	LRPAP1	LDL receptor related protein associated protein 1	P30533	4.84259925182578e-18	0.51	0.31	8.0588922549134e-17	0.78	0.59	1.24	0.02	-0.14	0.9722	1	4043
979	ADSL	adenylosuccinate lyase	P30566	0.0281751235409528	0.15	0.82	0.109200818459549	0.39	0.94	-0.48	0.22	-0.05	1	1	158
980	CLIP1	CAP-Gly domain containing linker protein 1	P30622	0.0347884109832668	0.42	0.97	0.130313136025422	0.71	0.99	0.85	0.17	-0.01	0.5556	0.9167	6249
981	SRI	sorcin	P30626	1.32700109421953e-05	0.3	0.87	8.38614299100127e-05	0.59	0.96	0.53	0.07	0.02	1	1	6717
982	GSTT1	glutathione S-transferase theta 1	P30711	7.23714816283067e-05	0.49	0.46	0.000425702058355607	0.77	0.74	2.17	0.06	0.41	1	0.9167	2952
983	SERPINB1	serpin family B member 1	P30740	0.0912992852836507	0.98	0.38	0.277616555327675	0.99	0.68	-0.5	-0.12	0.24	1	1	1992
984	LCN1	lipocalin 1	P31025	0.00869900303779154	0.33	0.22	0.0386037750019044	0.62	0.49	0.64	0.02	-0.28	1	0.9722	3933
985	CORO1A	coronin 1A	P31146	1.2745442034477e-06	0.37	0.84	8.89175466999144e-06	0.66	0.95	-3.13	-0.23	-0.13	1	0.75	11151
986	GDI1	GDP dissociation inhibitor 1	P31150	1.76193948791932e-17	0.11	0.4	2.8490632853238e-16	0.31	0.69	0.95	0.07	0.09	1	1	2664
987	S100A7	S100 calcium binding protein A7	P31151	0.00342413596554843	0.73	0.62	0.0163588505339718	0.9	0.84	0.95	0.13	-0.16	1	1	6278
988	MAT2A	methionine adenosyltransferase 2A	P31153	0.0194164290767711	0.31	0.84	0.0796690627872181	0.6	0.95	0.48	0.13	-0.04	1	1	4144
989	PRKAR2B	protein kinase cAMP-dependent type II regulatory subunit beta	P31323	7.45151008548419e-16	0.84	0.35	1.06862948945867e-14	0.95	0.64	1.36	-0.06	0.16	0.9167	1	5577
990	SDC4	syndecan 4	P31431	0.000281498049994387	0.59	0.97	0.00155183328043834	0.83	0.99	-0.52	-0.06	-0.01	1	1	6385
991	DNAJA1	DnaJ heat shock protein family (Hsp40) member A1	P31689	6.1226643140854e-05	0.63	0.94	0.000362012157963835	0.85	0.98	-0.5	0.03	-0.01	1	1	3301
992	AKT1	AKT serine/threonine kinase 1	P31749	0.141269275898517	0.15	0.65	0.373414618093101	0.39	0.87	0.32	0.19	-0.09	0.9444	0.9167	207
993	AKT2	AKT serine/threonine kinase 2	P31751	0.27340297745095	0.33	0.47	0.558737895844356	0.62	0.75	-0.18	0.16	-0.13	0.9444	0.9444	208
994	HIBADH	3-hydroxyisobutyrate dehydrogenase	P31937	8.61871446520666e-13	0.38	0.81	1.00505534522731e-11	0.67	0.94	2.04	0.16	-0.07	0.8611	1	11112
995	ATIC	5-aminoimidazole-4-carboxamide ribonucleotide formyltransferase/IMP cyclohydrolase	P31939	0.000390565171394971	0.24	0.62	0.00212049293360501	0.52	0.84	-0.66	0.18	-0.09	1	1	471
996	HNRNPH1	heterogeneous nuclear ribonucleoprotein H1	P31943	0.00128834216430272	0.31	0.81	0.0065258574562144	0.6	0.94	-1.15	0.17	0.08	1	0.9722	3187
997	CASP14	caspase 14	P31944	8.97578662138415e-06	0.09	0.48	5.8055533223981e-05	0.27	0.76	1.43	0.38	-0.22	1	1	23581
998	YWHAB	tyrosine 3-monooxygenase/tryptophan 5-monooxygenase activation protein beta	P31946	1.07056054947106e-05	0.04	0.42	6.85776878041284e-05	0.14	0.71	0.48	0.09	0.09	1	1	7529
999	SFN	stratifin	P31947	2.14611914867414e-105	0.06	0.85	1.42859997996742e-102	0.2	0.95	3.26	0.19	-0.03	1	1	2810
1000	STIP1	stress induced phosphoprotein 1	P31948	0.219424761615353	0.13	0.56	0.488759809686	0.36	0.82	0.23	0.21	-0.1	1	1	10963
1001	S100A11	S100 calcium binding protein A11	P31949	3.92271217788616e-06	0.25	0.44	2.63537635634606e-05	0.54	0.72	0.76	0.03	0.13	1	1	6282
1002	PRDX2	peroxiredoxin 2	P32119	1.07202438409834e-05	0.05	0.8	6.86164325334741e-05	0.17	0.93	0.64	0.17	-0.04	1	1	7001
1003	GK	glycerol kinase	P32189	3.80589273305358e-47	0.01	0.98	2.69039567713557e-45	0.04	0.99	2.46	0.24	0	1	1	2710
1004	DCTD	dCMP deaminase	P32321	0.00017109503549253	0.29	0.66	0.000967237893499173	0.57	0.87	1.28	0.06	0.18	0.6389	0.9722	1635
1005	GBP1	guanylate binding protein 1	P32455	0.00986936951125288	0.81	0.96	0.0433644244531837	0.94	0.99	-0.48	0.04	-0.01	1	0.9722	2633
1006	GBP2	guanylate binding protein 2	P32456	8.54173335313115e-06	0.38	0.85	5.54275922216179e-05	0.67	0.95	0.74	0.1	-0.03	1	1	2634
1007	CTH	cystathionine gamma-lyase	P32929	3.76423444846714e-46	0.22	0.78	2.54819531986063e-44	0.48	0.93	1.86	0.09	0.04	1	1	1491
1008	RPL9	ribosomal protein L9	P32969	0.325091727535244	0.6	0.74	0.613763346620546	0.83	0.91	0.16	0.03	0.06	1	1	6133
1009	ACSL1	acyl-CoA synthetase long chain family member 1	P33121	3.38942428496365e-71	0.24	0.59	6.15334572461128e-69	0.51	0.83	2.19	0.07	0.07	1	1	2180
1010	CDH5	cadherin 5	P33151	2.50710949193355e-07	0.02	0.18	1.88576182877262e-06	0.07	0.43	1.22	-0.49	0.34	0.8056	0.9722	1003
1011	KIF5B	kinesin family member 5B	P33176	4.95883490807544e-10	0.24	0.49	4.66562700185001e-09	0.52	0.77	1.11	0.18	-0.12	1	1	3799
1012	MAN1A1	mannosidase alpha class 1A member 1	P33908	3.32559667379674e-33	0.27	0.65	1.28332687102842e-31	0.56	0.86	-1.56	-0.06	-0.06	1	1	4121
1013	GALNS	galactosamine (N-acetyl)-6-sulfatase	P34059	1.06962164382388e-16	0.12	0.75	1.64310340208946e-15	0.34	0.91	-0.93	0.11	-0.04	1	1	2588
1014	RNASE4	ribonuclease A family member 4	P34096	1.7257003050011e-25	0.73	0.96	4.40411950043091e-24	0.9	0.99	1.52	-0.03	-0.01	1	1	6038
1015	SDC2	syndecan 2	P34741	0.0301580839344466	0.51	0.33	0.115707384470874	0.78	0.62	0.36	0.16	-0.15	1	1	6383
1016	SHMT1	serine hydroxymethyltransferase 1	P34896	1.55415528348722e-54	0.05	0.61	1.4779276672019e-52	0.17	0.84	2.48	0.21	-0.08	1	1	6470
1017	EPHX2	epoxide hydrolase 2	P34913	7.66607372149425e-11	0.13	0.57	7.654574610912e-10	0.36	0.82	1.16	0.22	-0.1	1	1	2053
1018	RYK	receptor like tyrosine kinase	P34925	7.21043236211227e-21	0.21	0.9	1.43275954498888e-19	0.47	0.97	-0.92	-0.1	0.01	1	1	6259
1019	HSPA4	heat shock protein family A (Hsp70) member 4	P34932	0.0188610734271091	0.06	0.75	0.0778214124668119	0.19	0.91	0.37	0.18	-0.05	1	1	3308
1020	MPI	mannose phosphate isomerase	P34949	0.00202416979959516	0.15	0.89	0.0100056116083949	0.38	0.96	0.55	0.13	0.02	1	1	4351
1021	GPC1	glypican 1	P35052	4.65780221121616e-06	0.59	0.87	3.10831445807809e-05	0.83	0.96	-1.07	-0.08	0.04	1	1	2817
1022	PFN2	profilin 2	P35080	0.0243859022074262	0.08	0.39	0.0969609690557094	0.26	0.68	0.52	0.45	0.22	0.8611	0.9444	5217
1023	CTNNA1	catenin alpha 1	P35221	0.0118444759018672	0.44	0.22	0.051253344260084	0.72	0.49	-0.27	0.12	-0.14	1	1	1495
1024	CTNNB1	catenin beta 1	P35222	2.64629763255668e-08	0.42	0.47	2.17029009125901e-07	0.71	0.75	-1.18	0.02	0.15	1	0.9167	1499
1025	SERPINB6	serpin family B member 6	P35237	3.54020846843466e-29	0.3	0.57	1.10465567366625e-27	0.59	0.82	1.43	0.12	-0.07	1	1	5269
1026	RDX	radixin	P35241	0.00382142106758377	0.18	0.42	0.0181807692006308	0.43	0.71	0.26	0.05	0.07	1	1	5962
1027	RPL22	ribosomal protein L22	P35268	0.0271014611135852	0.52	0.17	0.105827369806434	0.78	0.42	0.62	0.26	-0.35	0.9167	0.9722	6146
1028	SPR	sepiapterin reductase	P35270	1.57658885151044e-10	0.08	0.36	1.54335683160115e-09	0.26	0.66	2.15	0.52	-0.3	0.9444	1	6697
1029	THBS2	thrombospondin 2	P35442	1.19581854393563e-63	0.87	0.91	1.61901669982336e-61	0.96	0.97	-3.92	-0.01	-0.03	1	1	7058
1030	THBS4	thrombospondin 4	P35443	6.92484325976997e-16	0.44	0.53	1.00028296490131e-14	0.72	0.79	1.72	-0.18	0.13	0.9722	1	7060
1031	IDUA	alpha-L-iduronidase	P35475	3.4331137856542e-08	0.19	0.93	2.78413329135084e-07	0.44	0.98	-0.63	0.12	-0.01	1	1	3425
1032	CBS	cystathionine beta-synthase	P35520	0.207383003375663	0.16	0.7	0.472901921485811	0.4	0.89	0.33	0.23	-0.1	1	1	875
1033	KRT9	keratin 9	P35527	4.69666485782837e-12	0.4	0.88	5.11827542760342e-11	0.69	0.96	2.43	-0.12	-0.05	1	1	3857
1034	SAA4	serum amyloid A4, constitutive	P35542	3.95605260859625e-07	0.53	0.41	2.88329819684917e-06	0.8	0.7	1.29	-0.21	0.21	1	1	6291
1035	FBN1	fibrillin 1	P35555	3.58282022737462e-33	0.1	0.62	1.36935731943868e-31	0.29	0.84	-3.56	-0.38	0.15	1	1	2200
1036	AGL	amylo-alpha-1, 6-glucosidase, 4-alpha-glucanotransferase	P35573	0.339670928497885	0.32	0.5	0.629972458054587	0.61	0.77	0.25	0.23	-0.16	1	1	178
1037	MYH9	myosin heavy chain 9	P35579	0.0163806803269311	0.21	0.69	0.0686510359137072	0.47	0.88	-0.37	-0.12	0.06	1	1	4627
1038	TIE1	tyrosine kinase with immunoglobulin like and EGF like domains 1	P35590	4.02529280688653e-59	0.71	0.83	4.79911028976262e-57	0.89	0.94	-2.2	-0.02	-0.03	1	1	7075
1039	COPB2	COPI coat complex subunit beta 2	P35606	0.286070809584637	0.91	0.33	0.572428263267054	0.97	0.62	0.19	0.09	-0.15	1	1	9276
1040	BSG	basigin (Ok blood group)	P35613	0.0654360575836175	0.22	0.45	0.214750709933417	0.49	0.73	-0.2	0.07	0.08	1	1	682
1041	TIMP3	TIMP metallopeptidase inhibitor 3	P35625	8.69403940232158e-12	0.39	0.91	9.27209435857741e-11	0.68	0.97	-1.82	0.13	-0.03	0.9444	0.9167	7078
1042	GLRX	glutaredoxin	P35754	7.22689803677453e-19	0.1	0.43	1.25078336813887e-17	0.29	0.71	0.87	0.07	0.08	1	1	2745
1043	PPM1A	protein phosphatase, Mg2+/Mn2+ dependent 1A	P35813	2.60566802719392e-26	0.06	0.24	6.98458932927016e-25	0.2	0.52	1.75	0.28	-0.19	1	1	5494
1044	IGFALS	insulin like growth factor binding protein acid labile subunit	P35858	0.64150618298404	0.02	0.48	0.86021330128229	0.08	0.76	-0.07	-0.18	0.08	1	1	3483
1045	KRT2	keratin 2	P35908	3.79617650190504e-22	0.65	0.55	8.24017877641778e-21	0.87	0.81	2.71	0.14	-0.16	1	1	3849
1046	PSMC2	proteasome 26S subunit, ATPase 2	P35998	1.3024204632496e-05	0.26	0.49	8.27005934851971e-05	0.55	0.77	0.85	0.2	-0.13	1	1	5701
1047	CHI3L1	chitinase 3 like 1	P36222	0.070860936233184	0.05	0.44	0.229150518049745	0.16	0.73	-0.42	-0.23	-0.19	1	1	1116
1048	GGT5	gamma-glutamyltransferase 5	P36269	2.82501515372917e-20	0.16	0.09	5.39861747559535e-19	0.4	0.28	-3.4	0	-0.63	1	0.75	2687
1049	ARL3	ADP ribosylation factor like GTPase 3	P36405	3.73804749206419e-10	0.04	0.98	3.55470516269152e-09	0.16	0.99	0.95	0.2	0	1	1	403
1050	MAP2K2	mitogen-activated protein kinase kinase 2	P36507	0.0392066864154091	0.09	0.85	0.144124717481034	0.28	0.95	0.71	0.31	0.06	1	1	5605
1051	ATP6V1E1	ATPase H+ transporting V1 subunit E1	P36543	0.412354084080129	0.8	0.39	0.702273129059554	0.94	0.68	0.22	0.07	-0.19	0.9444	0.9722	529
1052	RPL4	ribosomal protein L4	P36578	0.0294774241379104	0.28	0.38	0.113696602614016	0.56	0.67	0.46	0.2	-0.18	1	1	6124
1053	PGM1	phosphoglucomutase 1	P36871	1.24178314995346e-10	0.18	0.86	1.22612655152389e-09	0.43	0.96	0.82	0.13	-0.02	1	1	5236
1054	SERPINF1	serpin family F member 1	P36955	0.0108315697370163	0.57	0.37	0.0471656786674296	0.82	0.66	-0.21	-0.07	0.07	1	1	5176
1055	SREBF1	sterol regulatory element binding transcription factor 1	P36956	0.117694928910556	0.22	0.3	0.331387765998421	0.5	0.58	0.31	0.09	0.22	0.8611	1	6720
1056	GPX4	glutathione peroxidase 4	P36969	1.06773340836422e-28	0.07	0.33	3.23070244924749e-27	0.24	0.61	1.17	0.17	-0.1	1	1	2879
1057	SRP14	signal recognition particle 14	P37108	0.0494051802056572	0.04	0.42	0.173930621191181	0.15	0.71	0.45	0.31	-0.17	1	1	6727
1058	TGFBR2	transforming growth factor beta receptor 2	P37173	4.82773189871964e-16	0.09	0.38	7.05007722248126e-15	0.28	0.67	-1.2	-0.2	0.13	1	1	7048
1059	TAGLN2	transgelin 2	P37802	2.42870979649081e-09	0.17	0.57	2.16523815338935e-08	0.42	0.82	0.93	0.09	0.09	1	1	8407
1060	TALDO1	transaldolase 1	P37837	0.0965039289683429	0.71	0.62	0.288284736200121	0.89	0.84	-0.43	-0.01	0.12	1	1	6888
1061	RBMX	RNA binding motif protein X-linked	P38159	3.15679439162865e-14	0.16	0.76	4.09358337667689e-13	0.4	0.92	-2.03	0.19	0.09	1	0.7222	27316
1062	LIPA	lipase A, lysosomal acid type	P38571	6.2644690769679e-10	0.23	0.1	5.85269929670405e-09	0.51	0.29	-1.73	0.02	-0.47	0.9722	0.9722	3988
1063	ATP6V1A	ATPase H+ transporting V1 subunit A	P38606	0.111753136333645	0.45	0.96	0.319344680705323	0.74	0.99	0.3	0.08	-0.01	1	1	523
1064	HSPA9	heat shock protein family A (Hsp70) member 9	P38646	0.83018993117502	0.55	0.65	0.945204841822414	0.81	0.87	-0.08	0.03	0.13	0.9444	0.9722	3313
1065	RPS19	ribosomal protein S19	P39019	0.994225219590279	0.13	0.35	0.99797897851702	0.36	0.64	0.02	0.26	-0.19	1	1	6223
1066	RPL3	ribosomal protein L3	P39023	0.0329611095925879	0.18	0.32	0.124665408818936	0.43	0.61	0.45	0.24	-0.2	1	1	6122
1067	COL18A1	collagen type XVIII alpha 1 chain	P39060	1.31812216997283e-05	0.87	0.71	8.35647610614522e-05	0.96	0.89	-2.46	0.15	-0.21	1	0.9167	80781
1068	DDOST	dolichyl-diphosphooligosaccharide--protein glycosyltransferase non-catalytic subunit	P39656	2.26020096048985e-37	0.22	0.08	1.0811069025385e-35	0.49	0.25	-1.1	0	-0.15	1	0.9722	1650
1069	ANP32A	acidic nuclear phosphoprotein 32 family member A	P39687	3.89344719402214e-12	0.6	0.4	4.27209562992429e-11	0.84	0.69	-2.14	0.05	-0.26	1	0.9444	8125
1070	CAPG	capping actin protein, gelsolin like	P40121	3.04738150528025e-06	0.93	0.17	2.06818041326921e-05	0.98	0.43	1.25	-0.2	0.38	1	1	822
1071	IL6ST	interleukin 6 cytokine family signal transducer	P40189	1.14614863904781e-09	0.03	0.7	1.04394929631857e-08	0.11	0.89	-0.96	-0.21	0.06	1	1	3572
1072	TXLNA	taxilin alpha	P40222	0.354783632838739	0.19	0.08	0.645650287216237	0.46	0.25	0.73	1.19	-1.2	0.8056	0.9167	200081
1073	CCT6A	chaperonin containing TCP1 subunit 6A	P40227	0.530851750757925	0.16	0.74	0.794239330409123	0.41	0.91	0.13	0.2	-0.07	1	1	908
1074	PSMB10	proteasome 20S subunit beta 10	P40306	0.00262459076422525	0.93	0.41	0.0127370783867748	0.98	0.7	0.65	0.1	-0.17	0.9722	1	5699
1075	RPL13A	ribosomal protein L13a	P40429	0.241862344359321	0.33	0.67	0.51879602758922	0.62	0.88	0.28	0.18	-0.1	1	1	23521
1076	ARL1	ADP ribosylation factor like GTPase 1	P40616	0.0512560879560242	0.2	0.86	0.179104825281155	0.47	0.96	0.73	0.21	0.06	1	1	400
1077	STAT3	signal transducer and activator of transcription 3	P40763	0.897766628727007	0.67	0.87	0.967442883252846	0.88	0.96	-0.03	0.08	-0.04	1	1	6774
1078	MDH1	malate dehydrogenase 1	P40925	7.02510765193625e-20	0.06	0.97	1.30503627729458e-18	0.19	0.99	1.13	0.13	0	1	1	4190
1079	MDH2	malate dehydrogenase 2	P40926	0.00139411324834383	0.78	0.9	0.00701396852812698	0.93	0.97	0.7	0.02	0.03	1	1	4191
1080	EIF2S3	eukaryotic translation initiation factor 2 subunit gamma	P41091	0.565465468676868	0.72	0.41	0.818797421959963	0.9	0.7	-0.09	0.12	-0.15	1	1	1968
1081	MNDA	myeloid cell nuclear differentiation antigen	P41218	1.14155764176203e-06	0.04	0.09	7.99891442315362e-06	0.16	0.27	-3.06	-0.21	-1.11	0.9722	0.7222	4332
1082	WNT5A	Wnt family member 5A	P41221	7.57160582977913e-55	0.69	0.51	7.28698642991273e-53	0.88	0.78	-3.06	0.01	-0.13	1	0.8611	7474
1083	UBA7	ubiquitin like modifier activating enzyme 7	P41226	0.624471758487165	0.59	0.67	0.847338271920413	0.83	0.88	0.1	0.03	0.1	0.9722	1	7318
1084	NAA10	N-alpha-acetyltransferase 10, NatA catalytic subunit	P41227	0.221365799050849	0.2	0.55	0.491322590391271	0.46	0.81	0.34	0.27	-0.16	1	1	8260
1085	PPP1R2	protein phosphatase 1 regulatory inhibitor subunit 2	P41236	4.91638922109135e-09	0.09	0.74	4.28616710805853e-08	0.26	0.91	2.22	0.38	-0.12	0.9722	1	5504
1086	CSK	C-terminal Src kinase	P41240	0.585514986249827	0.32	0.7	0.82916703650732	0.61	0.89	-0.1	0.14	-0.08	1	0.9444	1445
1087	GARS1	glycyl-tRNA synthetase 1	P41250	0.000148435775647519	0.18	0.49	0.000843918132293509	0.43	0.76	0.67	0.2	-0.12	1	1	2617
1088	IARS1	isoleucyl-tRNA synthetase 1	P41252	0.259530609156869	0.17	0.6	0.542278447801484	0.43	0.84	0.27	0.24	-0.12	1	1	3376
1089	NBL1	NBL1, DAN family BMP antagonist	P41271	3.66701493659298e-08	0.63	0.52	2.96779283824769e-07	0.85	0.78	0.57	0.08	-0.07	1	1	4681
1090	EIF1	eukaryotic translation initiation factor 1	P41567	0.164752597897976	0.82	0.42	0.40998247726138	0.94	0.71	0.28	0.1	-0.15	1	1	10209
1091	ACTR1B	actin related protein 1B	P42025	0.130372449428426	0.42	0.61	0.353982027883844	0.71	0.84	0.26	0.12	-0.08	1	1	10120
1092	STAT1	signal transducer and activator of transcription 1	P42224	0.959217253992518	0.28	0.81	0.985115379903861	0.56	0.94	0.02	0.18	-0.07	1	1	6772
1093	STAT5A	signal transducer and activator of transcription 5A	P42229	0.0966708325013829	0.13	0.65	0.288673464159294	0.35	0.87	0.38	0.24	-0.1	1	1	6776
1094	AKR1C3	aldo-keto reductase family 1 member C3	P42330	5.46696552002963e-25	0.03	0.52	1.37082797925678e-23	0.12	0.78	1.65	0.28	-0.1	1	1	8644
1095	PI4KA	phosphatidylinositol 4-kinase alpha	P42356	0.0192298809653444	0.19	0.47	0.079138737326724	0.46	0.75	-0.51	0.22	-0.16	1	0.9722	5297
1096	HAL	histidine ammonia-lyase	P42357	8.84093456636286e-05	0.35	0	0.000514358232455255	0.65	0.02	3	1.43	-1.76	0.5833	0.9167	3034
1097	CASP3	caspase 3	P42574	0.000355230547947115	0.14	0.97	0.00193559455457132	0.37	0.99	0.86	0.19	0.01	0.9722	1	836
1098	RPS27	ribosomal protein S27	P42677	0.12801700324556	0.25	0.12	0.349965715922496	0.53	0.34	0.43	0.38	-0.38	1	1	6232
1099	FRK	fyn related Src family tyrosine kinase	P42685	1.50350914166517e-41	0.89	0.64	8.45776832649392e-40	0.97	0.86	-2.31	0.05	-0.08	1	0.9722	2444
1100	RPL35	ribosomal protein L35	P42766	0.000258073966526913	0.02	0.02	0.00142762800873752	0.1	0.1	1.18	0.77	-0.67	1	1	11224
1101	PRCP	prolylcarboxypeptidase	P42785	9.70787937775136e-69	0.23	0.35	1.52052040136231e-66	0.5	0.65	-2.32	-0.03	-0.12	1	1	5547
1102	SLC1A2	solute carrier family 1 member 2	P43004	1.2729866392509e-06	0.79	0.14	8.8886514635806e-06	0.93	0.37	-3.4	-0.22	0.92	0.9444	0.4444	6506
1103	SLC1A1	solute carrier family 1 member 1	P43005	2.13263035606955e-08	0.69	0.71	1.758044508182e-07	0.89	0.89	-0.89	-0.06	0.06	1	1	6505
1104	GDF5	growth differentiation factor 5	P43026	0.797950953074049	0.32	0.33	0.933787315141445	0.6	0.62	0.57	-1.07	0.89	0.1944	0.9167	8200
1105	PAFAH1B1	platelet activating factor acetylhydrolase 1b regulatory subunit 1	P43034	4.81277228379939e-07	0.06	0.81	3.46971344792324e-06	0.2	0.94	0.76	0.17	-0.03	1	1	5048
1106	MCAM	melanoma cell adhesion molecule	P43121	4.77272255531879e-06	0.44	0.86	3.17439698350429e-05	0.72	0.96	0.86	-0.12	0.03	0.9444	1	4162
1107	CTSO	cathepsin O	P43234	0.0218013986137807	0.49	0.81	0.0883559472992798	0.76	0.94	-0.35	-0.09	0.04	1	1	1519
1108	BTD	biotinidase	P43251	8.63447327238591e-24	0.65	0.76	2.02264435483339e-22	0.86	0.92	-1.11	-0.05	0.03	1	1	686
1109	SYK	spleen associated tyrosine kinase	P43405	0.0127601887086404	0.32	0.32	0.0548887385054495	0.6	0.61	0.84	0.09	0.35	1	1	6850
1110	RANBP1	RAN binding protein 1	P43487	0.380434737024436	0.13	0.78	0.672772344332786	0.35	0.93	0.2	0.21	-0.06	1	1	5902
1111	NAMPT	nicotinamide phosphoribosyltransferase	P43490	4.87303278079567e-47	0.28	0.89	3.41454261868384e-45	0.56	0.97	2.5	0.08	0.02	1	1	10135
1112	AFM	afamin	P43652	6.73095032673147e-13	0.53	0.31	7.89527624228062e-12	0.8	0.6	-0.75	-0.09	0.1	1	1	173
1113	PSMC4	proteasome 26S subunit, ATPase 4	P43686	0.00370019353757381	0.15	0.74	0.0176355286265749	0.38	0.91	0.72	0.27	-0.08	0.9722	1	5704
1114	ASPA	aspartoacylase	P45381	0.000282604987871816	0.2	0.92	0.00155686113318625	0.46	0.97	0.9	0.22	-0.03	1	1	443
1115	PPIC	peptidylprolyl isomerase C	P45877	3.50030143259021e-38	0.69	0.2	1.76964606604624e-36	0.89	0.46	-1.32	0.09	-0.13	1	1	5480
1116	USP5	ubiquitin specific peptidase 5	P45974	0.279069764297437	0.19	0.85	0.564213940067812	0.45	0.95	0.25	0.19	-0.04	1	1	8078
1117	MAPK9	mitogen-activated protein kinase 9	P45984	1.16276212390604e-11	0.38	0.11	1.23348523848093e-10	0.68	0.32	1.58	0.3	-0.35	0.9167	0.9722	5601
1118	CRK	CRK proto-oncogene, adaptor protein	P46108	9.50576358389708e-14	0.01	0.65	1.19766623829921e-12	0.04	0.87	1.08	0.25	-0.06	1	1	1398
1119	CRKL	CRK like proto-oncogene, adaptor protein	P46109	0.06880586936297	0.09	0.95	0.223696086475948	0.29	0.98	0.33	0.21	0.01	1	1	1399
1120	BAG6	BAG cochaperone 6	P46379	0.000883503187999655	0.48	0.46	0.00457976863448491	0.75	0.74	0.64	0.17	-0.14	0.9722	1	7917
1121	NSF	N-ethylmaleimide sensitive factor, vesicle fusing ATPase	P46459	0.078695854240652	0.67	0.91	0.247603133478742	0.88	0.97	-0.32	0.03	0.02	1	1	4905
1122	MAP2K3	mitogen-activated protein kinase kinase 3	P46734	0.278183802165026	0.75	0.78	0.563563837609493	0.91	0.93	-0.31	-0.08	0.08	0.9722	0.9167	5606
1123	BRCC3	BRCA1/BRCA2-containing complex subunit 3	P46736	0.32571425760409	0.51	0.47	0.614212816275134	0.78	0.75	-0.31	0.03	-0.28	0.8056	0.9167	79184
1124	RPL27A	ribosomal protein L27a	P46776	0.0071945439199618	0.13	0.27	0.0324322894089474	0.36	0.56	0.77	0.36	-0.3	1	1	6157
1125	RPL5	ribosomal protein L5	P46777	0.116560496624984	0.27	0.38	0.329199452228351	0.56	0.67	0.34	0.21	-0.17	1	1	6125
1126	RPL21	ribosomal protein L21	P46778	0.0197884216467604	0.12	0.21	0.0809369749689309	0.34	0.47	0.58	0.34	-0.29	1	1	6144
1127	RPL28	ribosomal protein L28	P46779	0.0250552206130348	0.11	0.04	0.0992763404052192	0.32	0.16	0.55	0.42	-0.44	1	1	6158
1128	RPS9	ribosomal protein S9	P46781	0.542360415597957	0.24	0.3	0.804974916350145	0.52	0.59	-0.09	0.22	-0.19	1	1	6203
1129	RPS5	ribosomal protein S5	P46782	0.187443399072798	0.43	0.45	0.444433918608937	0.72	0.74	-0.21	0.15	-0.13	1	1	6193
1130	RPS10	ribosomal protein S10	P46783	0.0677811092599902	0.06	0.32	0.220903917082334	0.19	0.61	0.51	0.4	-0.26	1	1	6204
1131	GNPDA1	glucosamine-6-phosphate deaminase 1	P46926	0.00235330298003887	0.58	0.82	0.011476302933181	0.83	0.94	-0.55	0.03	0.04	1	1	10007
1132	YAP1	Yes1 associated transcriptional regulator	P46937	0.24500051141647	0.71	0.43	0.522718470697446	0.89	0.72	-0.73	-0.48	0.52	0.6111	0.9444	10413
1133	IQGAP1	IQ motif containing GTPase activating protein 1	P46940	0.185002957197508	0.38	0.81	0.440771618328768	0.67	0.94	0.16	0.04	0.03	1	1	8826
1134	GYG1	glycogenin 1	P46976	0.00475140189083834	0.58	0.48	0.022223462997937	0.83	0.76	-0.59	0.15	-0.15	1	1	2992
1135	CSN1S1	casein alpha s1	P47710	0.0250382842372655	0.85	0.34	0.0992628446773903	0.95	0.63	0.3	-0.05	0.13	1	1	1446
1136	CAPZA2	capping actin protein of muscle Z-line subunit alpha 2	P47755	2.00393384345683e-09	0.48	0.73	1.80874842277211e-08	0.76	0.9	0.74	0.03	0.04	1	1	830
1137	CAPZB	capping actin protein of muscle Z-line subunit beta	P47756	0.0119190604886509	0.85	0.62	0.051548161983402	0.95	0.85	0.31	-0.02	0.06	1	1	832
1138	EIF1AX	eukaryotic translation initiation factor 1A X-linked	P47813	0.047661900987966	0.01	0.22	0.168610834850254	0.03	0.49	0.42	0.41	-0.24	1	1	1964
1139	ALDH1A3	aldehyde dehydrogenase 1 family member A3	P47895	9.25759196522575e-54	0.49	0.91	8.59879588583991e-52	0.76	0.97	2.6	0.08	-0.02	1	1	220
1140	QARS1	glutaminyl-tRNA synthetase 1	P47897	0.000216610913810219	0.14	0.44	0.00120914603739765	0.38	0.73	0.79	0.26	-0.16	1	1	5859
1141	RPL29	ribosomal protein L29	P47914	0.139674892515944	0.06	0.17	0.371041916001783	0.21	0.42	0.46	0.46	-0.37	0.9722	0.9722	6159
1142	LGALS7B	galectin 7B	P47929	2.85433424976031e-05	0.28	0.21	0.000174582097910302	0.56	0.48	1.96	0.55	-0.55	0.9444	1	653499
1143	XDH	xanthine dehydrogenase	P47989	2.94997532837434e-22	0.06	0.91	6.42081823516464e-21	0.21	0.97	1.23	0.16	0.01	1	1	7498
1144	PREP	prolyl endopeptidase	P48147	0.97721745520651	0.24	0.94	0.991743492845839	0.51	0.98	0	0.1	0.01	1	1	5550
1145	ME1	malic enzyme 1	P48163	8.18512552126773e-25	0.45	0.89	2.04321195824646e-23	0.74	0.96	2.79	0.1	0.04	0.9444	1	4199
1146	IREB2	iron responsive element binding protein 2	P48200	0.0865045003157437	0.11	0.79	0.266707442731423	0.32	0.93	0.37	0.17	0.06	0.9444	0.9722	3658
1147	ARCN1	archain 1	P48444	1.24166405876564e-05	0.74	0.13	7.896825239984e-05	0.91	0.36	0.65	0.13	-0.21	1	1	372
1148	LSS	lanosterol synthase	P48449	1.16997131742266e-16	0.03	0.69	1.78694663165816e-15	0.11	0.89	1.39	0.19	0.07	1	1	4047
1149	PPP3CC	protein phosphatase 3 catalytic subunit gamma	P48454	0.000403633124237621	0.16	0.39	0.0021859128111255	0.4	0.68	0.71	0.22	-0.16	0.9444	0.8889	5533
1150	GCLC	glutamate-cysteine ligase catalytic subunit	P48506	1.7273842952518e-37	0.14	0.85	8.31225647618758e-36	0.37	0.95	2.1	0.11	0.03	1	1	2729
1151	CD151	CD151 molecule (Raph blood group)	P48509	0.402299287013874	0.04	0.44	0.692429800617717	0.15	0.72	0.11	0.22	-0.09	1	1	977
1152	PSMD8	proteasome 26S subunit, non-ATPase 8	P48556	0.00318496735510856	0.59	0.78	0.0152710199475433	0.83	0.93	0.55	0.04	0.05	1	1	5714
1153	SERPINB4	serpin family B member 4	P48594	0.370070138592528	0.13	0.91	0.661324444536268	0.36	0.97	0.31	0.26	-0.04	0.8056	1	6318
1154	SERPINB10	serpin family B member 10	P48595	4.48001020269636e-08	0.19	0.45	3.59661522604407e-07	0.45	0.74	0.97	0.08	0.13	1	1	5273
1155	GSS	glutathione synthetase	P48637	1.05828424895413e-33	0.06	0.71	4.20575849783364e-32	0.21	0.89	1.51	0.1	0.05	1	1	2937
1156	CCT5	chaperonin containing TCP1 subunit 5	P48643	0.408198476944985	0.08	0.87	0.697974324338796	0.26	0.96	0.16	0.22	-0.03	1	1	22948
1157	KRT6C	keratin 6C	P48668	1.57068965157147e-12	0.9	0.62	1.7721283808973e-11	0.97	0.84	2.03	-0.09	0.14	1	1	286887
1158	HSPA13	heat shock protein family A (Hsp70) member 13	P48723	0.0327456663116959	0.36	0.9	0.12408026175812	0.65	0.97	-0.3	0.08	-0.02	1	1	6782
1159	CSNK1A1	casein kinase 1 alpha 1	P48729	1.44822648906725e-06	0.01	0.87	1.00858179552478e-05	0.02	0.96	-0.73	0.31	-0.03	1	1	1452
1160	IDH2	isocitrate dehydrogenase (NADP(+)) 2	P48735	0.519195160169254	0.73	0.64	0.785603178654542	0.9	0.86	0.38	0.25	-0.25	0.8333	0.9444	3418
1161	PITPNB	phosphatidylinositol transfer protein beta	P48739	0.000456719875191293	0.09	0.58	0.00246172629084214	0.27	0.83	0.42	0.16	-0.06	1	1	23760
1162	MASP1	MBL associated serine protease 1	P48740	8.10163944180814e-05	0.44	0.37	0.000473415478135797	0.73	0.66	-0.71	-0.19	0.16	1	1	5648
1163	MARCKSL1	MARCKS like 1	P49006	0.997536641420778	0.23	0.95	0.999037448805062	0.5	0.98	0	0.18	-0.02	1	1	65108
1164	PXN	paxillin	P49023	0.851364736690949	0.85	0.16	0.951945900992063	0.95	0.4	0.1	0.2	-0.33	0.9444	1	5829
1165	ALDH9A1	aldehyde dehydrogenase 9 family member A1	P49189	4.02492783247349e-36	0.04	0.62	1.81644765682476e-34	0.16	0.84	1.82	0.21	-0.07	1	1	223
1166	RPL34	ribosomal protein L34	P49207	0.0310810749474998	0.16	0.5	0.118735354701401	0.4	0.77	0.46	0.22	-0.14	1	1	6164
1167	LMAN1	lectin, mannose binding 1	P49257	0.93340197241302	0.21	0.69	0.976941162950105	0.48	0.88	0	-0.15	0.06	1	1	3998
1168	SLC11A2	solute carrier family 11 member 2	P49281	0.883599982020473	0.97	0.21	0.962757435119853	0.99	0.48	-0.04	-0.16	0.43	0.9167	0.6389	4891
1169	FASN	fatty acid synthase	P49327	2.08056335596826e-47	0.03	0.61	1.49725586373643e-45	0.13	0.84	2.72	0.27	-0.09	1	1	2194
1170	FNTA	farnesyltransferase, CAAX box, subunit alpha	P49354	0.00662185101111874	0.03	0.38	0.0300883651176431	0.11	0.68	0.69	0.38	-0.21	0.9444	1	2339
1171	FNTB	farnesyltransferase, CAAX box, subunit beta	P49356	0.0257880535357367	0.12	0.81	0.101776171760605	0.33	0.94	0.45	0.19	-0.05	1	1	2342
1172	CCT3	chaperonin containing TCP1 subunit 3	P49368	0.768888267691419	0.12	0.72	0.920821511592063	0.33	0.9	0.07	0.21	-0.07	1	1	7203
1173	ARRB1	arrestin beta 1	P49407	6.42671060520808e-42	0.05	0.72	3.72004089234798e-40	0.17	0.9	1.98	0.2	-0.05	1	1	408
1174	ALDH7A1	aldehyde dehydrogenase 7 family member A1	P49419	6.78289010448859e-06	0.02	0.84	4.4447683473876e-05	0.08	0.95	0.66	0.17	0.03	1	1	501
1175	SRP9	signal recognition particle 9	P49458	0.0129520244747808	0.57	0.86	0.0556539922025548	0.82	0.96	-0.61	-0.09	0.04	0.9722	0.9722	6726
1176	AARS1	alanyl-tRNA synthetase 1	P49588	0.274666830291784	0.03	0.89	0.5599647832993	0.1	0.96	0.22	0.27	-0.03	1	1	16
1177	CARS1	cysteinyl-tRNA synthetase 1	P49589	1.07844846935247e-06	0.04	0.53	7.58999680457048e-06	0.16	0.79	0.9	0.27	-0.11	1	1	833
1178	SARS1	seryl-tRNA synthetase 1	P49591	8.96622499840807e-06	0.39	0.22	5.80406849977988e-05	0.68	0.49	0.89	0.21	-0.23	1	1	6301
1179	PPM1F	protein phosphatase, Mg2+/Mn2+ dependent 1F	P49593	0.0911975527522667	0.28	0.69	0.277412814693491	0.57	0.88	0.33	0.15	-0.07	1	0.9444	9647
1180	CASP4	caspase 4	P49662	0.00536991928884913	0.46	0.98	0.0248378200806757	0.74	0.99	1.18	0.15	0.01	0.8333	0.9722	837
1181	PSMB3	proteasome 20S subunit beta 3	P49720	0.971514372109847	0.56	0.99	0.989601734814264	0.81	1	-0.01	0.1	0	0.8889	0.9722	5691
1182	PSMB2	proteasome 20S subunit beta 2	P49721	0.000134231489394394	0.38	0.56	0.000767531236422634	0.67	0.82	0.69	0.15	-0.1	1	1	5690
1183	THBS3	thrombospondin 3	P49746	9.72948776916897e-09	0.33	0.74	8.2329606250129e-08	0.62	0.91	-1.19	0.11	0.07	1	1	7059
1184	COMP	cartilage oligomeric matrix protein	P49747	1.07382859866967e-22	0.57	0.94	2.38270634615927e-21	0.82	0.98	2.22	-0.09	0.02	0.9722	1	1311
1185	TMED10	transmembrane p24 trafficking protein 10	P49755	0.000137590572713551	0.26	0.99	0.00078561364891769	0.54	1	-0.78	-0.11	0	1	1	10972
1186	VEGFB	vascular endothelial growth factor B	P49765	0.318413967516801	0.26	0.39	0.606459411665286	0.54	0.68	-0.12	-0.12	0.09	1	1	7423
1187	EIF2B2	eukaryotic translation initiation factor 2B subunit beta	P49770	0.57570372514141	0.35	0.73	0.82384832612497	0.64	0.9	-0.25	0.13	0.14	0.9167	0.9722	8892
1188	HINT1	histidine triad nucleotide binding protein 1	P49773	1.89643312256509e-12	0.03	0.99	2.12762749761937e-11	0.11	1	1	0.17	0	1	1	3094
1189	RARRES1	retinoic acid receptor responder 1	P49788	4.09413861897556e-14	0.04	0.89	5.23263668614028e-13	0.14	0.97	-3.42	-0.45	-0.06	1	0.9722	5918
1190	FHIT	fragile histidine triad diadenosine triphosphatase	P49789	4.6630120858899e-11	0.15	0.05	4.72692138858991e-10	0.39	0.19	2.87	0.78	-0.79	0.7778	1	2272
1191	GSK3A	glycogen synthase kinase 3 alpha	P49840	0.0649670580911892	0	0.89	0.213528181748489	0.01	0.97	0.35	0.4	-0.03	1	0.9722	2931
1192	KLK7	kallikrein related peptidase 7	P49862	0.0648576621228426	0.91	0.25	0.21337850289838	0.97	0.53	1.12	0.41	-0.65	0.6944	0.9444	5650
1193	NT5C2	5'-nucleotidase, cytosolic II	P49902	0.0888760046577504	0.18	0.82	0.27179997136528	0.44	0.94	0.46	0.22	-0.06	0.9444	1	22978
1194	SEPHS1	selenophosphate synthetase 1	P49903	0.00132368066604104	0.85	0.54	0.00669212731666823	0.95	0.81	1.01	0.14	-0.2	0.8333	0.9167	22929
1195	SELENOP	selenoprotein P	P49908	0.00181466112216575	0.18	0.96	0.00901462253971395	0.43	0.99	0.28	-0.08	0	1	1	6414
1196	CAMP	cathelicidin antimicrobial peptide	P49913	9.99857195906981e-08	0.36	0.5	7.82258499598919e-07	0.65	0.77	-2.75	-0.4	0.34	1	0.9167	820
1197	HNMT	histamine N-methyltransferase	P50135	1.53556182664371e-19	0.43	0.72	2.76262789892567e-18	0.72	0.9	1.86	0.07	0.07	1	1	3176
1198	GNAQ	G protein subunit alpha q	P50148	7.50764030914937e-05	0.04	0.34	0.00044031593824879	0.16	0.63	-0.46	0.09	0.11	1	1	2776
1199	CRIP1	cysteine rich protein 1	P50238	2.28765557646447e-14	0.46	0.01	3.00062278239707e-13	0.74	0.04	2.01	-0.31	0.76	0.7222	0.9722	1396
1200	MMP14	matrix metallopeptidase 14	P50281	5.48216824753259e-18	0.23	0.5	9.08538588408513e-17	0.5	0.77	-1.05	-0.13	0.08	1	1	4323
1201	GDI2	GDP dissociation inhibitor 2	P50395	3.01301753530319e-14	0.04	0.86	3.92626167569362e-13	0.13	0.95	0.65	0.14	-0.02	1	1	2665
1202	SERPINB8	serpin family B member 8	P50452	4.70091687266681e-10	0.42	0.8	4.43340306716204e-09	0.71	0.93	0.96	0.1	-0.04	1	1	5271
1203	SERPINH1	serpin family H member 1	P50454	2.03798655094185e-07	0.24	0.08	1.5548650018074e-06	0.52	0.25	-2.5	0.09	1.07	1	0.3611	871
1204	ST13	ST13 Hsp70 interacting protein	P50502	0.0152789003013784	0.27	0.56	0.0645073232597309	0.55	0.82	0.39	0.14	-0.09	1	1	6767
1205	VASP	vasodilator stimulated phosphoprotein	P50552	0.516324213795568	0.63	0.75	0.783483769840891	0.85	0.91	0.12	0.02	0.06	1	1	7408
1206	DNM2	dynamin 2	P50570	0.991805246145805	0.6	0.6	0.997760108920831	0.84	0.84	0.01	0.1	-0.08	1	1	1785
1207	METAP2	methionyl aminopeptidase 2	P50579	2.20249007553118e-07	0.01	0.25	1.67628974272407e-06	0.06	0.54	1.49	0.52	-0.31	1	1	10988
1208	NUDT2	nudix hydrolase 2	P50583	3.69411392712446e-11	0.11	0.14	3.77347596545654e-10	0.32	0.38	1.38	0.33	-0.29	1	1	318
1209	TNFSF10	TNF superfamily member 10	P50591	0.19727669389788	0.06	0.93	0.459793433129797	0.21	0.98	0.15	-0.11	-0.01	1	1	8743
1210	RASSF2	Ras association domain family member 2	P50749	2.81988530554945e-09	0.91	0.25	2.49725541249767e-08	0.97	0.54	1.6	-0.14	0.31	0.9722	1	9770
1211	BCAM	basal cell adhesion molecule (Lutheran blood group)	P50895	4.11378814054787e-51	0.12	0.31	3.49584464539323e-49	0.34	0.6	-3.09	-0.1	-0.21	1	1	4059
1212	PPT1	palmitoyl-protein thioesterase 1	P50897	0.0249745291420716	0.09	0.09	0.0991040927902971	0.28	0.28	-0.42	-0.02	-0.34	1	1	5538
1213	RPL14	ribosomal protein L14	P50914	0.0580574545781225	0.29	0.44	0.196926941473479	0.58	0.72	0.42	0.21	-0.16	1	1	9045
1214	CCT8	chaperonin containing TCP1 subunit 8	P50990	0.764364277867845	0.12	0.63	0.918410857251299	0.34	0.85	0.07	0.2	-0.09	1	1	10694
1215	CCT4	chaperonin containing TCP1 subunit 4	P50991	0.734149602157192	0.2	0.61	0.904439701115307	0.46	0.84	-0.05	0.19	-0.09	1	1	10575
1216	RAB5C	RAB5C, member RAS oncogene family	P51148	3.12611051334899e-06	0.17	0.26	2.11801278885766e-05	0.41	0.54	0.33	0.11	-0.08	1	1	5878
1217	RAB7A	RAB7A, member RAS oncogene family	P51149	0.767616243022113	0.32	0.44	0.919987779333929	0.61	0.73	0.04	0.11	-0.07	1	1	7879
1218	RAB9A	RAB9A, member RAS oncogene family	P51151	0.00731027238765398	0.59	0.03	0.032908431298212	0.83	0.12	1.31	0.32	-0.92	0.9722	0.9722	9367
1219	RAB13	RAB13, member RAS oncogene family	P51153	0.230650970247102	0.07	0.73	0.503388508392929	0.22	0.9	0.15	0.15	-0.04	1	1	5872
1220	RAB27A	RAB27A, member RAS oncogene family	P51159	2.10768070756574e-18	0.08	0.2	3.5519311164631e-17	0.24	0.47	-2.01	0.11	0.28	1	0.9444	5873
1221	DAP	death associated protein	P51397	6.6264601615052e-19	0.01	0.13	1.1532061823552e-17	0.06	0.35	2.39	0.55	-0.4	1	1	1611
1222	MMP15	matrix metallopeptidase 15	P51511	0.0231639090205433	0.84	0.48	0.0931688344693354	0.95	0.76	-0.28	-0.06	0.08	1	1	4324
1223	GALK1	galactokinase 1	P51570	2.69772889248521e-14	0.05	0.69	3.5269162672949e-13	0.18	0.89	1.26	0.23	-0.06	1	1	2584
1224	SSR4	signal sequence receptor subunit 4	P51571	0.156776738425143	0.62	0.62	0.397692151965717	0.84	0.84	-0.21	-0.08	0.07	1	0.9722	6748
1225	BCAP31	B cell receptor associated protein 31	P51572	3.15424862028837e-13	0.99	0.59	3.80032247041682e-12	1	0.83	1.56	0.07	-0.12	0.9167	1	10134
1226	TPMT	thiopurine S-methyltransferase	P51580	0.162612621741937	0.92	0.55	0.406939104785273	0.97	0.81	0.35	-0.07	0.16	0.8611	1	7172
1227	HSD17B4	hydroxysteroid 17-beta dehydrogenase 4	P51659	1.90492536719231e-35	0.02	0.62	8.26986077887617e-34	0.09	0.84	2.64	0.18	0.11	0.7222	1	3295
1228	PSMD7	proteasome 26S subunit, non-ATPase 7	P51665	0.00287472689834836	0.16	0.46	0.013841662726948	0.4	0.74	0.84	0.3	-0.2	1	1	5713
1229	STAT5B	signal transducer and activator of transcription 5B	P51692	0.386663796725996	0.47	0.74	0.678758445297581	0.75	0.91	0.34	0.08	0.14	0.9444	1	6777
1230	CLCN6	chloride voltage-gated channel 6	P51797	5.31305446842428e-08	0.24	0.78	4.25257305548829e-07	0.52	0.93	-0.98	-0.23	-0.05	1	1	1185
1231	DYNLT3	dynein light chain Tctex-type 3	P51808	6.04797234354078e-09	0.6	0.82	5.21719255725742e-08	0.84	0.94	1.26	-0.08	0.05	0.8611	0.9167	6990
1232	RPS6KA3	ribosomal protein S6 kinase A3	P51812	4.46157827354362e-05	0.21	0.99	0.000267963062023056	0.48	1	0.9	0.14	0	0.9167	1	6197
1233	HDGF	heparin binding growth factor	P51858	3.10431532125464e-08	0.73	0.29	2.53291836426783e-07	0.9	0.57	-1.59	-0.09	0.29	0.9722	0.9444	3068
1234	LUM	lumican	P51884	1.00933341525866e-12	0.22	0.31	1.16342789626063e-11	0.49	0.6	0.84	-0.13	0.12	1	1	4060
1235	HNRNPA3	heterogeneous nuclear ribonucleoprotein A3	P51991	0.16822048004925	0.56	0.22	0.41524882405235	0.82	0.49	-0.69	0.51	-0.7	1	0.9722	220988
1236	FUT6	fucosyltransferase 6	P51993	6.34339096984219e-17	0.79	0.95	9.8390304984659e-16	0.93	0.98	-1.53	-0.04	0.01	1	1	2528
1237	PGD	phosphogluconate dehydrogenase	P52209	2.39408056679448e-09	0.33	0.65	2.13914044379802e-08	0.62	0.87	1.12	0.06	0.08	1	1	5226
1238	HNRNPM	heterogeneous nuclear ribonucleoprotein M	P52272	3.99117901742234e-05	0.57	0.53	0.000240433921502033	0.82	0.79	-1.03	0.14	-0.16	1	0.75	4670
1239	RAP1GDS1	Rap1 GTPase-GDP dissociation stimulator 1	P52306	0.564542842854301	0.73	0.23	0.818284926278381	0.9	0.5	-0.17	0.18	-0.5	0.9444	0.8889	5910
1240	ARHGDIA	Rho GDP dissociation inhibitor alpha	P52565	7.68135391057861e-27	0.02	0.67	2.12313685251564e-25	0.07	0.88	1.03	0.14	0.04	1	1	396
1241	ARHGDIB	Rho GDP dissociation inhibitor beta	P52566	3.09064669021292e-06	0.91	0.86	2.09576279808326e-05	0.97	0.95	-1.49	-0.01	0.06	1	1	397
1242	SLC7A2	solute carrier family 7 member 2	P52569	0.814994382768879	0.38	0.77	0.939693402355275	0.68	0.92	0.09	0.19	-0.1	0.9167	1	6542
1243	AGFG1	ArfGAP with FG repeats 1	P52594	0.0308952940448017	0.66	0.28	0.11813863515073	0.87	0.57	1.16	0.47	-0.57	0.6111	0.9167	3267
1244	HNRNPF	heterogeneous nuclear ribonucleoprotein F	P52597	0.0319610270493131	0.93	0.26	0.121515794416903	0.98	0.54	-0.58	-0.15	0.28	0.9722	0.9444	3185
1245	RIDA	reactive intermediate imine deaminase A homolog	P52758	2.29977353596825e-16	0.8	0.93	3.43375532809614e-15	0.94	0.98	1.74	-0.02	-0.02	0.7222	0.9167	10247
1246	SMS	spermine synthase	P52788	2.40030472242262e-23	0.02	0.48	5.52554297484494e-22	0.08	0.75	1.83	0.29	-0.13	1	1	6611
1247	EFNA4	ephrin A4	P52798	8.76150573660998e-05	0.61	0.02	0.000510108657609625	0.84	0.07	-0.85	-0.11	0.47	0.9722	0.7222	1945
1248	EFNB2	ephrin B2	P52799	1.81277964428913e-19	0.24	0.97	3.24674524631874e-18	0.51	0.99	1.1	0.09	0.01	1	1	1948
1249	STC1	stanniocalcin 1	P52823	1.68933968110166e-24	0.56	0.43	4.17784686459445e-23	0.81	0.72	2.29	0.02	-0.17	1	1	6781
1250	NDST1	N-deacetylase and N-sulfotransferase 1	P52848	7.81524758037183e-07	0.18	0.7	5.53441468723495e-06	0.44	0.89	-0.69	-0.08	-0.05	1	1	3340
1251	THOP1	thimet oligopeptidase 1	P52888	0.355232629509165	0.56	0.59	0.64575579348915	0.82	0.83	0.23	0.12	-0.12	0.9444	0.9444	7064
1252	CAPZA1	capping actin protein of muscle Z-line subunit alpha 1	P52907	3.60739845306843e-05	0.97	0.32	0.000218799535634857	0.99	0.61	0.54	-0.06	0.13	1	1	829
1253	CRIP2	cysteine rich protein 2	P52943	6.38056459422549e-07	0.24	0.41	4.55477658433183e-06	0.52	0.7	0.78	0.19	-0.12	1	1	1397
1254	BLVRA	biliverdin reductase A	P53004	0.000138275095594589	0.53	0.44	0.000788958188292557	0.79	0.73	-1.16	0.02	-0.24	1	0.9722	644
1255	PPP5C	protein phosphatase 5 catalytic subunit	P53041	0.0377941120215032	0.18	0.91	0.139638930077598	0.43	0.97	0.43	0.17	-0.02	1	1	5536
1256	ARFIP1	ADP ribosylation factor interacting protein 1	P53367	0.0289163488298548	0.63	0.6	0.111748328230711	0.85	0.84	0.47	-0.14	0.11	0.9167	0.9444	27236
1257	NUBP1	NUBP iron-sulfur cluster assembly factor 1, cytosolic	P53384	0.238422956054595	0.11	0.75	0.515014216593863	0.31	0.91	0.39	0.31	-0.1	1	1	4682
1258	ACLY	ATP citrate lyase	P53396	2.33095620109776e-09	0.03	0.79	2.08975063236464e-08	0.13	0.93	1.33	0.29	-0.06	1	1	47
1259	METAP1	methionyl aminopeptidase 1	P53582	4.95274666890154e-06	0.1	0.39	3.28592528165992e-05	0.29	0.68	1.05	0.37	-0.19	1	1	23173
1260	MVD	mevalonate diphosphate decarboxylase	P53602	5.47438814951069e-25	0.06	0.88	1.37082797925678e-23	0.2	0.96	2.26	0.2	0.03	1	1	4597
1261	PGGT1B	protein geranylgeranyltransferase type I subunit beta	P53609	3.23240294050883e-06	0.56	0.95	2.18446993982949e-05	0.82	0.98	0.95	0.06	0.01	0.9167	1	5229
1262	RABGGTB	Rab geranylgeranyltransferase subunit beta	P53611	0.000368180864683334	0.08	0.14	0.0020034255770371	0.24	0.38	1.78	0.75	-0.68	1	0.9444	5876
1263	COPB1	COPI coat complex subunit beta 1	P53618	0.000161072258112661	0.86	0.14	0.000913161957277455	0.96	0.38	0.71	0.11	-0.26	1	1	1315
1264	COPA	COPI coat complex subunit alpha	P53621	0.229283441771377	1	0.16	0.501922754965678	1	0.4	0.23	0.12	-0.23	1	1	1314
1265	CTSC	cathepsin C	P53634	8.13411022482357e-57	0.41	0.5	8.43834707479099e-55	0.7	0.77	-1.69	-0.02	-0.07	1	1	1075
1266	SLC16A1	solute carrier family 16 member 1	P53985	0.0120734676603164	0.05	0.51	0.0521346999956453	0.18	0.78	-0.5	0.15	0.13	0.9444	1	6566
1267	IST1	IST1 factor associated with ESCRT-III	P53990	2.16657454863289e-09	0.31	0.94	1.94998258361253e-08	0.59	0.98	-0.65	0.07	0.01	1	1	9798
1268	SEC24C	SEC24 homolog C, COPII coat complex component	P53992	0.00372876972981494	0.94	0.7	0.0177611285639605	0.98	0.89	0.96	0.06	-0.12	0.75	0.9722	9632
1269	CRISP3	cysteine rich secretory protein 3	P54108	3.10775811805051e-26	0.52	0.52	8.27492394899582e-25	0.78	0.78	-2.58	-0.15	0.15	1	1	10321
1270	RARS1	arginyl-tRNA synthetase 1	P54136	0.0139502403555295	0.26	0.57	0.0593368050905058	0.54	0.82	0.49	0.17	-0.11	1	1	5917
1271	CACNA2D1	calcium voltage-gated channel auxiliary subunit alpha2delta 1	P54289	9.20486869041108e-23	0.52	0.83	2.0654070533428e-21	0.79	0.94	-1.12	-0.07	0.02	1	1	781
1272	YARS1	tyrosyl-tRNA synthetase 1	P54577	0.000758734507620776	0.1	0.64	0.00397949523760654	0.3	0.86	0.7	0.23	-0.09	1	1	8565
1273	USP14	ubiquitin specific peptidase 14	P54578	3.30557708834356e-14	0.09	0.83	4.2657430988188e-13	0.27	0.95	1.36	0.19	-0.04	1	1	9097
1274	PRKAG1	protein kinase AMP-activated non-catalytic subunit gamma 1	P54619	4.00914487890629e-06	0.93	0.58	2.68892101534034e-05	0.98	0.83	0.8	0.06	-0.09	1	0.9722	5571
1275	RAD23A	RAD23 homolog A, nucleotide excision repair protein	P54725	1.01646712860688e-18	0.7	0.56	1.74613751038963e-17	0.89	0.81	1.94	-0.02	0.13	0.9444	1	5886
1276	RAD23B	RAD23 homolog B, nucleotide excision repair protein	P54727	4.82255138953793e-26	0.1	0.79	1.27137097358512e-24	0.3	0.93	1.51	0.14	-0.04	1	1	5887
1277	EPHB3	EPH receptor B3	P54753	7.08250659510367e-48	0.63	0.86	5.19037272309065e-46	0.85	0.96	-3.58	-0.06	-0.04	1	0.9444	2049
1278	EPHB4	EPH receptor B4	P54760	1.19981947102202e-42	0.97	0.48	7.09937624779548e-41	0.99	0.76	-1.63	0.04	-0.08	1	1	2050
1279	EPHA4	EPH receptor A4	P54764	4.26905270366968e-21	0.76	0.71	8.52529824922836e-20	0.92	0.89	-2.08	0.01	0.08	1	0.9722	2043
1280	NAGLU	N-acetyl-alpha-glucosaminidase	P54802	0.00113709658903436	0.81	0.77	0.00579650769189947	0.94	0.92	0.31	0.03	-0.03	1	1	4669
1281	GALC	galactosylceramidase	P54803	4.0050651155539e-12	0.95	0.72	4.38854048601434e-11	0.98	0.9	-1.15	-0.02	0.06	1	1	2581
1282	GAS1	growth arrest specific 1	P54826	2.67426308027679e-12	0.16	0.66	2.98352143648757e-11	0.41	0.87	-2	-0.21	-0.13	1	0.9722	2619
1283	NAPA	NSF attachment protein alpha	P54920	1.34960371257992e-07	0.47	0.72	1.04869984981404e-06	0.75	0.9	-0.43	0.05	-0.03	1	1	8775
1284	MFAP2	microfibril associated protein 2	P55001	8.71612601970474e-104	0.32	0.08	4.35152591533759e-101	0.6	0.25	-6.07	0.1	-0.48	1	0.9167	4237
1285	EIF5	eukaryotic translation initiation factor 5	P55010	0.0125195146152144	0.67	0.95	0.0539944575356269	0.88	0.98	0.59	0.06	0.02	0.9722	1	1983
1286	SLC12A2	solute carrier family 12 member 2	P55011	0.00402660029440482	0.81	0.52	0.0191000493774974	0.94	0.78	-0.97	0.14	-0.22	1	0.6944	6558
1287	PSMD4	proteasome 26S subunit ubiquitin receptor, non-ATPase 4	P55036	1.40270337157983e-05	0.07	0.26	8.82962532086657e-05	0.22	0.55	1.1	0.42	-0.27	1	1	5710
1288	PLTP	phospholipid transfer protein	P55058	1.94205503227302e-27	0.58	0.62	5.48167335611196e-26	0.83	0.85	-1.74	0.12	-0.08	1	1	5360
1289	CSE1L	chromosome segregation 1 like	P55060	0.0183580090129307	0.23	0.99	0.0760206200079267	0.51	1	0.48	0.15	0	1	1	1434
1290	VCP	valosin containing protein	P55072	2.75502013846046e-07	0.18	0.35	2.05481800803195e-06	0.44	0.64	0.86	0.19	-0.15	1	1	7415
1291	MFAP4	microfibril associated protein 4	P55083	3.06856236308477e-21	0.53	0.02	6.22123760312719e-20	0.8	0.08	2.59	-0.65	0.73	0.3611	1	4239
1292	MANF	mesencephalic astrocyte derived neurotrophic factor	P55145	6.7192927499889e-06	0.15	0.89	4.41032953877661e-05	0.39	0.96	1.09	0.16	0.03	0.9444	1	7873
1293	NAP1L1	nucleosome assembly protein 1 like 1	P55209	0.834889790526138	0.08	0.74	0.94699570953042	0.26	0.91	0.05	0.22	-0.06	1	1	4673
1294	CASP7	caspase 7	P55210	2.29621834357248e-10	0.01	0.93	2.21791924165139e-09	0.02	0.98	1.27	0.31	-0.02	0.9444	1	840
1295	CASP6	caspase 6	P55212	9.96305812336183e-09	0.26	0.49	8.42168341686924e-08	0.55	0.76	1.49	0.24	-0.18	1	1	839
1296	ADK	adenosine kinase	P55263	2.0476960110931e-13	0.11	0.7	2.5010696844972e-12	0.31	0.89	1.48	0.25	-0.08	0.9722	1	132
1297	LAMB2	laminin subunit beta 2	P55268	1.5961407905016e-07	0.03	0.1	1.22950555781358e-06	0.1	0.29	-0.71	-0.11	-0.23	1	1	3913
1298	CDH4	cadherin 4	P55283	7.26043091482008e-08	0.27	0.15	5.75360338765702e-07	0.56	0.39	-2.37	-0.06	-0.66	0.9444	0.6944	1002
1299	CDH13	cadherin 13	P55290	3.37400060363812e-06	0.9	0.15	2.27438960522036e-05	0.97	0.38	1.35	-0.34	0.44	0.4167	0.9444	1012
1300	TPD52	tumor protein D52	P55327	3.00582106040687e-11	0.87	0.16	3.0861823432558e-10	0.96	0.41	0.71	0.06	-0.14	1	1	7163
1301	SEC13	SEC13 homolog, nuclear pore and COPII coat complex component	P55735	2.84083569267159e-13	0.48	0.5	3.43827204743343e-12	0.75	0.77	1.48	0	0.14	0.9444	1	6396
1302	NPEPPS	aminopeptidase puromycin sensitive	P55786	1.04504162273632e-07	0.12	0.92	8.16010995348747e-07	0.34	0.97	0.8	0.13	-0.02	1	1	9520
1303	EIF3B	eukaryotic translation initiation factor 3 subunit B	P55884	0.179295820683631	0.39	0.21	0.433414336080013	0.68	0.48	0.3	0.23	-0.25	1	1	8662
1304	BID	BH3 interacting domain death agonist	P55957	0.0457797717740544	0.32	0.62	0.163240848212819	0.6	0.84	-0.44	0.2	-0.11	1	1	637
1305	MARS1	methionyl-tRNA synthetase 1	P56192	0.00423563283359766	0.37	0.64	0.0200321107606738	0.66	0.86	0.74	0.2	-0.12	1	1	4141
1306	EIF6	eukaryotic translation initiation factor 6	P56537	0.22061112334391	0.1	0.77	0.490192393121322	0.29	0.92	0.38	0.26	0.1	0.9722	0.9722	3692
1307	RAB25	RAB25, member RAS oncogene family	P57735	9.7727158310674e-14	0.03	0.83	1.22550163357247e-12	0.1	0.94	-0.72	0.17	-0.02	1	1	57111
1308	CORO7	coronin 7	P57737	0.140876152884254	0.67	0.63	0.372745514819286	0.88	0.85	-0.54	-0.15	0.16	0.9167	0.7778	79585
1309	EPPK1	epiplakin 1	P58107	0.907845540304793	0.31	0.33	0.970932013424346	0.6	0.61	0	0.23	-0.21	1	1	83481
1310	FAM3B	FAM3 metabolism regulating signaling molecule B	P58499	0.0018904878395308	0.3	0.89	0.00936800053484618	0.59	0.97	-0.36	0.06	0.02	1	1	54097
1311	MTPN	myotrophin	P58546	2.05773166316996e-05	0.33	0.1	0.000127222604685771	0.62	0.3	0.72	-0.03	0.29	1	1	136319
1312	DEFA3	defensin alpha 3	P59666	9.98726336674476e-17	0.29	0.98	1.54012084504937e-15	0.58	0.99	-4.19	-0.27	0.01	1	1	1668
1313	ARPC4	actin related protein 2/3 complex subunit 4	P59998	0.471743585774432	0.36	0.32	0.748418622277291	0.65	0.6	0.1	-0.01	0.17	1	1	10093
1314	DEFB1	defensin beta 1	P60022	1.42273894044505e-09	0.04	0.81	1.29145893821308e-08	0.14	0.94	-2.11	-0.4	-0.08	1	1	1672
1315	CD81	CD81 molecule	P60033	0.660794720909814	0.11	0.88	0.870957164265704	0.32	0.96	0.04	0.11	-0.01	1	1	975
1316	TPI1	triosephosphate isomerase 1	P60174	0.000277850584833807	0.14	0.94	0.0015327834748981	0.37	0.98	0.42	0.09	-0.01	1	1	7167
1317	EIF3E	eukaryotic translation initiation factor 3 subunit E	P60228	0.430881345977659	0.67	0.58	0.715931591548868	0.88	0.83	-0.15	0.11	-0.11	1	1	3646
1318	SEC61B	SEC61 translocon subunit beta	P60468	3.45557255748167e-24	0.32	0.22	8.21521237772725e-23	0.61	0.49	1.53	-0.2	0.19	1	1	10952
1319	UBE2G2	ubiquitin conjugating enzyme E2 G2	P60604	0.0259672313440204	0.09	0.56	0.102331644783441	0.28	0.81	-0.64	0.16	0.16	0.8056	0.9167	7327
1320	MYL6	myosin light chain 6	P60660	0.101900365931197	0.91	0.33	0.299147417515032	0.97	0.61	-0.21	-0.05	0.11	1	1	4637
1321	RAC3	Rac family small GTPase 3	P60763	1.31925572192907e-08	0.67	0.26	1.10463466527981e-07	0.88	0.54	-1.19	0.16	-0.24	0.9722	0.9167	5881
1322	EIF4A1	eukaryotic translation initiation factor 4A1	P60842	0.249096292068959	0.33	0.65	0.528701951845375	0.61	0.87	-0.23	0.17	-0.09	1	1	1973
1323	RPS20	ribosomal protein S20	P60866	0.063984183822881	0.41	0.49	0.211375376500072	0.7	0.76	0.34	0.15	-0.12	1	1	6224
1324	SNAP25	synaptosome associated protein 25	P60880	1e-04	0.71	NA	1e-04	0.89	NA	-8	NA	NA	0.9722	0.0278	6616
1325	PRPS1	phosphoribosyl pyrophosphate synthetase 1	P60891	0.637099818149992	0.33	0.91	0.857192748422121	0.62	0.97	0.1	0.13	-0.02	0.9722	0.9722	5631
1326	PSMA6	proteasome 20S subunit alpha 6	P60900	7.13934673823489e-06	0.2	0.6	4.66686593658104e-05	0.46	0.84	0.76	0.18	-0.09	1	1	5687
1327	S100A10	S100 calcium binding protein A10	P60903	0.0849479075196891	0.87	0.82	0.262399027558885	0.96	0.94	1.25	0.16	-0.16	0.4722	0.9167	6281
1328	CDC42	cell division cycle 42	P60953	0.0818327277522531	0.24	0.73	0.254845937343079	0.52	0.9	0.1	0.06	-0.02	1	1	998
1329	DSTN	destrin, actin depolymerizing factor	P60981	4.75317255810077e-28	0.1	0.88	1.39078177267798e-26	0.3	0.96	1.54	0.14	-0.02	1	1	11034
1330	GMFB	glia maturation factor beta	P60983	1.53426655734778e-15	0.89	0.09	2.14636099125991e-14	0.97	0.29	2.17	-0.31	0.48	0.6389	1	2764
1331	RAB8A	RAB8A, member RAS oncogene family	P61006	0.120102604628557	0.22	0.46	0.33533016629602	0.48	0.74	-0.15	0.11	-0.08	1	1	4218
1332	SPCS3	signal peptidase complex subunit 3	P61009	7.21633417191286e-10	0.54	0.85	6.69501479271079e-09	0.8	0.95	-0.85	0.06	-0.03	1	1	60559
1333	SRP54	signal recognition particle 54	P61011	0.478731685613315	0.97	0.09	0.754708645091605	0.99	0.27	0.22	0.21	-0.4	1	1	6729
1334	RAB4B	RAB4B, member RAS oncogene family	P61018	1.38940537672388e-15	0.86	0.21	1.95292993763735e-14	0.95	0.48	0.8	-0.05	0.13	0.9722	1	53916
1335	RAB2A	RAB2A, member RAS oncogene family	P61019	2.76585472697654e-05	0.15	0.33	0.000169559843124241	0.38	0.62	0.5	0.17	-0.11	1	1	5862
1336	RAB5B	RAB5B, member RAS oncogene family	P61020	3.0057120719156e-15	0.14	0.73	4.15391488416295e-14	0.37	0.9	0.76	0.13	-0.03	1	1	5869
1337	RAB10	RAB10, member RAS oncogene family	P61026	0.036447781003996	0.87	0.24	0.135590541231121	0.96	0.52	-0.14	0.04	-0.08	1	1	10890
1338	UBE2D3	ubiquitin conjugating enzyme E2 D3	P61077	0.0105866342980496	0.62	0.62	0.0462615069873194	0.85	0.84	-0.52	0.11	-0.1	1	1	7323
1339	UBE2M	ubiquitin conjugating enzyme E2 M	P61081	3.50877865317361e-08	0.02	0.73	2.84260891293619e-07	0.09	0.9	0.91	0.25	-0.06	1	1	9040
1340	UBE2K	ubiquitin conjugating enzyme E2 K	P61086	1.74762825423351e-10	0.05	0.59	1.69623991431559e-09	0.16	0.83	0.89	0.21	-0.07	1	1	3093
1341	UBE2N	ubiquitin conjugating enzyme E2 N	P61088	2.42429702303746e-09	0.18	0.75	2.16371895195791e-08	0.44	0.91	0.83	0.08	0.04	1	1	7334
1342	RAB14	RAB14, member RAS oncogene family	P61106	4.66996048697224e-49	0.15	0.12	3.62171304562468e-47	0.38	0.33	0.95	0.11	-0.1	1	1	51552
1343	ACTR3	actin related protein 3	P61158	0.00216045603991599	0.43	0.37	0.0106070822660411	0.72	0.66	0.49	0	0.15	1	1	10096
1344	ACTR2	actin related protein 2	P61160	2.87488422943275e-05	0.37	0.67	0.000175704477618277	0.67	0.88	0.7	0.05	0.07	1	1	10097
1345	ACTR1A	actin related protein 1A	P61163	0.000206675681733264	0.98	0.73	0.00115530115163423	0.99	0.9	0.72	0.03	-0.06	1	1	10121
1346	COPS2	COP9 signalosome subunit 2	P61201	0.509898115377762	0.27	0.79	0.780280870811794	0.56	0.93	0.13	0.15	-0.05	1	1	9318
1347	ARF3	ADP ribosylation factor 3	P61204	1.0104210940725e-08	0.05	0.98	8.53197008398641e-08	0.19	0.99	0.52	0.17	0	1	1	377
1348	ABCE1	ATP binding cassette subfamily E member 1	P61221	0.715013493871123	0.2	0.66	0.896207090701793	0.46	0.87	-0.05	0.16	-0.08	1	1	6059
1349	RAP2B	RAP2B, member of RAS oncogene family	P61225	1.81137913475501e-05	0.24	0.07	0.000112777057898854	0.52	0.24	-1.45	-0.09	0.57	1	1	5912
1350	RPS3A	ribosomal protein S3A	P61247	0.311279316515176	0.18	0.27	0.598896551651047	0.44	0.55	0.22	0.24	-0.21	1	1	6189
1351	RPL26	ribosomal protein L26	P61254	0.00117433214840126	0.12	0.18	0.00597488229390401	0.34	0.43	0.78	0.33	-0.3	1	1	6154
1352	RPL15	ribosomal protein L15	P61313	0.0104481508082075	0.22	0.14	0.0457063683767589	0.49	0.38	0.61	0.31	-0.32	1	1	6138
1353	RPL27	ribosomal protein L27	P61353	0.000338233190144675	0.26	0.22	0.00184675784202028	0.54	0.49	0.88	0.28	-0.28	1	1	6155
1354	ATP6V0D1	ATPase H+ transporting V0 subunit d1	P61421	4.67791290549582e-06	0.12	0.87	3.11393069075839e-05	0.33	0.96	-0.55	0.15	0.02	0.9444	0.9722	9114
1355	RPL37A	ribosomal protein L37a	P61513	0.00120392543835646	0.22	0.35	0.00611376757888837	0.49	0.64	0.93	0.3	-0.25	1	1	6168
1356	RHOA	ras homolog family member A	P61586	0.107146033167169	0.02	0.47	0.309990044527107	0.08	0.75	0.14	0.15	-0.06	1	1	387
1357	NCALD	neurocalcin delta	P61601	8.37576889316259e-18	0.66	0.28	1.38234797352444e-16	0.87	0.56	-1.52	0.06	-0.19	1	1	83988
1358	HSPE1	heat shock protein family E (Hsp10) member 1	P61604	0.108556790140332	0.85	0.49	0.313014231948004	0.95	0.76	-0.45	-0.06	0.19	1	0.9444	3336
1359	LYZ	lysozyme	P61626	2.45271006066898e-30	0.77	0.7	8.09597023331563e-29	0.92	0.89	2.14	-0.07	0.07	1	1	4069
1360	VBP1	VHL binding protein 1	P61758	0.0963136720821216	0.24	0.58	0.287824022668159	0.52	0.82	0.31	0.17	-0.1	1	1	7411
1361	STXBP1	syntaxin binding protein 1	P61764	2.39196339111633e-08	0.13	0.9	1.96372081893497e-07	0.36	0.97	0.68	0.15	-0.02	1	1	6812
1362	B2M	beta-2-microglobulin	P61769	6.92824176410255e-12	0.49	0.93	7.47875610968259e-11	0.76	0.98	0.72	-0.05	0.01	1	1	567
1363	TGFB2	transforming growth factor beta 2	P61812	1.73825307490939e-14	0.27	0.71	2.29886847059208e-13	0.56	0.9	1.6	-0.15	0.08	1	1	7042
1364	NPC2	NPC intracellular cholesterol transporter 2	P61916	2.1516168365744e-13	0.62	0.48	2.6159992831897e-12	0.84	0.76	0.86	0	0.08	1	1	10577
1365	UFM1	ubiquitin fold modifier 1	P61960	3.1254361147037e-18	0.35	0.41	5.2230091389651e-17	0.64	0.7	0.89	0.02	0.08	1	1	51569
1366	AP1S1	adaptor related protein complex 1 subunit sigma 1	P61966	0.289881634290148	0.34	0.92	0.577162137265629	0.63	0.97	0.17	0.12	-0.02	1	1	1174
1367	NUTF2	nuclear transport factor 2	P61970	0.0445031139679471	0.36	0.89	0.159889563774406	0.65	0.96	0.35	0.08	0.02	1	1	10204
1368	HNRNPK	heterogeneous nuclear ribonucleoprotein K	P61978	0.694051054661977	0.22	0.96	0.888279449132158	0.49	0.99	-0.09	0.16	-0.01	1	1	3190
1369	YWHAG	tyrosine 3-monooxygenase/tryptophan 5-monooxygenase activation protein gamma	P61981	0.0265590824087614	0.06	0.62	0.104099092385273	0.21	0.84	0.23	0.09	0.05	1	1	7532
1370	RRAS2	RAS related 2	P62070	1.35579688328163e-10	0.27	0.51	1.33375683542533e-09	0.55	0.78	-0.7	0.03	0.07	1	1	22800
1371	RPS7	ribosomal protein S7	P62081	0.0295323593452152	0.12	0.19	0.113853516626245	0.33	0.45	0.51	0.34	-0.28	1	1	6201
1372	PPP1CA	protein phosphatase 1 catalytic subunit alpha	P62136	0.969834283168236	0.38	0.86	0.989155912424351	0.67	0.95	0	0.11	-0.03	1	1	5499
1373	PPP1CB	protein phosphatase 1 catalytic subunit beta	P62140	0.00632951639418245	0.12	0.59	0.0288750296726039	0.34	0.83	0.38	0.08	0.08	1	1	5500
1374	PSMC1	proteasome 26S subunit, ATPase 1	P62191	3.20463892689894e-06	0.13	0.38	2.16754070686442e-05	0.36	0.67	0.94	0.29	-0.17	1	1	5700
1375	PSMC5	proteasome 26S subunit, ATPase 5	P62195	0.000160748663176363	0.13	0.45	0.000911974660122716	0.36	0.73	0.9	0.3	-0.17	1	1	5705
1376	RPS8	ribosomal protein S8	P62241	0.519979415174823	0.29	0.41	0.786070319533779	0.58	0.7	-0.09	0.17	-0.14	1	1	6202
1377	RPS15A	ribosomal protein S15a	P62244	0.4444841064867	0.23	0.34	0.728894594371251	0.5	0.63	0.18	0.23	-0.19	1	1	6210
1378	RPS16	ribosomal protein S16	P62249	0.145927665737291	0.31	0.34	0.379820851713743	0.6	0.63	0.3	0.2	-0.18	1	1	6217
1379	UBE2G1	ubiquitin conjugating enzyme E2 G1	P62253	1.35132095287893e-05	0.44	0.18	8.52634421137196e-05	0.73	0.44	1.13	0.35	-0.37	0.6111	0.9167	7326
1380	YWHAE	tyrosine 3-monooxygenase/tryptophan 5-monooxygenase activation protein epsilon	P62258	1.59985936486347e-06	0.03	0.86	1.11224339482414e-05	0.13	0.95	0.57	0.15	-0.02	1	1	7531
1381	RPS14	ribosomal protein S14	P62263	0.844212804835504	0.25	0.32	0.949665564024912	0.53	0.61	0.06	0.21	-0.18	1	1	6208
1382	RPS23	ribosomal protein S23	P62266	0.00113328410029926	0.28	0.29	0.00578445584229426	0.57	0.58	0.9	0.29	-0.28	0.9444	1	6228
1383	RPS18	ribosomal protein S18	P62269	0.785709326718456	0.19	0.32	0.929649441396457	0.44	0.61	0.08	0.23	-0.18	1	1	6222
1384	RPS29	ribosomal protein S29	P62273	0.935404236776585	0.1	0.11	0.97775569790256	0.3	0.32	0.06	0.35	-0.33	1	1	6235
1385	RPS13	ribosomal protein S13	P62277	0.573223580821171	0.11	0.2	0.822656996859391	0.32	0.46	-0.08	0.32	-0.26	1	1	6207
1386	RPS11	ribosomal protein S11	P62280	0.0579152942665294	0.23	0.21	0.196528194817773	0.5	0.47	0.39	0.25	-0.24	1	1	6205
1387	LSM6	LSM6 homolog, U6 small nuclear RNA and mRNA degradation associated	P62312	0.275461767863137	0.52	0.18	0.5604657671143	0.79	0.43	-0.21	0.25	-0.29	0.8611	0.9444	11157
1388	SNRPD3	small nuclear ribonucleoprotein D3 polypeptide	P62318	6.76076335766606e-09	0.92	0.19	5.80074948453668e-08	0.97	0.44	-1.52	0.14	-0.36	1	0.8889	6634
1389	TMSB4X	thymosin beta 4 X-linked	P62328	0.00414666847874314	0.89	0.78	0.0196579156131752	0.96	0.93	-0.7	-0.02	0.07	1	1	7114
1390	ARF6	ADP ribosylation factor 6	P62330	4.44665130524696e-08	0.2	0.71	3.57342561632925e-07	0.47	0.89	-0.73	-0.06	-0.05	1	1	382
1391	PSMC6	proteasome 26S subunit, ATPase 6	P62333	5.48504515703722e-06	0.2	0.65	3.6300365132074e-05	0.46	0.86	0.97	0.22	-0.1	1	1	5706
1392	RPL7A	ribosomal protein L7a	P62424	0.176597806460467	0.24	0.28	0.429687261043621	0.52	0.56	0.29	0.24	-0.21	1	1	6130
1393	ETF1	eukaryotic translation termination factor 1	P62495	0.622824911416734	0.4	0.19	0.847338271920413	0.69	0.46	0.12	0.2	-0.23	1	1	2107
1394	CNBP	CCHC-type zinc finger nucleic acid binding protein	P62633	5.07428235582833e-09	0.1	0.55	4.41059493562097e-08	0.29	0.81	1.09	0.23	-0.11	1	1	7555
1395	RPS4X	ribosomal protein S4 X-linked	P62701	0.403153870888758	0.17	0.25	0.693303147612357	0.41	0.54	0.19	0.25	-0.22	1	1	6191
1396	PPP2CB	protein phosphatase 2 catalytic subunit beta	P62714	0.0344557209212951	0.16	0.76	0.129277735424756	0.4	0.92	0.4	0.16	-0.06	1	1	5516
1397	RHOB	ras homolog family member B	P62745	0.000458645806639381	0.21	0.96	0.00246877540662761	0.48	0.98	0.7	0.13	0.01	0.8611	0.9444	388
1398	RPL23A	ribosomal protein L23a	P62750	0.022616998877663	0.09	0.36	0.0912447409266525	0.27	0.65	0.48	0.28	-0.18	1	1	6147
1399	RPS6	ribosomal protein S6	P62753	0.934761097207923	0.15	0.24	0.977595135440808	0.38	0.52	0.05	0.27	-0.23	1	1	6194
1400	VSNL1	visinin like 1	P62760	0.0270235349751753	0.04	0.83	0.105608609286546	0.14	0.95	-0.52	0.34	-0.05	0.9444	0.9444	7447
1401	H4C4	H4 clustered histone 4	P62805	6.68602578940097e-07	0.18	0.64	4.76006898446835e-06	0.43	0.86	-1.91	-0.34	0.18	1	1	8360
1402	RAB1A	RAB1A, member RAS oncogene family	P62820	7.46128912797348e-18	0.13	0.59	1.23397054977748e-16	0.35	0.83	0.92	0.14	-0.06	1	1	5861
1403	RAN	RAN, member RAS oncogene family	P62826	0.406874944150943	0.11	0.71	0.696833233408368	0.32	0.89	0.13	0.12	0.06	1	1	5901
1404	RPL23	ribosomal protein L23	P62829	0.31272461333633	0.31	0.28	0.600036901042366	0.6	0.57	0.24	0.23	-0.23	1	1	9349
1405	RAP1A	RAP1A, member of RAS oncogene family	P62834	0.395753023596835	0.57	0.32	0.686338504665982	0.82	0.61	-0.05	0.06	-0.06	1	1	5906
1406	RPS15	ribosomal protein S15	P62841	0.0593394735065033	0.09	0.51	0.200001567244704	0.28	0.78	0.56	0.39	-0.18	1	1	6209
1407	RPS24	ribosomal protein S24	P62847	0.000778372235153865	0.07	0.24	0.00407446750616584	0.23	0.52	1.03	0.47	-0.34	0.9722	1	6229
1408	RPS25	ribosomal protein S25	P62851	0.00683309811291056	0.11	0.07	0.0309859403588266	0.31	0.24	0.68	0.4	-0.41	1	1	6230
1409	RPS26	ribosomal protein S26	P62854	0.446548041297225	0.32	0.72	0.730989096427925	0.6	0.9	0.27	0.12	0.15	0.7778	0.9722	6231
1410	RPS28	ribosomal protein S28	P62857	0.390027115084123	0.39	0.46	0.681140488695229	0.68	0.74	0.16	0.15	-0.13	1	1	6234
1411	FAU	FAU ubiquitin like and ribosomal protein S30 fusion	P62861	0.0011327855309344	0.09	0.16	0.00578445584229426	0.28	0.41	1.23	0.54	-0.49	0.9444	1	2197
1412	GNB1	G protein subunit beta 1	P62873	2.63171775706594e-22	0.59	0.89	5.75949628587471e-21	0.83	0.97	-0.77	0.03	-0.01	1	1	2782
1413	RBX1	ring-box 1	P62877	0.81178109827463	0.79	0.6	0.938802560795244	0.93	0.83	0.03	-0.04	0.15	0.8611	0.9167	9978
1414	GNB2	G protein subunit beta 2	P62879	8.5414645951506e-42	0.41	0.26	4.87351565614735e-40	0.7	0.55	-0.94	0.08	-0.08	1	1	2783
1415	RPL30	ribosomal protein L30	P62888	0.481356328475881	0.31	0.34	0.756755432368695	0.59	0.63	0.17	0.22	-0.19	1	1	6156
1416	RPL31	ribosomal protein L31	P62899	4.02795676362912e-06	0.09	0.41	2.69927169696891e-05	0.27	0.7	1.43	0.38	-0.24	0.9722	1	6160
1417	RPL10A	ribosomal protein L10a	P62906	0.0237154244053478	0.13	0.24	0.0948142192942534	0.36	0.51	0.43	0.25	-0.21	1	1	4736
1418	RPL32	ribosomal protein L32	P62910	1.76405357171218e-05	0.03	0.36	0.000109916224109492	0.12	0.65	1.01	0.37	-0.21	1	1	6161
1419	RPL11	ribosomal protein L11	P62913	0.312231914294585	0.18	0.37	0.599545320044505	0.43	0.66	0.23	0.25	-0.18	1	1	6135
1420	RPL8	ribosomal protein L8	P62917	0.0196030612939969	0.1	0.22	0.0803021813417678	0.3	0.49	0.54	0.31	-0.26	1	1	6132
1421	PPIA	peptidylprolyl isomerase A	P62937	7.87230084230728e-09	0.02	0.9	6.69690512548994e-08	0.08	0.97	0.7	0.17	-0.02	1	1	5478
1422	FKBP1A	FKBP prolyl isomerase 1A	P62942	2.16773226620922e-09	0.04	0.78	1.94998258361253e-08	0.15	0.93	0.55	0.11	0.03	1	1	2280
1423	RPS27A	ribosomal protein S27a	P62979	0.0347744057209416	0.02	0.98	0.130313136025422	0.09	0.99	-0.21	0.12	0	1	1	6233
1424	GRB2	growth factor receptor bound protein 2	P62993	0.731363425019544	0.03	0.45	0.903939343288233	0.13	0.73	0.03	0.09	0.09	1	1	2885
1425	RAC1	Rac family small GTPase 1	P63000	0.000168530462424259	0.09	0.5	0.00095341454238313	0.28	0.78	-0.21	0.04	0.04	1	1	5879
1426	AP2B1	adaptor related protein complex 2 subunit beta 1	P63010	2.96589152624847e-09	0.97	0.61	2.61784989079257e-08	0.99	0.84	0.76	-0.03	0.06	1	1	163
1427	GNAS	GNAS complex locus	P63092	3.40973858546914e-29	0.14	0.68	1.06811732630304e-27	0.37	0.88	-1.27	0.08	0.05	1	1	2778
1428	GNAI1	G protein subunit alpha i1	P63096	9.33021173361892e-13	0.07	0.08	1.0832809786068e-11	0.23	0.24	-2.92	-0.07	-0.63	1	0.4722	2770
1429	YWHAZ	tyrosine 3-monooxygenase/tryptophan 5-monooxygenase activation protein zeta	P63104	5.64908554729536e-05	0.03	0.27	0.00033500293505416	0.1	0.56	0.46	0.09	0.13	1	1	7534
1430	PPP2R2A	protein phosphatase 2 regulatory subunit Balpha	P63151	0.0369779881079874	0.47	0.37	0.137322254303395	0.75	0.66	0.62	0.24	-0.24	0.9722	0.9167	5520
1431	RPL38	ribosomal protein L38	P63173	0.00168092487500675	0.5	0.15	0.00838154051283018	0.77	0.39	0.74	0.24	-0.32	1	1	6169
1432	SKP1	S-phase kinase associated protein 1	P63208	0.516966494639204	0.99	0.3	0.783782023024538	1	0.59	-0.24	-0.17	0.3	0.6944	1	6500
1433	GNG5	G protein subunit gamma 5	P63218	3.0465944675035e-54	0.37	0.27	2.86308195369623e-52	0.66	0.55	-1.34	0.09	-0.1	1	1	2787
1434	RPS21	ribosomal protein S21	P63220	0.239143304213183	0.14	0.41	0.515733454118495	0.38	0.7	0.24	0.23	-0.15	1	1	6227
1435	EIF5A	eukaryotic translation initiation factor 5A	P63241	0.00230075221920564	0.06	0.49	0.0112406169584188	0.2	0.76	0.48	0.21	-0.1	1	1	1984
1436	RACK1	receptor for activated C kinase 1	P63244	0.823612087786312	0.48	0.73	0.944281796630399	0.75	0.9	0.05	0.11	-0.06	1	1	10399
1437	ACTG1	actin gamma 1	P63261	0.0660372390059646	0.33	0.23	0.21627940351769	0.62	0.5	0.18	0	0.13	1	1	71
1438	TMSB10	thymosin beta 10	P63313	2.78834875127865e-11	0.01	0.39	2.8776911918881e-10	0.06	0.68	1.21	0.16	0.16	1	1	9168
1439	YBX1	Y-box binding protein 1	P67809	0.00134306287696466	0.09	0.65	0.00677724969121521	0.28	0.87	0.8	0.28	-0.11	1	1	4904
1440	TPM4	tropomyosin 4	P67936	0.49995137780422	0.81	0.26	0.771941655552619	0.94	0.54	-0.1	-0.05	0.14	1	1	7171
1441	UBE2L3	ubiquitin conjugating enzyme E2 L3	P68036	4.02192258113442e-05	0.12	0.89	0.000241921066100164	0.33	0.96	0.78	0.13	0.03	1	1	7332
1442	EEF1A1	eukaryotic translation elongation factor 1 alpha 1	P68104	0.00334222926298842	0.16	0.5	0.0160058317462539	0.4	0.77	0.43	0.17	-0.1	1	1	1915
1443	ACTA1	actin alpha 1, skeletal muscle	P68133	0.802045887358321	0.3	0.27	0.935564040335611	0.58	0.56	0.01	0.02	0.14	1	1	58
1444	TUBA4A	tubulin alpha 4a	P68366	0.802198940216727	0.66	0.91	0.935605947503463	0.87	0.97	0.05	0.05	0.03	1	1	7277
1445	TUBB4B	tubulin beta 4B class IVb	P68371	0.126555269650271	0.68	0.93	0.346830611750998	0.88	0.97	-0.26	0.05	-0.02	1	1	10383
1446	CSNK2A1	casein kinase 2 alpha 1	P68400	0.0223714379009346	0.23	0.75	0.09035054737194	0.51	0.91	-0.55	0.15	0.07	1	0.9444	1457
1447	PAFAH1B2	platelet activating factor acetylhydrolase 1b catalytic subunit 2	P68402	0.185327633861535	0.06	0.55	0.441119528988658	0.21	0.81	0.26	0.24	-0.11	1	1	5049
1448	H3C1	H3 clustered histone 1	P68431	2.35358281518388e-07	0.17	0.71	1.77697727104809e-06	0.43	0.89	-2.12	-0.36	0.15	1	1	8350
1449	HBB	hemoglobin subunit beta	P68871	0.866076354016345	0.09	0.15	0.955686961718824	0.28	0.4	-0.22	-0.94	0.86	1	1	3043
1450	NOMO3	NODAL modulator 3	P69849	8.2231552718659e-20	0.61	0.55	1.52052232202928e-18	0.84	0.81	-1.67	0	0.12	1	0.9167	408050
1451	HBA2	hemoglobin subunit alpha 2	P69905	1.19947467837599e-05	0.35	0.05	7.63458464610948e-05	0.64	0.19	-1.77	-0.57	0.73	1	1	3040
1452	IGBP1	immunoglobulin binding protein 1	P78318	0.0679697825319672	0.27	0.77	0.221338207446129	0.55	0.92	0.44	0.11	0.07	0.9722	0.9722	3476
1453	SIRPA	signal regulatory protein alpha	P78324	0.000126518531827785	0.36	0.7	0.00072446597293215	0.65	0.89	-0.34	-0.04	-0.03	1	1	140885
1454	EIF4G2	eukaryotic translation initiation factor 4 gamma 2	P78344	0.353661290340479	0.18	0.6	0.645135050751255	0.44	0.84	0.38	0.37	-0.2	1	1	1982
1455	PIP4K2B	phosphatidylinositol-5-phosphate 4-kinase type 2 beta	P78356	5.33304583439673e-06	0.12	0.89	3.53236899876957e-05	0.33	0.97	1.21	0.2	0.03	0.6667	0.9167	8396
1456	CCT2	chaperonin containing TCP1 subunit 2	P78371	0.75982456599106	0.1	0.55	0.916875052590628	0.29	0.81	0.07	0.24	-0.11	1	1	10576
1457	KRT85	keratin 85	P78386	0.000843751921948035	0.29	0.6	0.00439653643347743	0.58	0.84	-1.01	-0.08	-0.16	0.9722	1	3891
1458	BTN3A2	butyrophilin subfamily 3 member A2	P78410	0.00134443093985474	0.81	0.84	0.00677987016891392	0.94	0.95	-0.62	0.01	0.04	0.9722	1	11118
1459	GSTO1	glutathione S-transferase omega 1	P78417	0.0273238727823062	0.54	0.5	0.106469802821981	0.8	0.77	0.44	0	0.14	1	1	9446
1460	CX3CL1	C-X3-C motif chemokine ligand 1	P78423	7.95170158748902e-08	0.06	0.53	6.27650121352394e-07	0.21	0.8	-1.55	-0.2	-0.18	0.9722	0.9444	6376
1461	ADAM17	ADAM metallopeptidase domain 17	P78536	6.58108209204295e-07	0.96	0.89	4.69372176350349e-06	0.99	0.97	-1.24	0.01	-0.03	0.9722	1	6868
1462	HLA-DRB3	major histocompatibility complex, class II, DR beta 3	P79483	5.54366442029798e-38	0.5	0.56	2.76767446183377e-36	0.77	0.82	-2.26	-0.05	-0.1	1	1	3125
1463	LCN2	lipocalin 2	P80188	3.37025989721404e-24	0.12	0.72	8.0363092713271e-23	0.34	0.9	-2.88	-0.17	-0.1	1	1	3934
1464	IFI35	interferon induced protein 35	P80217	0.462090235435396	0.22	0.32	0.743244401871806	0.49	0.61	-0.34	0.04	0.38	0.9722	0.9722	3430
1465	NUCB2	nucleobindin 2	P80303	1.04394146452568e-24	0.06	0.9	2.59782069116234e-23	0.2	0.97	1.2	0.15	0.01	1	1	4925
1466	S100A12	S100 calcium binding protein A12	P80511	0.000336031750203732	0.47	0.76	0.00183599290056595	0.75	0.92	-2.65	-0.19	-0.25	1	0.7778	6283
1467	BASP1	brain abundant membrane attached signal protein 1	P80723	2.50002542309733e-07	0.04	0.05	1.88220575680504e-06	0.14	0.18	-3.43	-0.18	-1.37	1	0.8333	10409
1468	IGLV3-21	immunoglobulin lambda variable 3-21	P80748	0.026354505604538	0.03	0.55	0.10344952863344	0.11	0.81	-0.78	0.73	-0.22	0.9722	1	28796
1469	DCD	dermcidin	P81605	0.878972094591442	0.93	0.6	0.961175823458968	0.97	0.84	-0.06	-0.05	0.13	1	1	117159
1470	MRPS22	mitochondrial ribosomal protein S22	P82650	0.00564802834014648	0.02	0.19	0.0259737768457628	0.08	0.45	-1.89	0.38	0.85	1	0.8889	56945
1471	ADAMTSL3	ADAMTS like 3	P82987	0.689568026736082	0.47	0.31	0.885573858129875	0.75	0.6	-0.12	-0.24	0.22	0.9722	1	57188
1472	RPL24	ribosomal protein L24	P83731	0.00799982486874067	0.1	0.21	0.0356798442498607	0.29	0.48	0.53	0.28	-0.23	1	1	6152
1473	RPL36A	ribosomal protein L36a	P83881	0.901120222283587	0.16	0.47	0.968181025445264	0.41	0.75	0.05	0.24	-0.16	1	1	6173
1474	ARF5	ADP ribosylation factor 5	P84085	1.80285041647798e-12	0.08	0.25	2.03119451718281e-11	0.26	0.53	1.79	0.5	-0.28	1	1	381
1475	ERH	ERH mRNA splicing and mitosis factor	P84090	3.99499336263137e-05	0.37	0.14	0.000240482343486808	0.66	0.38	-1.71	-0.09	0.56	1	0.8889	2079
1476	RHOG	ras homolog family member G	P84095	0.00202309525268935	0.02	0.89	0.0100056116083949	0.09	0.97	-0.42	0.21	-0.02	1	1	391
1477	RPL19	ribosomal protein L19	P84098	0.003892251278181	0.15	0.45	0.0185067281012559	0.38	0.74	0.74	0.28	-0.18	1	1	6143
1478	SRSF3	serine and arginine rich splicing factor 3	P84103	4.84157734591379e-09	0.23	0.29	4.24062717534642e-08	0.51	0.58	-1.72	0.03	0.3	1	0.8889	6428
1479	DAB2	DAB adaptor protein 2	P98082	1.44627959509849e-12	0.03	0.3	1.63638546822192e-11	0.11	0.59	1.47	0.34	-0.21	0.9722	1	1601
1480	DGCR2	DiGeorge syndrome critical region gene 2	P98153	0.708380519519169	0.2	0.87	0.893621781743917	0.46	0.96	-0.19	0.26	0.08	0.5833	0.9167	9993
1481	VLDLR	very low density lipoprotein receptor	P98155	2.59923948231749e-16	0.18	0.71	3.86642923365962e-15	0.44	0.89	1.32	-0.15	0.06	0.9444	1	7436
1482	HSPG2	heparan sulfate proteoglycan 2	P98160	5.82787380875727e-45	0.31	0.91	3.81582426101255e-43	0.6	0.97	-2.6	-0.11	0.02	1	1	3339
1483	LRP2	LDL receptor related protein 2	P98164	1.89436151832484e-34	0.39	0.66	7.72048969815245e-33	0.68	0.87	-2.09	-0.05	-0.07	1	1	4036
1484	RBM3	RNA binding motif protein 3	P98179	0.69194431653006	0.14	0.86	0.88748413623027	0.38	0.96	-0.09	0.23	-0.04	0.9722	0.9444	5935
1485	PITPNA	phosphatidylinositol transfer protein alpha	Q00169	1.5169746972517e-12	0.06	0.67	1.71394538637151e-11	0.2	0.88	0.69	0.15	-0.04	1	1	5306
1486	HDLBP	high density lipoprotein binding protein	Q00341	3.32739140816151e-05	0.25	0.29	0.000202585385429833	0.53	0.57	0.83	0.24	-0.2	1	1	3069
1487	PURA	purine rich element binding protein A	Q00577	1.83035231663188e-11	0.7	0.78	1.92126863406773e-10	0.89	0.93	1.05	0.06	-0.04	1	1	5813
1488	CLTC	clathrin heavy chain	Q00610	3.87968472578786e-07	0.13	0.97	2.83280818917673e-06	0.35	0.99	0.87	-0.16	0.01	1	1	1213
1489	FKBP3	FKBP prolyl isomerase 3	Q00688	0.00936993214978711	0.12	0.9	0.0412835179329837	0.33	0.97	0.52	0.17	0.03	1	1	2287
1490	REEP5	receptor accessory protein 5	Q00765	2.85678454769249e-07	0.75	0.58	2.12279022948536e-06	0.91	0.83	0.98	-0.02	0.1	0.9722	1	7905
1491	SORD	sorbitol dehydrogenase	Q00796	1.08935638926472e-08	0.08	0.02	9.17909160068207e-08	0.26	0.1	-2.1	0.03	-0.86	1	0.9167	6652
1492	PSG9	pregnancy specific beta-1-glycoprotein 9	Q00887	1.92216524633585e-05	0.71	0.28	0.00011939545869153	0.9	0.57	-2.73	-0.05	0.62	0.9444	0.2222	5678
1493	PSG4	pregnancy specific beta-1-glycoprotein 4	Q00888	8.52496164534919e-06	0.68	0.16	5.53637346528856e-05	0.88	0.4	-1.89	-0.29	0.65	1	0.5833	5672
1494	SPTBN1	spectrin beta, non-erythrocytic 1	Q01082	0.398511381945604	0.56	0.76	0.689251814308731	0.82	0.92	-0.13	0.09	-0.05	1	1	6711
1495	TIAL1	TIA1 cytotoxic granule associated RNA binding protein like 1	Q01085	0.00813193630457709	0.01	0.68	0.0362084209592875	0.04	0.88	0.4	0.18	0.06	1	1	7073
1496	GALK2	galactokinase 2	Q01415	0.169434536978431	0.43	0.79	0.417729346106084	0.72	0.93	0.19	0.04	0.04	1	1	2585
1497	CTBS	chitobiase	Q01459	0.0347969352957218	0.95	0.79	0.130313136025422	0.98	0.93	0.17	-0.01	0.02	1	1	1486
1498	FABP5	fatty acid binding protein 5	Q01469	1.85884063931302e-07	0.51	0.76	1.42499222906261e-06	0.78	0.92	-1.68	0.15	-0.1	1	1	2171
1499	CAP1	cyclase associated actin cytoskeleton regulatory protein 1	Q01518	0.00738189256996185	0.32	0.72	0.0331645432220783	0.61	0.9	0.49	0.07	0.07	1	1	10487
1500	HMGCS1	3-hydroxy-3-methylglutaryl-CoA synthase 1	Q01581	2.89117433017763e-16	0.68	0.55	4.28473108524284e-15	0.88	0.81	1.91	-0.01	0.14	0.9167	1	3157
1501	PFKP	phosphofructokinase, platelet	Q01813	0.115706314940522	0.91	0.84	0.327520213942199	0.97	0.95	-0.41	-0.01	0.05	0.9722	0.8333	5214
1502	ATP2B2	ATPase plasma membrane Ca2+ transporting 2	Q01814	0.000125993032018902	0.44	0.3	0.000721974418771154	0.73	0.59	0.63	0.01	0.17	0.9722	1	491
1503	PLCB3	phospholipase C beta 3	Q01970	4.34830095595363e-16	0.06	0.29	6.39672707848206e-15	0.2	0.58	0.95	0.09	0.12	0.9722	1	5331
1504	ROR1	receptor tyrosine kinase like orphan receptor 1	Q01973	2.01090429154424e-48	0.96	0.4	1.52981937912908e-46	0.99	0.69	-2.03	0.06	-0.12	1	1	4919
1505	NAAA	N-acylethanolamine acid amidase	Q02083	1.17838863200249e-05	0.36	0.79	7.51234508574295e-05	0.65	0.93	0.81	0.09	0.05	1	1	27163
1506	SEMG2	semenogelin 2	Q02383	0.0247391263598883	0.88	0.85	0.0982675988875124	0.96	0.95	-0.26	-0.02	0.02	1	1	6407
1507	DSG1	desmoglein 1	Q02413	6.57409117753766e-06	0.63	0.75	4.31857239524431e-05	0.85	0.91	1.47	0.13	-0.1	0.9722	1	1828
1508	DSC2	desmocollin 2	Q02487	1.08173084684234e-63	0.33	0.59	1.48980448354769e-61	0.61	0.83	-2.16	-0.11	0.07	1	1	1824
1509	RPL18A	ribosomal protein L18a	Q02543	0.000628730368191858	0.24	0.26	0.00332382407750931	0.51	0.54	0.91	0.31	-0.29	1	1	6142
1510	GCNT1	glucosaminyl (N-acetyl) transferase 1	Q02742	0.0194843688491773	0.91	0.24	0.0798979149729096	0.97	0.52	-0.73	-0.18	0.34	0.8889	0.9167	2650
1511	MAP2K1	mitogen-activated protein kinase kinase 1	Q02750	0.000926322681251082	0.2	0.86	0.00478929810863019	0.46	0.95	0.65	0.12	0.03	1	1	5604
1512	FKBP4	FKBP prolyl isomerase 4	Q02790	0.0155218477752648	0.05	0.52	0.0653603163040671	0.16	0.79	0.51	0.29	-0.13	1	1	2288
1513	PLOD1	procollagen-lysine,2-oxoglutarate 5-dioxygenase 1	Q02809	1.46838282415047e-09	0.59	0.57	1.33137820650556e-08	0.83	0.82	-0.69	0	-0.06	1	1	5351
1514	NUCB1	nucleobindin 1	Q02818	0.0656894536907071	0.43	0.81	0.21540531858841	0.72	0.94	-0.2	0.07	-0.03	1	1	4924
1515	RPL6	ribosomal protein L6	Q02878	0.0692106111394949	0.18	0.68	0.224646225835955	0.44	0.88	0.36	0.18	-0.08	1	1	6128
1516	CFHR3	complement factor H related 3	Q02985	0.00149318020581847	0.59	0.2	0.00747807114989214	0.83	0.46	0.45	-0.17	0.19	0.9444	1	10878
1517	ACY1	aminoacylase 1	Q03154	0.0357018618523958	0.12	0.66	0.133202462623511	0.34	0.87	-0.36	0.18	-0.08	1	1	95
1518	TGFBR3	transforming growth factor beta receptor 3	Q03167	3.69738131206738e-15	0.29	0.91	5.09218653806797e-14	0.58	0.97	-1.73	-0.14	0.02	1	1	7049
1519	PTS	6-pyruvoyltetrahydropterin synthase	Q03393	2.03082707688414e-41	0.82	0.37	1.13442284546507e-39	0.94	0.66	3.84	-0.17	0.26	0.3889	1	5805
1520	PLAUR	plasminogen activator, urokinase receptor	Q03405	0.0037502032008435	0.51	0.48	0.0178525763816078	0.78	0.76	0.59	0	0.15	1	1	5329
1521	MVK	mevalonate kinase	Q03426	4.60576193440151e-16	0.35	0.65	6.73824658095225e-15	0.64	0.87	1.64	0.05	0.09	0.9444	1	4598
1522	CFHR1	complement factor H related 1	Q03591	0.33592038954297	0.86	0.7	0.625001875391725	0.96	0.89	-0.14	0	0.05	1	1	3078
1523	RELA	RELA proto-oncogene, NF-kB subunit	Q04206	0.00605766855617483	0.28	0.87	0.0277235598621788	0.56	0.96	-0.81	0.13	0.05	0.8611	1	5970
1524	UBXN1	UBX domain protein 1	Q04323	3.2761712972462e-06	0.24	0.69	2.21217720392245e-05	0.52	0.88	1.15	0.11	0.1	0.9444	1	51035
1525	GBE1	1,4-alpha-glucan branching enzyme 1	Q04446	1.69132059225656e-06	0.31	0.87	1.17378530764078e-05	0.6	0.96	0.97	0.11	0.03	1	1	2632
1526	FOLH1	folate hydrolase 1	Q04609	4.55923244540933e-37	0.78	0.12	2.16780647463868e-35	0.93	0.34	-1.45	0.11	-0.18	1	1	2346
1527	EIF4G1	eukaryotic translation initiation factor 4 gamma 1	Q04637	0.0206409379777761	0.15	0.24	0.0841223533502427	0.39	0.52	0.49	0.28	-0.23	1	1	1981
1528	KRT17	keratin 17	Q04695	0.00225557830681707	0.92	0.33	0.0110401712713571	0.97	0.62	1.08	-0.19	0.35	0.9722	1	3872
1529	NOTCH2	notch receptor 2	Q04721	9.56574852389356e-16	0.35	0.67	1.35962987916124e-14	0.64	0.88	-1.39	-0.05	-0.08	1	0.9722	4853
1530	HGFAC	HGF activator	Q04756	4.89790524711589e-10	0.71	0.57	4.61373432947662e-09	0.89	0.82	1.31	-0.12	0.12	0.7222	1	3083
1531	GLO1	glyoxalase I	Q04760	1.36834388836545e-16	0.22	0.75	2.07013844323167e-15	0.49	0.91	1.1	0.11	-0.04	1	1	2739
1532	AKR1C1	aldo-keto reductase family 1 member C1	Q04828	6.28729979897102e-52	0.04	0.84	5.4590163906718e-50	0.15	0.95	2.69	0.24	-0.04	1	1	1645
1533	YWHAH	tyrosine 3-monooxygenase/tryptophan 5-monooxygenase activation protein eta	Q04917	2.45508968369899e-28	0.09	0.45	7.372652779469e-27	0.28	0.73	1.39	0.09	0.1	1	1	7533
1534	PRKCD	protein kinase C delta	Q05655	0.106245554129403	0.01	0.89	0.307768007112337	0.05	0.97	0.41	-0.33	0.03	0.8889	0.9444	5580
1535	CALD1	caldesmon 1	Q05682	0.0101012969317394	0.27	0.77	0.0443101904233109	0.56	0.92	-1.46	0.25	0.15	0.9722	0.5556	800
1536	COL14A1	collagen type XIV alpha 1 chain	Q05707	5.9521497114746e-06	0.05	0.56	3.92615787739547e-05	0.16	0.82	-0.78	-0.23	0.1	0.9444	1	7373
1537	ITIH3	inter-alpha-trypsin inhibitor heavy chain 3	Q06033	0.0100205878811451	0.15	0.36	0.0439804703266962	0.39	0.65	-0.4	-0.21	0.13	1	1	3699
1538	PTPN11	protein tyrosine phosphatase non-receptor type 11	Q06124	0.979757725542141	0.06	0.92	0.992933863439561	0.2	0.97	-0.01	0.14	0.01	1	1	5781
1539	PPAT	phosphoribosyl pyrophosphate amidotransferase	Q06203	0.471491217085422	0.88	0.16	0.748282055915816	0.96	0.4	0.31	0.26	-0.46	0.9167	1	5471
1540	GFPT1	glutamine--fructose-6-phosphate transaminase 1	Q06210	9.57639732589577e-20	0.07	0.63	1.76258667832386e-18	0.22	0.85	1.92	0.24	-0.1	1	1	2673
1541	PSME1	proteasome activator subunit 1	Q06323	9.2826443227476e-06	0.2	0.71	5.97981958468611e-05	0.46	0.89	0.91	0.18	-0.08	1	1	5720
1542	APLP2	amyloid beta precursor like protein 2	Q06481	3.68821810660307e-13	0.09	0.6	4.40380960172575e-12	0.27	0.83	-1.15	-0.14	-0.08	1	1	334
1543	FMOD	fibromodulin	Q06828	0.090412557482715	0.93	0.56	0.275549602888946	0.98	0.81	-0.26	0.04	-0.09	1	1	2331
1544	PRDX1	peroxiredoxin 1	Q06830	9.84306241964966e-07	0.26	0.84	6.93354343987315e-06	0.54	0.95	0.69	0.1	-0.03	1	1	5052
1545	RPL18	ribosomal protein L18	Q07020	0.174591357485109	0.18	0.17	0.427063825142537	0.43	0.41	0.36	0.34	-0.32	1	1	6141
1546	CKAP4	cytoskeleton associated protein 4	Q07065	0.257126488156406	0.1	0.52	0.539167666783212	0.3	0.79	-0.19	-0.09	-0.12	0.9444	0.9722	10970
1547	TFF3	trefoil factor 3	Q07654	1.10525605251075e-41	0.6	1	6.26154989181268e-40	0.84	1	-4.44	0.11	0	1	0.8333	7033
1548	LRP1	LDL receptor related protein 1	Q07954	0.0285670395030871	0.83	0.35	0.110505332470053	0.95	0.64	-0.97	-0.24	0.39	0.9722	0.9167	4035
1549	PCDH1	protocadherin 1	Q08174	1.91448385127755e-17	0.22	0.15	3.07704165070525e-16	0.48	0.38	-1.39	0	-0.24	1	1	5097
1550	TGM3	transglutaminase 3	Q08188	0.094383820075449	0.24	0.6	0.284637639845203	0.52	0.84	0.91	-0.05	-0.25	0.2778	0.9722	7053
1551	PPP3CA	protein phosphatase 3 catalytic subunit alpha	Q08209	0.12873996407098	0.04	0.76	0.351581139486832	0.15	0.92	0.26	0.25	-0.05	1	1	5530
1552	CRYZ	crystallin zeta	Q08257	0.0834955563950257	0.3	0.82	0.258612836170401	0.59	0.94	-0.27	0.12	-0.04	1	1	1429
1553	DDR1	discoidin domain receptor tyrosine kinase 1	Q08345	0.0634253182295815	0.89	0.76	0.21017427596508	0.97	0.92	0.21	0.01	-0.03	1	1	780
1554	GOLGA3	golgin A3	Q08378	2.60856473870409e-25	0.06	0.33	6.59405542176211e-24	0.21	0.62	1.43	0.09	0.13	1	1	2802
1555	LGALS3BP	galectin 3 binding protein	Q08380	1.14749890676862e-30	0.33	0.84	3.81925886136155e-29	0.62	0.95	-1.54	-0.06	-0.03	1	1	3959
1556	EHHADH	enoyl-CoA hydratase and 3-hydroxyacyl CoA dehydrogenase	Q08426	1e-04	0.04	NA	1e-04	0.15	NA	8	NA	NA	0.0278	0.9167	1962
1557	MFGE8	milk fat globule EGF and factor V/VIII domain containing	Q08431	2.12629289927966e-66	0.91	0.7	3.14533845915665e-64	0.97	0.89	-1.64	-0.03	0.04	1	1	4240
1558	DSC1	desmocollin 1	Q08554	9.0262758533428e-06	0.4	0.6	5.82877053488297e-05	0.69	0.84	2.04	-0.31	0.23	0.8889	1	1823
1559	CD47	CD47 molecule	Q08722	8.35021621179918e-30	0.6	0.57	2.66806108399407e-28	0.83	0.82	-1.44	0.02	0.07	1	1	961
1560	PPID	peptidylprolyl isomerase D	Q08752	0.0141566841185779	0.73	0.7	0.0601188690798514	0.9	0.89	-0.92	0	0.14	0.9444	0.8333	5481
1561	VAC14	VAC14 component of PIKFYVE complex	Q08AM6	0.202334712031237	0.56	0.85	0.465962851296736	0.82	0.95	-0.4	-0.06	-0.06	0.9444	0.8611	55697
1562	AHNAK	AHNAK nucleoprotein	Q09666	0.000679848089516319	0.07	0.04	0.00357748783864055	0.23	0.15	-1.73	-0.01	-1.19	0.9167	0.75	79026
1563	FCHO2	FCH and mu domain containing endocytic adaptor 2	Q0JRZ9	0.000458152732217596	0.12	0.41	0.00246778423800011	0.33	0.7	0.82	-0.02	-0.21	0.4722	0.9722	115548
1564	DIPK1C	divergent protein kinase domain 1C	Q0P6D2	7.34969396164746e-16	0.49	0.79	1.05592365765539e-14	0.76	0.93	-2.03	-0.15	0.07	1	1	125704
1565	APOBR	apolipoprotein B receptor	Q0VD83	3.69802725767194e-16	0.19	0.45	5.47034106190434e-15	0.44	0.73	1.64	0.08	0.15	1	1	55911
1566	MGAT2	alpha-1,6-mannosyl-glycoprotein 2-beta-N-acetylglucosaminyltransferase	Q10469	0.831662745243926	0.18	0.79	0.945937919551257	0.44	0.93	-0.05	0.21	-0.07	1	0.9722	4247
1567	GALNT2	polypeptide N-acetylgalactosaminyltransferase 2	Q10471	5.1371420479826e-16	0.98	0.84	7.4882282261469e-15	0.99	0.95	-0.79	0.01	-0.02	1	1	2590
1568	GALNT1	polypeptide N-acetylgalactosaminyltransferase 1	Q10472	1.37920511360079e-70	0.17	0.68	2.44824232165403e-68	0.43	0.88	-2	-0.08	-0.05	1	1	2589
1569	AP1B1	adaptor related protein complex 1 subunit beta 1	Q10567	2.66681308256445e-07	0.76	0.55	1.99461637673453e-06	0.92	0.81	0.67	0.02	-0.08	1	1	162
1570	BST2	bone marrow stromal cell antigen 2	Q10589	3.90990775736202e-108	0.92	0.33	3.47026035175642e-105	0.97	0.62	-2.32	0.04	-0.1	1	1	684
1571	FUT2	fucosyltransferase 2 (H blood group)	Q10981	7.51321323534151e-14	0.12	0.57	9.54142246802989e-13	0.34	0.82	-1.3	-0.28	-0.1	0.9722	1	2524
1572	ST3GAL1	ST3 beta-galactoside alpha-2,3-sialyltransferase 1	Q11201	2.96243232663739e-27	0.39	0.3	8.30312611409806e-26	0.68	0.59	-1.31	-0.01	-0.12	1	0.9722	6482
1573	ARHGEF5	Rho guanine nucleotide exchange factor 5	Q12774	2.60073077468253e-05	0.94	0.5	0.000159682070931315	0.98	0.77	1.4	0.14	-0.22	0.8611	1	7984
1574	TWF1	twinfilin actin binding protein 1	Q12792	2.03925650322934e-18	0.09	0.51	3.44388603547483e-17	0.27	0.78	1.29	0.18	-0.1	0.9722	1	5756
1575	ASPH	aspartate beta-hydroxylase	Q12797	0.74256220177977	0.26	0.34	0.908191650036561	0.55	0.63	-0.06	-0.13	0.12	0.9722	1	444
1576	EFEMP1	EGF containing fibulin extracellular matrix protein 1	Q12805	1.12720152188897e-30	0.61	0.46	3.76739989826322e-29	0.84	0.74	-2.1	-0.13	0.13	1	1	2202
1577	FSTL1	follistatin like 1	Q12841	2.94377199603346e-05	0.62	0.97	0.000179777146057456	0.84	0.99	-1.1	-0.07	0.01	1	1	11167
1578	AIMP1	aminoacyl tRNA synthetase complex interacting multifunctional protein 1	Q12904	3.64568984159819e-07	0.07	0.58	2.67172206006297e-06	0.23	0.83	1	0.25	-0.11	1	1	9255
1579	LMAN2	lectin, mannose binding 2	Q12907	1.65968757444158e-35	0.16	0.99	7.28438700254908e-34	0.41	1	-1.11	-0.08	0	1	1	10960
1580	PTPRJ	protein tyrosine phosphatase receptor type J	Q12913	2.54075057185583e-09	0.98	0.26	2.2625992829414e-08	0.99	0.54	-0.73	-0.07	0.13	1	1	5795
1581	MYO1E	myosin IE	Q12965	3.5561704035507e-07	0.34	0.51	2.60851140344931e-06	0.63	0.78	1.55	0.02	0.2	0.5556	0.9722	4643
1582	PTP4A2	protein tyrosine phosphatase 4A2	Q12974	0.283418967041832	0.34	0.08	0.569151596004059	0.63	0.25	-0.12	0.23	-0.25	0.9444	1	8073
1583	ABR	ABR activator of RhoGEF and GTPase	Q12979	0.64582357096636	0.05	0.63	0.862826339668721	0.18	0.85	-0.19	0.23	0.16	0.8333	0.9722	29
1584	ECH1	enoyl-CoA hydratase 1	Q13011	2.27020493598509e-07	0.22	0.42	1.72229316879064e-06	0.49	0.71	1.11	0.05	0.17	0.9444	1	1891
1585	PLA2R1	phospholipase A2 receptor 1	Q13018	1.63514374221266e-08	0.07	0.03	1.36057585549945e-07	0.22	0.11	-1.95	0.05	-0.76	1	0.8611	22925
1586	FLII	FLII actin remodeling protein	Q13045	0.269271109795203	0.42	0.53	0.554000502301171	0.71	0.8	0.31	0.18	-0.16	0.9167	0.9722	2314
1587	COASY	Coenzyme A synthase	Q13057	0.0455555937229111	0.1	0.52	0.162599679472124	0.29	0.78	0.47	0.28	-0.14	1	0.9722	80347
1588	ACACA	acetyl-CoA carboxylase alpha	Q13085	0.0394530411020524	0.46	0.55	0.144655392166833	0.75	0.81	0.65	0.21	-0.18	0.9722	1	31
1589	GPS1	G protein pathway suppressor 1	Q13098	0.911256796349427	0.23	0.46	0.971931157409783	0.5	0.74	-0.07	0.12	0.24	1	1	2873
1590	PDZK1IP1	PDZK1 interacting protein 1	Q13113	0.0384687325631083	0.2	0.83	0.141607481895903	0.47	0.94	-0.2	0.09	0.02	1	1	10158
1591	MTAP	methylthioadenosine phosphorylase	Q13126	1.09274635737356e-15	0.06	0.78	1.55041881042629e-14	0.19	0.93	1.22	0.17	-0.04	1	1	4507
1592	PRKAA1	protein kinase AMP-activated catalytic subunit alpha 1	Q13131	0.00283080828955012	0.35	0.06	0.0136466485316393	0.64	0.21	0.61	0.3	-0.35	0.9444	1	5562
1593	EIF2B5	eukaryotic translation initiation factor 2B subunit epsilon	Q13144	0.630938815174735	0.83	0.71	0.852060736367841	0.94	0.89	0.2	-0.04	0.18	0.8889	0.9722	8893
1594	PAK1	p21 (RAC1) activated kinase 1	Q13153	0.0649014026724018	0.09	0.7	0.213434501666178	0.27	0.89	0.33	0.23	-0.07	0.9722	0.9722	5058
1595	AIMP2	aminoacyl tRNA synthetase complex interacting multifunctional protein 2	Q13155	0.0517894590992452	0.32	0.76	0.180337488790223	0.6	0.92	0.45	0.17	-0.07	0.9722	1	7965
1596	PRDX4	peroxiredoxin 4	Q13162	0.0130620301246107	0.13	0.61	0.0560965035674141	0.36	0.84	-0.27	-0.07	-0.06	1	1	10549
1597	PAK2	p21 (RAC1) activated kinase 2	Q13177	0.000611410669606032	0.04	0.36	0.00323654634116169	0.14	0.65	0.71	0.15	0.19	1	1	5062
1598	SLC13A2	solute carrier family 13 member 2	Q13183	3.68500188259484e-27	0.32	0.28	1.02922360273313e-25	0.6	0.57	-2.43	0.04	0.25	1	0.9444	9058
1599	STK3	serine/threonine kinase 3	Q13188	3.34256906960255e-26	0.1	0.89	8.87057864717114e-25	0.3	0.96	1.94	0.16	0.03	0.9722	1	6788
1600	PSMD2	proteasome 26S subunit ubiquitin receptor, non-ATPase 2	Q13200	9.68211027884068e-06	0.23	0.66	6.23212706747618e-05	0.51	0.87	0.92	0.19	-0.09	1	1	5708
1601	DNAJC3	DnaJ heat shock protein family (Hsp40) member C3	Q13217	0.000153696528759539	0.02	0.72	0.000873206167660882	0.09	0.9	-0.59	-0.21	0.05	1	1	5611
1602	SELENBP1	selenium binding protein 1	Q13228	1.00731486878904e-12	0.02	0.61	1.16277907108191e-11	0.07	0.84	-0.94	0.13	0.07	1	1	8991
1603	NME3	NME/NM23 nucleoside diphosphate kinase 3	Q13232	3.86454601787683e-14	0.78	0.92	4.94711435750002e-13	0.92	0.97	-0.84	-0.01	-0.01	1	1	4832
1604	SEMA3F	semaphorin 3F	Q13275	1.76165505364818e-16	0.15	0.64	2.65511331481917e-15	0.39	0.86	-1.18	-0.09	-0.07	1	1	6405
1605	STX3	syntaxin 3	Q13277	0.536801687490338	0.59	0.12	0.79924918540034	0.83	0.34	-0.08	-0.04	0.15	1	1	6809
1606	G3BP1	G3BP stress granule assembly factor 1	Q13283	0.0489378605649257	0.07	0.15	0.172437419582102	0.23	0.38	0.48	0.4	-0.32	1	1	10146
1607	NMI	N-myc and STAT interactor	Q13287	7.62080945523736e-05	0.04	0.65	0.000446625281940103	0.15	0.87	1.29	0.39	-0.14	0.9444	0.9444	9111
1608	SCGB2A2	secretoglobin family 2A member 2	Q13296	1.01141903816373e-80	0.82	0.9	2.78593630236271e-78	0.94	0.97	-4.91	0.06	-0.03	1	1	4250
1609	PTK7	protein tyrosine kinase 7 (inactive)	Q13308	7.06257951399399e-50	0.36	0.21	5.69857425836202e-48	0.65	0.48	-2.56	0.02	-0.21	1	1	5754
1610	PABPC4	poly(A) binding protein cytoplasmic 4	Q13310	0.660679670393469	0.33	0.82	0.870957164265704	0.62	0.94	-0.09	0.14	-0.05	0.9722	1	8761
1611	EIF3I	eukaryotic translation initiation factor 3 subunit I	Q13347	0.475472303924422	0.44	0.4	0.752078965270142	0.72	0.69	0.16	0.17	-0.16	1	1	8668
1612	MFAP5	microfibril associated protein 5	Q13361	0.0361764553775171	0.2	0.41	0.134784293636011	0.47	0.7	-0.8	0.16	0.3	1	0.9167	8076
1613	CTBP1	C-terminal binding protein 1	Q13363	0.0473442502791355	0.56	0.9	0.16778432618888	0.82	0.97	0.4	0.09	-0.02	0.9444	0.9722	1487
1614	UBE2V1	ubiquitin conjugating enzyme E2 V1	Q13404	5.34231062363891e-20	0.02	0.65	1.00647116183084e-18	0.08	0.87	0.94	0.11	0.05	1	1	7335
1615	DYNC1I2	dynein cytoplasmic 1 intermediate chain 2	Q13409	0.00103235575335294	0.31	0.52	0.00531343927692222	0.6	0.79	0.63	0.17	-0.12	1	1	1781
1616	BTN1A1	butyrophilin subfamily 1 member A1	Q13410	3.52318771644357e-14	0.11	0.16	4.53192004491968e-13	0.32	0.41	0.64	0.02	0.12	1	1	696
1617	ILK	integrin linked kinase	Q13418	0.794385636749278	0.48	0.74	0.931874245862824	0.76	0.91	-0.05	0.13	-0.08	0.9722	0.9167	3611
1618	OS9	OS9 endoplasmic reticulum lectin	Q13438	1.49547910938354e-19	0.71	0.66	2.69658851597195e-18	0.89	0.87	-0.75	-0.01	-0.04	1	1	10956
1619	PDAP1	PDGFA associated protein 1	Q13442	0.00106464555242751	0.06	0.94	0.00546554541953145	0.2	0.98	0.61	0.19	0.01	0.9722	1	11333
1620	ADAM9	ADAM metallopeptidase domain 9	Q13443	0.0984585312129901	0.14	0.79	0.292809660211975	0.37	0.93	0.21	-0.1	-0.03	1	1	8754
1621	ADAM15	ADAM metallopeptidase domain 15	Q13444	0.000310865321373924	0.92	0.92	0.00170901045226078	0.97	0.97	-0.39	-0.01	0.01	1	1	8751
1622	LSAMP	limbic system associated membrane protein	Q13449	2.00369983909167e-40	0.34	0.81	1.06703695431095e-38	0.63	0.94	-3.13	-0.17	0.06	1	0.6944	4045
1623	PICALM	phosphatidylinositol binding clathrin assembly protein	Q13492	3.68219215107556e-08	0.27	0.39	2.97404963627822e-07	0.56	0.68	1.12	0.05	0.17	0.9444	1	8301
1624	MTM1	myotubularin 1	Q13496	8.99201822222566e-05	0.31	0.15	0.000522387211339189	0.59	0.39	0.57	0.17	-0.2	1	1	4534
1625	SQSTM1	sequestosome 1	Q13501	0.243375049221463	0.62	0.36	0.520642713760323	0.84	0.65	0.45	0.25	-0.31	0.9722	1	8878
1626	ASAH1	N-acylsphingosine amidohydrolase 1	Q13510	0.143256064356645	0.2	0.34	0.376548023060506	0.46	0.63	-0.2	-0.07	-0.14	1	1	427
1627	PIN1	peptidylprolyl cis/trans isomerase, NIMA-interacting 1	Q13526	0.0760817656645084	0.03	0.81	0.241636232212931	0.11	0.94	0.73	0.44	0.1	0.9444	0.9722	5300
1628	DCTN2	dynactin subunit 2	Q13561	0.0641889797460377	0.28	0.73	0.211701721804851	0.56	0.9	0.33	0.15	-0.06	1	1	10540
1629	NAE1	NEDD8 activating enzyme E1 subunit 1	Q13564	3.90362011023348e-05	0.38	0.65	0.000235870782454955	0.67	0.86	0.9	0.06	0.1	0.9444	1	8883
1630	IQGAP2	IQ motif containing GTPase activating protein 2	Q13576	2.35815006486142e-12	0.89	0.06	2.6382216692035e-11	0.96	0.2	0.88	-0.11	0.24	0.9722	1	10788
1631	SNX1	sorting nexin 1	Q13596	0.0328822043273274	0.75	0.29	0.124425887336187	0.91	0.58	0.33	0.11	-0.15	1	1	6642
1632	CUL1	cullin 1	Q13616	0.720173502727424	0.4	0.75	0.899007022939	0.69	0.91	0.15	0.15	0.15	0.9722	1	8454
1633	CUL2	cullin 2	Q13617	0.0218719394049592	0.33	0.96	0.0885968823361127	0.62	0.98	0.99	0.28	0.02	0.9722	1	8453
1634	CUL3	cullin 3	Q13618	0.108592670736135	0.37	0.75	0.313014231948004	0.66	0.91	0.46	0.18	-0.09	1	1	8452
1635	CUL4A	cullin 4A	Q13619	0.150639088483963	0.53	0.97	0.38791264951963	0.79	0.99	0.37	0.09	-0.01	1	0.9722	8451
1636	GFUS	GDP-L-fucose synthase	Q13630	7.03942539872864e-26	0.09	0.96	1.831626387135e-24	0.27	0.99	1.59	0.14	-0.01	1	1	7264
1637	MOGS	mannosyl-oligosaccharide glucosidase	Q13724	1.29436177099415e-16	0.51	0.27	1.969402252705e-15	0.78	0.55	-0.97	-0.02	0.13	1	1	7841
1638	ALCAM	activated leukocyte cell adhesion molecule	Q13740	1.60064509965112e-13	0.65	0.38	1.96103574478729e-12	0.87	0.67	-1.08	0.1	-0.13	1	1	214
1639	LAMB3	laminin subunit beta 3	Q13751	3.0611852861359e-21	0.51	0.66	6.22123760312719e-20	0.78	0.87	1.93	-0.11	0.09	0.9444	1	3914
1640	LAMC2	laminin subunit gamma 2	Q13753	0.00137845011195871	0.31	0.83	0.00694704069042663	0.59	0.95	0.68	-0.13	0.05	1	1	3918
1641	SPTAN1	spectrin alpha, non-erythrocytic 1	Q13813	0.764492620932793	0.91	0.73	0.918410857251299	0.97	0.9	0.06	0.04	-0.05	1	1	6709
1642	ENPP2	ectonucleotide pyrophosphatase/phosphodiesterase 2	Q13822	0.011222740951376	0.14	0.93	0.0486948694837541	0.36	0.98	0.77	-0.21	-0.02	0.8056	1	5168
1643	PKP1	plakophilin 1	Q13835	0.404170895478371	0.46	0.31	0.69415547475408	0.74	0.59	-0.15	0.18	-0.21	1	1	5317
1644	BLMH	bleomycin hydrolase	Q13867	0.00110313722448077	0.04	0.02	0.00565225153890468	0.14	0.07	1.2	0.74	-0.8	1	1	642
1645	PTK6	protein tyrosine kinase 6	Q13882	4.0039669323197e-06	0.19	0.63	2.68770486179578e-05	0.45	0.85	1.53	0.15	0.17	0.6111	0.9444	5753
1646	IDI1	isopentenyl-diphosphate delta isomerase 1	Q13907	2.18398230364354e-24	0.02	0.42	5.31879592728799e-23	0.08	0.71	2.12	0.37	-0.16	1	1	3422
1647	CIRBP	cold inducible RNA binding protein	Q14011	0.000366557583202844	0.17	0.52	0.00199595226627424	0.41	0.79	0.86	0.09	0.16	0.9444	1	1153
1648	COTL1	coactosin like F-actin binding protein 1	Q14019	2.90258152500448e-06	0.35	0.76	1.97158343722243e-05	0.64	0.92	-1.85	-0.23	0.11	0.9722	0.8333	23406
1649	HNRNPD	heterogeneous nuclear ribonucleoprotein D	Q14103	9.01341529862029e-06	0.84	0.99	5.82517487098534e-05	0.95	1	-1.39	0.03	0	0.9722	0.9722	3184
1650	LRP8	LDL receptor related protein 8	Q14114	5.80259162841379e-11	0.62	0.84	5.84503176894947e-10	0.85	0.95	-1.73	-0.04	-0.05	0.9444	0.8889	7804
1651	DAG1	dystroglycan 1	Q14118	0.0126001266095337	0.75	1	0.0542586584134531	0.91	1	-0.26	0.02	0	1	1	1605
1652	DSG2	desmoglein 2	Q14126	2.2778148801374e-07	0.33	0.98	1.72629841200546e-06	0.62	0.99	-0.6	-0.06	0	1	1	1829
1653	EIF3A	eukaryotic translation initiation factor 3 subunit A	Q14152	0.655067949481808	0.45	0.26	0.867774922132783	0.74	0.55	0.11	0.19	-0.21	1	1	8661
1654	ARHGEF7	Rho guanine nucleotide exchange factor 7	Q14155	0.296051030185662	0.26	0.74	0.584818452138755	0.54	0.91	0.72	0.47	-0.21	0.9167	0.7778	8874
1655	UBAP2L	ubiquitin associated protein 2 like	Q14157	0.00715915316623995	0.27	0.6	0.0322909743037407	0.55	0.84	0.51	0.17	-0.09	0.9167	1	9898
1656	TTLL12	tubulin tyrosine ligase like 12	Q14166	0.388762749338053	0.49	0.49	0.680216141931851	0.76	0.76	0.22	0.18	-0.16	1	0.9722	23170
1657	DOCK1	dedicator of cytokinesis 1	Q14185	0.870489904172031	0.11	0.74	0.957581693442689	0.31	0.91	0.09	0.43	-0.14	1	0.9722	1793
1658	DPYSL3	dihydropyrimidinase like 3	Q14195	0.427561061318194	0.16	0.5	0.714963768690696	0.4	0.77	0.17	0.21	-0.13	1	1	1809
1659	DCTN1	dynactin subunit 1	Q14203	0.03972453898443	0.73	0.76	0.145492717747651	0.9	0.92	0.4	0.07	-0.06	1	1	1639
1660	DYNC1H1	dynein cytoplasmic 1 heavy chain 1	Q14204	0.0138212881933589	0.49	0.59	0.0589452483120933	0.77	0.83	0.5	0.13	-0.1	1	1	1778
1661	LY6D	lymphocyte antigen 6 family member D	Q14210	6.48408039037163e-139	0.91	0.01	1.29487085395721e-135	0.97	0.06	-4.47	0.21	-0.44	1	1	8581
1662	EIF2B1	eukaryotic translation initiation factor 2B subunit alpha	Q14232	0.201558888850847	0.46	0.67	0.465602198999585	0.74	0.88	-0.46	0.06	0.15	0.9722	0.9722	1967
1663	EIF4A2	eukaryotic translation initiation factor 4A2	Q14240	0.591512891229912	0.37	0.79	0.829967499586252	0.66	0.93	0.1	0.06	0.05	1	1	1974
1664	CTTN	cortactin	Q14247	6.57686797126702e-20	0.1	0.43	1.23035178816115e-18	0.29	0.71	1.45	0.22	-0.12	1	1	2017
1665	TRIM25	tripartite motif containing 25	Q14258	0.426140852190299	0.94	0.6	0.714272144803737	0.98	0.84	-0.15	0.05	-0.11	1	1	7706
1666	GNA13	G protein subunit alpha 13	Q14344	1.23903204579007e-25	0.15	0.55	3.18243986552125e-24	0.39	0.81	-1.31	0.06	0.07	1	1	10672
1667	GALE	UDP-galactose-4-epimerase	Q14376	1.05507689679734e-34	0.09	0.9	4.36681567441302e-33	0.27	0.97	2.2	0.16	-0.02	1	1	2582
1668	GAS6	growth arrest specific 6	Q14393	8.33725300437257e-13	0.21	0.19	9.73654634487252e-12	0.47	0.45	-3	-0.11	-0.52	1	0.6667	2621
1669	GALNT3	polypeptide N-acetylgalactosaminyltransferase 3	Q14435	2.810899172907e-07	0.09	0.25	2.09258738053878e-06	0.27	0.53	-0.42	-0.05	-0.1	1	1	2591
1670	CAPRIN1	cell cycle associated protein 1	Q14444	0.00348344177200353	0.18	0.28	0.0166223015978281	0.43	0.56	0.56	0.23	-0.19	1	1	4076
1671	WFDC2	WAP four-disulfide core domain 2	Q14508	1.15393246471921e-07	0.28	0.51	8.99279271041661e-07	0.56	0.78	-1.63	-0.08	-0.2	1	1	10406
1672	FGFBP1	fibroblast growth factor binding protein 1	Q14512	1.09295070711523e-08	0.87	0.89	9.19967360214588e-08	0.96	0.96	1.54	0.04	-0.04	1	1	9982
1673	SPARCL1	SPARC like 1	Q14515	1.54708704572776e-81	0.25	0.27	4.57708567454568e-79	0.54	0.56	-4.05	-0.08	-0.23	1	1	8404
1674	HABP2	hyaluronan binding protein 2	Q14520	0.00149168059159094	0.02	0.8	0.00747524753176187	0.08	0.93	-0.52	-0.21	0.04	1	1	3026
1675	KRT81	keratin 81	Q14533	0.00104437299718335	0.7	0.65	0.00536837290958856	0.89	0.87	-1.49	0.02	-0.2	0.75	0.9167	3887
1676	PRPSAP1	phosphoribosyl pyrophosphate synthetase associated protein 1	Q14558	0.0789042846919346	0.55	0.92	0.247770144708982	0.81	0.97	0.44	0.09	-0.02	1	1	5635
1677	ITIH4	inter-alpha-trypsin inhibitor heavy chain 4	Q14624	0.42133175620558	0.39	0.52	0.709443100457457	0.68	0.79	0.09	-0.11	0.08	1	1	3700
1678	INPP5A	inositol polyphosphate-5-phosphatase A	Q14642	3.74213964996773e-19	0.7	0.04	6.61332113361553e-18	0.89	0.15	-1.91	0.19	-0.46	1	0.5	3632
1679	PLS1	plastin 1	Q14651	0.00416643736913552	0.02	0.75	0.0197282167780999	0.09	0.91	0.5	0.24	-0.06	1	1	5357
1680	CLINT1	clathrin interactor 1	Q14677	5.47156217980639e-11	0.8	0.78	5.52551690168059e-10	0.94	0.93	1.69	0.12	-0.07	0.5278	0.9722	9685
1681	DIP2A	disco interacting protein 2 homolog A	Q14689	0.00138412489023026	0.11	0.89	0.00697124188093271	0.31	0.97	1.38	0.41	-0.06	0.8611	0.9722	23181
1682	LPIN1	lipin 1	Q14693	0.0340512106035771	0.73	0.31	0.128000503671235	0.9	0.6	0.78	0.1	-0.31	0.6944	0.9167	23175
1683	USP10	ubiquitin specific peptidase 10	Q14694	0.813793306941219	0.65	0.3	0.939410815047554	0.87	0.59	0.14	0.09	-0.29	0.75	0.9167	9100
1684	MESD	mesoderm development LRP chaperone	Q14696	8.28574917844915e-15	0.03	0.19	1.1294635569531e-13	0.1	0.45	0.73	0.05	0.12	1	1	23184
1685	GANAB	glucosidase II alpha subunit	Q14697	1.41290936408803e-14	0.71	0.33	1.87792346095427e-13	0.89	0.62	-0.66	0.06	-0.08	1	1	23193
1686	MBTPS1	membrane bound transcription factor peptidase, site 1	Q14703	2.90730657149059e-10	0.15	0.84	2.78126525665471e-09	0.38	0.95	-0.64	-0.1	0.02	1	1	8720
1687	MVP	major vault protein	Q14764	7.95887555767437e-35	0.83	0.71	3.32856010234046e-33	0.95	0.89	2.23	0.06	-0.07	1	1	9961
1688	LTBP1	latent transforming growth factor beta binding protein 1	Q14766	0.239058267545034	0.01	0.52	0.515733454118495	0.05	0.79	-0.23	-0.21	-0.14	1	1	4052
1689	LTBP2	latent transforming growth factor beta binding protein 2	Q14767	6.78283168168545e-12	0.97	0.65	7.33169952277447e-11	0.99	0.87	1.54	0.05	-0.1	0.9444	1	4053
1690	CASP8	caspase 8	Q14790	0.368360933969863	0.2	0.76	0.659745995639297	0.47	0.92	-0.33	-0.19	-0.12	0.8889	1	841
1691	LASP1	LIM and SH3 protein 1	Q14847	9.09995922737613e-10	0.08	0.87	8.40352304141971e-09	0.25	0.96	1.02	0.18	-0.03	1	1	3927
1692	CRYM	crystallin mu	Q14894	2.29324956779224e-15	0.4	0.8	3.17477947097477e-14	0.69	0.94	-2.68	0.14	-0.07	0.9722	0.2778	1428
1693	PTGR1	prostaglandin reductase 1	Q14914	3.75860073829333e-19	0.06	0.62	6.62774893984263e-18	0.2	0.84	1.3	0.19	-0.07	1	1	22949
1694	GPNMB	glycoprotein nmb	Q14956	0.000545379146812366	0.87	0.77	0.00290820335429719	0.96	0.92	0.79	-0.05	0.07	1	1	10457
1695	KPNB1	karyopherin subunit beta 1	Q14974	0.662688544005184	0.27	0.83	0.872228717995289	0.55	0.95	-0.08	0.15	-0.04	1	1	3837
1696	PSME4	proteasome activator subunit 4	Q14997	0.0578152986043422	0.1	0.49	0.196272250425621	0.29	0.76	0.5	0.32	-0.17	0.9722	1	23198
1697	CLCA4	chloride channel accessory 4	Q14CN2	6.25065371089478e-16	0.31	0.62	9.06174625093058e-15	0.6	0.85	-2.18	-0.15	-0.13	1	1	22802
1698	NAA25	N-alpha-acetyltransferase 25, NatB auxiliary subunit	Q14CX7	0.405199915642488	0.12	0.85	0.695474199860807	0.33	0.95	0.15	0.14	0.03	1	1	80018
1699	PSMD6	proteasome 26S subunit, non-ATPase 6	Q15008	3.73331803178622e-08	0.18	0.47	3.01229741797053e-07	0.43	0.75	1.04	0.23	-0.13	1	1	9861
1700	ABRAXAS2	abraxas 2, BRISC complex subunit	Q15018	0.203316980064068	0.58	0.96	0.467204339380101	0.83	0.99	0.22	0.05	0.01	1	1	23172
1701	SEPTIN2	septin 2	Q15019	0.00339737091645609	0.23	0.44	0.016260155111235	0.5	0.73	0.55	0.2	-0.14	0.9722	1	4735
1702	RAB3GAP1	RAB3 GTPase activating protein catalytic subunit 1	Q15042	0.0495446759200325	0.93	0.04	0.174268107111061	0.98	0.16	-0.95	0.38	-1.04	0.9722	0.4722	22930
1703	KARS1	lysyl-tRNA synthetase 1	Q15046	6.25696371805868e-09	0.06	0.6	5.38004587511871e-08	0.21	0.84	0.99	0.22	-0.09	1	1	3735
1704	EIF4H	eukaryotic translation initiation factor 4H	Q15056	2.35780377714407e-10	0.02	0.62	2.27191032229515e-09	0.07	0.84	1.23	0.19	0.1	1	1	7458
1705	POSTN	periostin	Q15063	6.22321303080758e-07	0.29	0.9	4.45040516473509e-06	0.57	0.97	0.94	0.13	-0.02	1	1	10631
1706	EEA1	early endosome antigen 1	Q15075	0.0229447793467046	0.61	0.34	0.0923804926519537	0.84	0.63	0.56	0.19	-0.22	0.9722	1	8411
1707	PDIA6	protein disulfide isomerase family A member 6	Q15084	2.97340651132815e-11	0.16	0.18	3.05683027187764e-10	0.41	0.43	-0.61	0.02	0.12	1	1	10130
1708	PAFAH1B3	platelet activating factor acetylhydrolase 1b catalytic subunit 3	Q15102	4.63877245465811e-06	0.15	0.94	3.09820354245895e-05	0.38	0.98	0.97	0.17	-0.02	1	1	5050
1709	PCOLCE	procollagen C-endopeptidase enhancer	Q15113	2.20343544048607e-07	0.91	0.28	1.67628974272407e-06	0.97	0.56	0.78	0.09	-0.16	1	1	5118
1710	PEA15	proliferation and apoptosis adaptor protein 15	Q15121	3.86221663689931e-19	0.13	0.59	6.795459580518e-18	0.35	0.83	3.27	0.38	-0.19	1	1	8682
1711	PMVK	phosphomevalonate kinase	Q15126	0.370455861822182	0.8	0.87	0.661717670893468	0.93	0.96	-0.25	0.01	0.05	0.9444	0.9722	10654
1712	PLEC	plectin	Q15149	0.00605975657478269	0.81	0.99	0.0277235598621788	0.94	1	0.38	0.02	0	1	1	5339
1713	NOMO1	NODAL modulator 1	Q15155	4.25547292460221e-19	0.52	0.45	7.47092697180713e-18	0.78	0.73	-1.01	0.01	-0.09	1	1	23420
1714	PON3	paraoxonase 3	Q15166	1.74417979897696e-11	0.07	0.63	1.83322476766158e-10	0.21	0.85	1.68	-0.29	0.12	0.7222	1	5446
1715	PPP2R5A	protein phosphatase 2 regulatory subunit B'alpha	Q15172	0.024084278292663	0.3	0.79	0.0958571076242112	0.59	0.93	0.5	0.17	-0.06	0.9167	1	5525
1716	PPA1	inorganic pyrophosphatase 1	Q15181	9.43363018749758e-21	0.1	0.99	1.85605512161898e-19	0.3	1	1.4	0.15	0	1	1	5464
1717	PTGES3	prostaglandin E synthase 3	Q15185	0.211345858859664	0.04	0.83	0.478136449771855	0.14	0.95	0.33	0.32	-0.05	1	1	10728
1718	PDGFRL	platelet derived growth factor receptor like	Q15198	3.1567867561185e-17	0.57	0.08	4.97365140194764e-16	0.82	0.24	-1.72	0.12	-0.37	1	1	5157
1719	NECTIN1	nectin cell adhesion molecule 1	Q15223	1.91450624788169e-08	0.71	0.16	1.58641866266379e-07	0.89	0.4	-0.78	0.07	-0.2	1	1	5818
1720	PSG5	pregnancy specific beta-1-glycoprotein 5	Q15238	0.0155983184659829	0.13	0.68	0.065647717548088	0.35	0.88	-2.14	-0.39	-0.51	0.9722	0.1667	5673
1721	PTPA	protein phosphatase 2 phosphatase activator	Q15257	0.000835251039532789	0.08	0.94	0.00435508179098428	0.25	0.98	0.52	0.16	0.01	1	1	5524
1722	PTPRK	protein tyrosine phosphatase receptor type K	Q15262	0.0320519870815579	0.27	0.76	0.121745731244643	0.55	0.92	-0.2	-0.05	-0.03	1	1	5796
1723	QPRT	quinolinate phosphoribosyltransferase	Q15274	0.00870373044296817	0.57	0.87	0.0386037750019044	0.82	0.96	0.91	-0.07	-0.06	0.9167	0.9444	23475
1724	RAB35	RAB35, member RAS oncogene family	Q15286	1.50789026704901e-70	0.23	0.92	2.61848422895381e-68	0.5	0.97	-1.41	0.06	-0.01	1	1	11021
1725	RCN1	reticulocalbin 1	Q15293	5.69495732370045e-09	0.53	0.18	4.9286369557659e-08	0.8	0.43	-0.67	-0.12	0.15	1	1	5954
1726	PCBP1	poly(rC) binding protein 1	Q15365	5.15507385241975e-05	0.1	0.76	0.000306770737899602	0.29	0.92	0.69	0.19	-0.05	1	1	5093
1727	PCBP2	poly(rC) binding protein 2	Q15366	0.0216210310220673	0.03	0.5	0.0877585344533911	0.12	0.77	0.46	0.32	-0.13	1	1	5094
1728	ELOC	elongin C	Q15369	0.000124097011832135	0.13	0.81	0.000711620194196047	0.35	0.94	0.69	0.18	-0.04	1	1	6921
1729	ELOB	elongin B	Q15370	2.48682545676736e-06	0.3	0.78	1.69784288450065e-05	0.59	0.93	1.1	0.15	-0.06	1	1	6923
1730	EPHA7	EPH receptor A7	Q15375	0.0353232203880222	0.78	0.58	0.131912989462142	0.93	0.83	-0.17	0	-0.04	1	1	2045
1731	RHEB	Ras homolog, mTORC1 binding	Q15382	0.183214595048112	0.05	0.6	0.438441637281102	0.16	0.83	0.18	0.13	0.07	1	1	6009
1732	UBE3C	ubiquitin protein ligase E3C	Q15386	0.0784688739271491	0.92	0.51	0.247252401185099	0.97	0.78	0.44	-0.1	0.17	0.9444	0.9167	9690
1733	RSU1	Ras suppressor protein 1	Q15404	0.00226854860932184	0.02	0.41	0.0110900650497325	0.09	0.7	0.64	0.36	-0.16	1	1	6251
1734	RPS6KA1	ribosomal protein S6 kinase A1	Q15418	2.28311947241792e-08	0.13	0.45	1.8782243404402e-07	0.35	0.73	1.34	0.1	0.18	0.9722	1	6195
1735	PPP1R7	protein phosphatase 1 regulatory subunit 7	Q15435	3.06530448812959e-12	0.03	0.88	3.39606827339516e-11	0.12	0.96	1.15	0.19	-0.02	1	1	5510
1736	SEC23B	SEC23 homolog B, COPII coat complex component	Q15437	2.4049162802424e-24	0.06	0.67	5.82135492320495e-23	0.2	0.88	1.74	0.23	-0.07	1	1	10483
1737	SKIC2	SKI2 subunit of superkiller complex	Q15477	0.00393666700529611	0.64	0.71	0.018684549042368	0.86	0.89	1.07	0.16	-0.13	0.8889	0.9444	6499
1738	FCN2	ficolin 2	Q15485	7.37155169050519e-32	0.22	0.89	2.57135174252207e-30	0.49	0.96	-1.77	0.15	-0.02	1	1	2220
1739	MAPRE2	microtubule associated protein RP/EB family member 2	Q15555	3.92772006664851e-07	0.06	0.61	2.86526282122267e-06	0.21	0.84	1.99	0.46	-0.19	0.6111	0.9722	10982
1740	TGFBI	transforming growth factor beta induced	Q15582	2.85052763648167e-21	0.28	0.91	5.83846532313219e-20	0.57	0.97	-1.77	-0.1	-0.02	1	1	7045
1741	NHERF2	NHERF family PDZ scaffold protein 2	Q15599	0.0195846990162706	0.76	0.85	0.0802681250600153	0.92	0.95	0.43	0.05	-0.03	1	1	9351
1742	TSN	translin	Q15631	1.44381637257634e-07	0.16	0.76	1.11864259787971e-06	0.4	0.92	0.95	0.16	-0.06	1	1	7247
1743	TRIP10	thyroid hormone receptor interactor 10	Q15642	0.00112819049467596	0.07	0.05	0.00576951707520586	0.23	0.18	2.58	1.98	-1.76	0.6944	0.9167	9322
1744	TRIP6	thyroid hormone receptor interactor 6	Q15654	0.130550828278066	0.95	0.06	0.354345911072099	0.98	0.2	-0.34	0.25	-0.5	0.9167	0.8611	7205
1745	MAPRE1	microtubule associated protein RP/EB family member 1	Q15691	0.000330295658784597	0.16	0.55	0.00180836307222163	0.4	0.81	-0.59	0.2	-0.1	1	1	22919
1746	ELAVL1	ELAV like RNA binding protein 1	Q15717	0.0711711741358552	0.14	0.93	0.229809948534587	0.37	0.97	0.54	0.28	0.03	0.75	1	1994
1747	NSDHL	NAD(P) dependent steroid dehydrogenase-like	Q15738	0.118433475028277	0.06	0.91	0.332646483307272	0.2	0.97	0.31	0.23	-0.02	1	1	50814
1748	SLC1A5	solute carrier family 1 member 5	Q15758	0.202886885974652	0.21	0.76	0.46651135439422	0.48	0.92	0.27	0.16	0.07	1	1	6510
1749	CHI3L2	chitinase 3 like 2	Q15782	1.69586427270894e-40	0.18	0.41	9.09165356402616e-39	0.44	0.7	-2.85	-0.12	-0.18	1	1	1117
1750	CST6	cystatin E/M	Q15828	0.150975883334717	0.03	0.12	0.388154282612719	0.1	0.33	0.34	-0.07	-0.33	1	1	1474
1751	STXBP2	syntaxin binding protein 2	Q15833	0.00221469202489616	0.05	0.38	0.0108466952145129	0.17	0.67	0.35	0.11	0.1	1	1	6813
1752	NEDD8	NEDD8 ubiquitin like modifier	Q15843	2.16726760626407e-08	0	0.21	1.78475604524097e-07	0.01	0.48	0.82	0.35	-0.18	1	1	4738
1753	CLUL1	clusterin like 1	Q15846	1.50646380943317e-115	0.95	0.15	2.00560548495869e-112	0.98	0.39	-2.52	-0.07	0.16	1	1	27098
1754	ATP6AP1	ATPase H+ transporting accessory protein 1	Q15904	0.192976616582791	0.91	0.82	0.453699513160505	0.97	0.94	0.18	0.01	-0.03	1	1	537
1755	RAB11B	RAB11B, member RAS oncogene family	Q15907	3.94433484078782e-23	0.03	0.94	9.0278930396026e-22	0.12	0.98	0.78	0.14	-0.01	1	1	9230
1756	ZYX	zyxin	Q15942	0.872846587922925	0.95	0.78	0.957601777822871	0.98	0.93	-0.07	-0.04	0.09	0.9722	0.9722	7791
1757	SEPTIN7	septin 7	Q16181	0.638982143692379	0.29	0.73	0.858570434500245	0.57	0.9	-0.08	0.15	-0.06	1	1	989
1758	UAP1	UDP-N-acetylglucosamine pyrophosphorylase 1	Q16222	0.0869054499062638	0.07	0.59	0.267622440272398	0.22	0.83	-0.3	0.24	-0.1	1	1	6675
1759	IGFBP7	insulin like growth factor binding protein 7	Q16270	0.0116824200481362	0.38	0.58	0.0506069258918179	0.67	0.82	-0.35	-0.03	-0.08	1	1	3490
1760	SLC15A2	solute carrier family 15 member 2	Q16348	1.00651738042747e-26	0.14	0.28	2.74404806650329e-25	0.37	0.56	-1.18	0.04	0.12	1	1	6565
1761	LAMA4	laminin subunit alpha 4	Q16363	1.09385543335761e-10	0.29	0.02	1.08543070828082e-09	0.57	0.09	1.18	-0.32	0.43	1	1	3910
1762	PRR4	proline rich 4	Q16378	4.62920123596993e-12	0.55	0.73	5.0516474689792e-11	0.81	0.9	-2.76	-0.22	0.13	0.7778	0.9167	11272
1763	PSMD5	proteasome 26S subunit, non-ATPase 5	Q16401	0.0271853688833434	0.15	0.76	0.106085357420688	0.39	0.92	0.48	0.23	-0.07	1	1	5711
1764	PKN1	protein kinase N1	Q16512	0.208459669345989	0.17	0.73	0.474859839365453	0.41	0.9	-0.4	0.16	0.1	0.9722	0.75	5585
1765	DDB1	damage specific DNA binding protein 1	Q16531	0.568197739969295	0.42	0.44	0.820367752812919	0.71	0.72	-0.07	0.14	-0.12	1	1	1642
1766	MAPK14	mitogen-activated protein kinase 14	Q16539	0.00490000506022025	0.79	0.74	0.0228361962783194	0.93	0.91	-0.91	0	0.1	0.9167	0.8611	1432
1767	CDC37	cell division cycle 37, HSP90 cochaperone	Q16543	0.00257239093433247	0.21	0.69	0.0125065482552938	0.47	0.89	0.54	0.17	-0.07	1	1	11140
1768	PCSK7	proprotein convertase subtilisin/kexin type 7	Q16549	7.49251163625949e-07	0.35	0.43	5.3105752396132e-06	0.64	0.72	-0.58	-0.11	0.09	1	1	9159
1769	DPYSL2	dihydropyrimidinase like 2	Q16555	1.83449418260069e-34	0.22	0.7	7.51484078493042e-33	0.49	0.89	1.94	0.15	-0.06	1	1	1808
1770	RBBP7	RB binding protein 7, chromatin remodeling factor	Q16576	0.297209378562864	0.13	0.11	0.585945693614436	0.35	0.31	0.17	-0.01	0.33	1	0.9722	5931
1771	ECM1	extracellular matrix protein 1	Q16610	1.02790682864833e-07	0.28	0.69	8.03416805013979e-07	0.56	0.89	0.75	-0.11	0.06	1	1	1893
1772	NTRK2	neurotrophic receptor tyrosine kinase 2	Q16620	0.0626223328838819	0.93	0.88	0.20842799794852	0.98	0.96	-0.71	0.01	-0.06	1	1	4915
1773	OCLN	occludin	Q16625	4.18708793545331e-14	0.06	0.59	5.34288473297142e-13	0.19	0.83	1.03	0.24	-0.07	1	1	100506658
1774	PRSS8	serine protease 8	Q16651	0.884503371762965	0.52	0.98	0.962847394118992	0.79	0.99	0.02	-0.05	0	1	1	5652
1775	FSCN1	fascin actin-bundling protein 1	Q16658	9.59549909111915e-15	0.05	0.86	1.2947440327679e-13	0.19	0.96	-1.26	0.2	-0.03	1	1	6624
1776	MIA	MIA SH3 domain containing	Q16674	8.24139400750167e-34	0.69	0.3	3.29161276659617e-32	0.88	0.59	-1.49	0.02	-0.13	1	1	8190
1777	MAN2A1	mannosidase alpha class 2A member 1	Q16706	0.303241200092394	0.93	0.92	0.591214484478879	0.98	0.97	-0.12	-0.01	0.01	1	1	4124
1778	QPCT	glutaminyl-peptide cyclotransferase	Q16769	6.58107014090413e-05	0.63	0.82	0.000388540933374295	0.85	0.94	-0.76	0.03	0.04	1	1	25797
1779	GSTA3	glutathione S-transferase alpha 3	Q16772	1.79819750129505e-24	0.01	0.72	4.43333383961262e-23	0.04	0.9	-2.06	0.27	0.07	1	0.9722	2940
1780	GUK1	guanylate kinase 1	Q16774	0.0553871359356601	0.18	0.97	0.189991069356747	0.44	0.99	0.73	0.32	0.01	0.8889	1	2987
1781	HAGH	hydroxyacylglutathione hydrolase	Q16775	7.61687024703569e-32	0.01	0.61	2.64537215362266e-30	0.04	0.84	1.54	0.22	-0.07	1	1	3029
1782	LAMA3	laminin subunit alpha 3	Q16787	6.35254735565465e-22	0.14	0.42	1.36776679991831e-20	0.37	0.71	1.77	-0.21	0.15	0.9444	1	3909
1783	HADH	hydroxyacyl-CoA dehydrogenase	Q16836	0.750421313013836	0	0.73	0.913001834305538	0.02	0.9	-0.08	0.29	0.08	0.8611	0.9444	3033
1784	UGP2	UDP-glucose pyrophosphorylase 2	Q16851	2.00233857043166e-33	0.03	0.46	7.84052965716082e-32	0.1	0.74	2.13	0.3	-0.13	1	1	7360
1785	TXNRD1	thioredoxin reductase 1	Q16881	9.59543679809011e-14	0.38	0.77	1.20516272237648e-12	0.67	0.92	1.33	0.06	0.05	1	1	7296
1786	TPD52L1	TPD52 like 1	Q16890	0.684402984122745	0.37	0.02	0.883294878588919	0.66	0.08	-0.04	0.27	-0.93	1	0.9167	7164
1787	TMEM132A	transmembrane protein 132A	Q24JP5	5.30613213545986e-20	0.09	0.2	1.00201852241261e-18	0.28	0.46	-2.29	-0.08	-0.32	1	1	54972
1788	LRRC26	leucine rich repeat containing 26	Q2I0M4	3.00751187891731e-07	0.51	0.84	2.23271420899549e-06	0.78	0.95	0.93	0.08	-0.03	1	1	389816
1789	AAK1	AP2 associated kinase 1	Q2M2I8	0.017119005894279	0.69	0.59	0.071482811857554	0.89	0.83	1.04	0.21	-0.23	0.8333	0.9722	22848
1790	LRRFIP1	LRR binding FLII interacting protein 1	Q32MZ4	0.0181452507503359	0.49	0.39	0.0754132481756935	0.76	0.68	0.47	-0.02	0.18	0.9167	1	9208
1791	P3H1	prolyl 3-hydroxylase 1	Q32P28	2.36609675185872e-55	0.72	0.87	2.36254760673093e-53	0.9	0.96	-1.7	-0.02	-0.02	1	1	64175
1792	UAP1L1	UDP-N-acetylglucosamine pyrophosphorylase 1 like 1	Q3KQV9	0.153206554347652	0.12	0.96	0.391871263569979	0.34	0.98	-0.32	0.18	-0.01	1	0.9444	91373
1793	TKFC	triokinase and FMN cyclase	Q3LXA3	4.919690488665e-05	0.42	0.57	0.000293491319069873	0.71	0.82	0.79	0.13	-0.11	1	1	26007
1794	FUT11	fucosyltransferase 11	Q495W5	0.177250514680072	0.3	0.71	0.430493917641366	0.58	0.89	0.23	-0.07	-0.06	1	1	170384
1795	VPS26B	VPS26 retromer complex component B	Q4G0F5	0.145545845364603	0.88	0.14	0.379607478453855	0.96	0.38	-0.4	0.2	-0.48	1	0.9444	112936
1796	GGTA1	glycoprotein alpha-galactosyltransferase 1 (inactive)	Q4G0N0	4.82169736778595e-05	0	0.04	0.000288075681180809	0.01	0.14	-0.52	-0.47	-0.28	0.9167	0.9444	2681
1797	ATP13A4	ATPase 13A4	Q4VNC1	4.75926352312467e-81	0.12	0.15	1.35774989366857e-78	0.34	0.38	-2.46	0.02	0.18	1	1	84239
1798	PDCD4	programmed cell death 4	Q53EL6	0.511552653776336	0.67	0.36	0.781465404162435	0.88	0.65	0.17	0.15	-0.19	1	1	27250
1799	TP53I3	tumor protein p53 inducible protein 3	Q53FA7	0.127252574575277	0.41	0.13	0.348472254270591	0.7	0.35	0.36	-0.32	0.41	1	1	9540
1800	LACTB2	lactamase beta 2	Q53H82	0.000286599843386816	0.97	0.1	0.00157778052996133	0.99	0.29	1.2	-0.45	0.68	0.5833	0.9722	51110
1801	PYCR3	pyrroline-5-carboxylate reductase 3	Q53H96	0.039780663794811	0.67	0.08	0.145631504304744	0.88	0.25	0.81	0.37	-0.58	0.9167	0.9444	65263
1802	COBLL1	cordon-bleu WH2 repeat protein like 1	Q53SF7	0.0370546598305615	0.53	0.31	0.13754304030043	0.79	0.6	-0.57	-0.23	0.25	0.8889	1	22837
1803	CYBRD1	cytochrome b reductase 1	Q53TN4	0.0724500080039228	0.33	0.05	0.232702317625788	0.62	0.18	-0.27	-0.03	0.25	1	1	79901
1804	ACTBL2	actin beta like 2	Q562R1	2.62293957652581e-103	0.4	0.11	1.16400229651601e-100	0.69	0.32	-2.88	0.05	0.21	1	1	345651
1805	FLG2	filaggrin 2	Q5D862	1.91228868850023e-15	0.66	0.15	2.66121289960624e-14	0.87	0.38	2.3	0.27	-0.41	1	1	388698
1806	MEST	mesoderm specific transcript	Q5EB52	6.63541160821796e-37	0.62	0.87	3.09962970330088e-35	0.84	0.96	-1.46	-0.04	0.02	1	1	4232
1807	CARD16	caspase recruitment domain family member 16	Q5EG05	0.00318245001379242	0.4	0.5	0.015268114540645	0.69	0.77	-0.82	-0.2	0.18	0.8611	0.9722	114769
1808	VWA2	von Willebrand factor A domain containing 2	Q5GFL6	0.41754062997545	0.76	0.81	0.706623952301054	0.92	0.94	-0.12	0.02	0.03	1	1	340706
1809	HERC4	HECT and RLD domain containing E3 ubiquitin protein ligase 4	Q5GLZ8	0.165227470152529	0.4	0.73	0.410780277490944	0.69	0.9	0.33	0.08	0.08	0.9444	0.9722	26091
1810	PPP6R3	protein phosphatase 6 regulatory subunit 3	Q5H9R7	0.142006336435178	0.85	0.68	0.374990616675769	0.95	0.88	1.1	0.1	-0.28	0.6944	0.9167	55291
1811	MIA3	MIA SH3 domain ER export factor 3	Q5JRA6	0.0131962974004751	0.68	0.44	0.0566122575912969	0.88	0.72	-0.3	-0.07	0.09	1	1	375056
1812	TOR2A	torsin family 2 member A	Q5JU69	0.000311865511449941	0.1	0.35	0.00171215237488806	0.3	0.64	0.38	0.07	0.1	1	1	27433
1813	COLEC12	collectin subfamily member 12	Q5KU26	3.38520320917931e-71	0.95	0.42	6.15334572461128e-69	0.98	0.71	-3.2	-0.07	0.14	1	0.8611	81035
1814	TTC38	tetratricopeptide repeat domain 38	Q5R3I4	0.988139638378941	0.03	0.52	0.996713416750367	0.1	0.79	-0.02	0.33	0.2	1	1	55020
1815	PPM1L	protein phosphatase, Mg2+/Mn2+ dependent 1L	Q5SGD2	3.27555847331721e-11	0.05	0.45	3.35021268692162e-10	0.18	0.74	-1.16	-0.18	-0.15	1	0.6944	151742
1816	FREM2	FRAS1 related extracellular matrix 2	Q5SZK8	1.17112562777531e-05	0.88	0.79	7.47200600213195e-05	0.96	0.93	-2.43	0.02	-0.15	0.9722	0.6944	341640
1817	FNBP1L	formin binding protein 1 like	Q5T0N5	0.00278738132756718	0.22	0.92	0.0134779673393503	0.49	0.97	0.42	0.1	0.01	1	1	54874
1818	HECTD3	HECT domain E3 ubiquitin protein ligase 3	Q5T447	0.25574743529663	0	0.83	0.537466591199548	0.01	0.94	0.32	0.45	-0.06	0.9444	1	79654
1819	UBR4	ubiquitin protein ligase E3 component n-recognin 4	Q5T4S7	0.163026902606316	0.97	0.9	0.407578818170925	0.99	0.97	0.34	0.02	-0.03	1	1	23352
1820	ADGRF1	adhesion G protein-coupled receptor F1	Q5T601	1e-04	0.07	NA	1e-04	0.23	NA	8	NA	NA	0.0278	0.9167	266977
1821	KPRP	keratinocyte proline rich protein	Q5T749	0.0044960804023949	0.21	0.15	0.0211291765402981	0.48	0.38	1.27	-0.71	0.7	0.8611	1	448834
1822	OGFRL1	opioid growth factor receptor like 1	Q5TC84	1.36719552856704e-07	0.12	0.35	1.06133701479043e-06	0.34	0.64	1.21	0.53	-0.2	0.8889	0.9722	79627
1823	NT5DC1	5'-nucleotidase domain containing 1	Q5TFE4	5.34705283192661e-08	0.48	0.17	4.27550130344642e-07	0.75	0.42	1.52	0.32	-0.34	0.4444	0.9722	221294
1824	CROCC	ciliary rootlet coiled-coil, rootletin	Q5TZA2	0.308162789154741	0	0.61	0.596492374537975	0.02	0.84	-0.28	-0.42	0.13	0.8611	0.9167	9696
1825	BROX	BRO1 domain and CAAX motif containing	Q5VW32	0.0235689763489332	0.03	0.99	0.0944177447719551	0.12	1	-0.19	0.11	0	1	1	148362
1826	LYPLAL1	lysophospholipase like 1	Q5VWZ2	0.155151658185239	0.02	0.64	0.395327414859232	0.1	0.86	-0.64	0.38	0.22	0.75	0.9444	127018
1827	SUSD4	sushi domain containing 4	Q5VX71	0.456299899746215	0.44	0.33	0.738436709718955	0.73	0.62	0.28	0	0.39	1	0.5278	55061
1828	ECPAS	Ecm29 proteasome adaptor and scaffold	Q5VYK3	0.00773468573255967	0.25	0.13	0.0346132602978637	0.53	0.35	0.63	0.33	-0.33	1	1	23392
1829	TUT7	terminal uridylyl transferase 7	Q5VYS8	1.25602011810891e-05	0.56	0.7	7.98177303377407e-05	0.82	0.89	-1.72	0.17	-0.16	0.9722	0.7222	79670
1830	CARMIL1	capping protein regulator and myosin 1 linker 1	Q5VZK9	0.28644879280637	0.38	0.47	0.57289758561274	0.67	0.75	0.26	0.03	0.2	0.9167	1	55604
1831	BSPRY	B-box and SPRY domain containing	Q5W0U4	2.54769017190584e-10	0.23	0.99	2.44602753523845e-09	0.5	1	1.35	0.16	0	0.8056	1	54836
1832	CES4A	carboxylesterase 4A	Q5XG92	1.95897007678235e-05	0.18	0.74	0.00012149264730852	0.43	0.91	2.62	0.61	-0.23	0.6944	0.9722	283848
1833	RNF123	ring finger protein 123	Q5XPI4	2.47569653042559e-50	0.18	0.29	2.0387488541278e-48	0.44	0.57	-1.53	-0.13	0.11	1	1	63891
1834	FBXW9	F-box and WD repeat domain containing 9	Q5XUX1	6.94494674857469e-22	0.43	0.61	1.48729851548565e-20	0.72	0.84	-2.33	0.17	-0.12	0.9722	0.8056	84261
1835	AFMID	arylformamidase	Q63HM1	1.98850003392473e-09	0.93	0.65	1.79684822070031e-08	0.98	0.86	1.76	0.08	-0.14	0.5833	0.9167	125061
1836	RNF213	ring finger protein 213	Q63HN8	0.129013752174078	0.68	0.46	0.35167286686691	0.88	0.74	0.38	0.13	-0.17	1	0.8889	57674
1837	TNS2	tensin 2	Q63HR2	0.924260324348717	0.92	0.36	0.974865713369147	0.97	0.65	-0.05	-0.21	0.33	0.3611	0.9167	23371
1838	METRNL	meteorin like, glial cell differentiation regulator	Q641Q3	0.020836795366553	0.95	0.42	0.0848340068236624	0.98	0.71	0.43	0.08	-0.14	0.9444	0.9722	284207
1839	CPZ	carboxypeptidase Z	Q66K79	0.0020557772379635	0.92	0.61	0.0101204039335686	0.97	0.84	-0.87	0.09	-0.15	1	1	8532
1840	STEAP4	STEAP4 metalloreductase	Q687X5	0.0342835937471001	0.13	0.9	0.12875286640895	0.36	0.97	0.32	0.16	0.02	1	1	79689
1841	GLT8D1	glycosyltransferase 8 domain containing 1	Q68CQ7	1.95977234712724e-08	0.92	0.88	1.62224471594325e-07	0.97	0.96	1.77	-0.01	0.05	0.9444	1	55830
1842	NCR3LG1	natural killer cell cytotoxicity receptor 3 ligand 1	Q68D85	1.88612649066912e-35	0.59	0.2	8.2329936652814e-34	0.83	0.47	3.07	-0.08	0.32	1	1	374383
1843	CYB5R2	cytochrome b5 reductase 2	Q6BCY4	8.6892840010579e-08	0.12	0.74	6.83169297248528e-07	0.34	0.91	0.86	0.18	-0.05	1	1	51700
1844	ATL3	atlastin GTPase 3	Q6DD88	0.00529825984314371	0.58	0.9	0.0245205675707022	0.83	0.97	0.56	0.09	-0.02	0.7778	0.9722	25923
1845	VASN	vasorin	Q6EMK4	3.85585555099538e-13	0.95	0.93	4.5766083419541e-12	0.98	0.97	-0.85	0	-0.01	1	1	114990
1846	CIAPIN1	cytokine induced apoptosis inhibitor 1	Q6FI81	0.0300180243229831	0.17	0.74	0.115391712363806	0.43	0.9	0.46	0.13	0.07	1	1	57019
1847	PTRHD1	peptidyl-tRNA hydrolase domain containing 1	Q6GMV3	1.82785821434979e-17	0.17	0.63	2.94373617262623e-16	0.43	0.85	1.91	0.11	0.11	0.8611	1	391356
1848	NADSYN1	NAD synthetase 1	Q6IA69	0.0334750680936996	0.75	0.75	0.126250634529024	0.91	0.91	0.51	0.08	-0.07	1	0.9722	55191
1849	ELP2	elongator acetyltransferase complex subunit 2	Q6IA86	0.333731041375792	0.27	0.85	0.622603536942873	0.56	0.95	-0.42	0.24	0.08	0.9444	1	55250
1850	TWF2	twinfilin actin binding protein 2	Q6IBS0	7.71478134732951e-35	0.31	0.45	3.24345649486674e-33	0.59	0.74	1.75	0.03	0.11	1	1	11344
1851	RCSD1	RCSD domain containing 1	Q6JBY9	0.573234606487112	0.69	0.94	0.822656996859391	0.88	0.98	0.19	-0.07	-0.03	0.9167	0.8333	92241
1852	KRT80	keratin 80	Q6KB66	6.09844292493197e-06	0.28	0.62	4.01271516345606e-05	0.57	0.84	1.43	-0.08	-0.15	0.75	0.9722	144501
1853	CHADL	chondroadherin like	Q6NUI6	0.0517258996557431	0.22	0.31	0.180323549656474	0.49	0.6	0.39	0.08	0.21	0.9444	1	150356
1854	HIBCH	3-hydroxyisobutyryl-CoA hydrolase	Q6NVY1	0.0740092265648468	0.43	0.64	0.236474280719998	0.71	0.86	0.41	0.15	0.11	0.9167	1	26275
1855	ERAP2	endoplasmic reticulum aminopeptidase 2	Q6P179	0.152060942387305	0.15	0.4	0.389564723473315	0.39	0.69	-0.54	-0.55	0.32	0.9722	0.8889	64167
1856	CC2D1A	coiled-coil and C2 domain containing 1A	Q6P1N0	2.81718714870042e-11	0.97	0.9	2.90370205726696e-10	0.99	0.97	-1.37	0.01	-0.03	1	1	54862
1857	TATDN1	TatD DNase domain containing 1	Q6P1N9	0.587353737640086	0.28	0.73	0.829345007771562	0.57	0.9	0.11	0.16	-0.06	1	0.9722	83940
1858	PLBD1	phospholipase B domain containing 1	Q6P4A8	0.221317673076482	0.83	0.36	0.491322590391271	0.94	0.65	0.25	-0.13	0.21	1	1	79887
1859	GOLM2	golgi membrane protein 2	Q6P4E1	2.96562291372866e-21	0.93	0.33	6.05866901147431e-20	0.98	0.62	1.3	-0.06	0.13	1	1	113201
1860	GGT6	gamma-glutamyltransferase 6	Q6P531	0.848705808172887	0.39	0.55	0.951215092559825	0.68	0.81	-0.03	0.04	0.08	1	1	124975
1861	KLC3	kinesin light chain 3	Q6P597	3.59983898611002e-10	0.37	0.73	3.42735564017245e-09	0.66	0.9	2.41	0.27	-0.14	0.8333	1	147700
1862	PDXDC1	pyridoxal dependent decarboxylase domain containing 1	Q6P996	0.153927443397492	0.3	0.12	0.393463173714934	0.59	0.33	1.14	0.91	-0.94	0.6667	0.9722	23042
1863	VWA1	von Willebrand factor A domain containing 1	Q6PCB0	6.58247041976003e-12	0.27	0.74	7.1247660857782e-11	0.55	0.91	-0.72	-0.04	-0.03	1	1	64856
1864	LARP1	La ribonucleoprotein 1, translational regulator	Q6PKG0	0.801196970766696	0.26	0.14	0.935282922117212	0.54	0.37	0.13	0.37	-0.4	0.9444	1	23367
1865	MOXD1	monooxygenase DBH like 1	Q6UVY6	1.14226704434403e-25	0.46	0.28	2.94336424200649e-24	0.74	0.57	-2.53	0.25	-0.25	1	0.8056	26002
1866	IGFL1	IGF like family member 1	Q6UW32	0.000189077269492562	0.11	0.82	0.00106287771196804	0.32	0.94	-1.73	-0.33	-0.12	0.9167	0.3333	374918
1867	UQCC3	ubiquinol-cytochrome c reductase complex assembly factor 3	Q6UW78	2.33509103749433e-06	0.01	0.51	1.60366476108359e-05	0.06	0.78	-1.46	-0.56	-0.22	0.9722	0.9167	790955
1868	LRSAM1	leucine rich repeat and sterile alpha motif containing 1	Q6UWE0	2.01284053319184e-06	0.1	0.92	1.38727956679348e-05	0.3	0.97	0.84	0.16	-0.02	0.9722	1	90678
1869	DHRS11	dehydrogenase/reductase 11	Q6UWP2	1.13895769237345e-14	0.31	0.28	1.52650906823475e-13	0.6	0.57	1.49	0.01	0.21	0.9444	1	79154
1870	SBSN	suprabasin	Q6UWP8	0.699042628979476	0.42	0.39	0.890208288176669	0.71	0.68	-0.13	0.02	-0.43	0.9722	1	374897
1871	GLB1L	galactosidase beta 1 like	Q6UWU2	0.48249662753607	0.99	0.42	0.757320912486013	1	0.71	-0.05	0.03	-0.06	1	1	79411
1872	CES3	carboxylesterase 3	Q6UWW8	7.65697653215784e-06	0.17	0.8	4.98890118587902e-05	0.42	0.94	0.62	0.14	-0.03	1	1	23491
1873	HHIPL2	HHIP like 2	Q6UWX4	0.093234606334659	0.72	0.67	0.281998498826678	0.9	0.87	-0.37	-0.03	-0.1	0.9722	1	79802
1874	OLFM4	olfactomedin 4	Q6UX06	1.28936699981934e-65	0.36	0.84	1.83918992759945e-63	0.65	0.95	-5.26	-0.16	-0.06	1	1	10562
1875	PLXDC2	plexin domain containing 2	Q6UX71	0.623216149502982	0.28	0.55	0.847338271920413	0.56	0.81	-0.07	-0.11	0.07	1	1	84898
1876	B3GNT9	UDP-GlcNAc:betaGal beta-1,3-N-acetylglucosaminyltransferase 9	Q6UX72	1.37396837488036e-14	0.77	0.54	1.82920989642406e-13	0.92	0.8	-1	-0.01	0.08	1	1	84752
1877	C16orf89	chromosome 16 open reading frame 89	Q6UX73	2.8496382649356e-52	0.64	0.36	2.52921227336728e-50	0.86	0.65	-1.51	-0.08	0.09	1	1	146556
1878	C6orf15	chromosome 6 open reading frame 15	Q6UXA7	2.54722199581955e-33	0.57	0.6	9.87728606922647e-32	0.82	0.83	3.54	0.11	0.15	1	1	29113
1879	CXCL17	C-X-C motif chemokine ligand 17	Q6UXB2	0.379282695523111	0.04	0.27	0.671627171766484	0.15	0.56	0.23	-0.17	-0.25	1	1	284340
1880	SEZ6L2	seizure related 6 homolog like 2	Q6UXD5	1.18616697401213e-10	0.58	0.87	1.17411422409032e-09	0.82	0.96	-1.92	-0.06	-0.05	0.9722	0.6667	26470
1881	ELAPOR1	endosome-lysosome associated apoptosis and autophagy regulator 1	Q6UXG2	0.94308563272913	0.14	0.05	0.980510946563301	0.37	0.17	0.13	0.02	-0.75	1	1	57535
1882	CRELD2	cysteine rich with EGF like domains 2	Q6UXH1	0.103284118602979	0.7	0.75	0.302055533958754	0.89	0.91	-1.03	-0.06	-0.2	0.9444	0.4444	79174
1883	NPNT	nephronectin	Q6UXI9	0.176164714477041	0.79	0.82	0.429038689010231	0.93	0.94	-0.14	0.03	-0.02	1	1	255743
1884	ALKAL1	ALK and LTK ligand 1	Q6UXT8	0.01883792966088	0.99	0.99	0.0777660889566456	1	1	-0.9	0	-0.01	0.9722	1	389658
1885	TMEM92	transmembrane protein 92	Q6UXU6	1.37954800783253e-12	0.74	0.57	1.56754331245608e-11	0.91	0.82	2.44	-0.1	0.21	0.4167	1	162461
1886	TMC5	transmembrane channel like 5	Q6UXY8	6.54418960068926e-36	0.79	0.62	2.93679699608459e-34	0.93	0.84	-1.52	-0.01	0.06	1	1	79838
1887	ADAMTSL4	ADAMTS like 4	Q6UY14	0.0393099266865844	0.83	0.34	0.144371353734454	0.94	0.63	-0.75	0.16	-0.38	0.8056	0.9444	54507
1888	FAT4	FAT atypical cadherin 4	Q6V0I7	6.56300720583761e-28	0.55	0.41	1.90637460219021e-26	0.81	0.7	-2.38	-0.17	0.2	1	0.8611	79633
1889	PACS1	phosphofurin acidic cluster sorting protein 1	Q6VY07	7.86736257385155e-13	0.15	0.38	9.20124337334204e-12	0.39	0.67	1.12	0.21	-0.13	1	1	55690
1890	MUC6	mucin 6, oligomeric mucus/gel-forming	Q6W4X9	2.41628613530857e-34	0.95	0.56	9.79761098926136e-33	0.98	0.82	-3.73	0.1	-0.18	1	1	4588
1891	CHRDL2	chordin like 2	Q6WN34	2.14084758300163e-15	0.5	0.62	2.96893932170435e-14	0.77	0.85	-1.16	0.09	-0.07	1	1	25884
1892	IGSF10	immunoglobulin superfamily member 10	Q6WRI0	3.48532423850818e-05	0.96	0.6	0.000211878006219203	0.98	0.84	-2.58	-0.15	0.35	1	0.8056	285313
1893	SOSTDC1	sclerostin domain containing 1	Q6X4U4	3.61379407697881e-13	0.37	0.87	4.32729706800303e-12	0.66	0.96	1.48	0.11	0.03	1	1	25928
1894	NAPRT	nicotinate phosphoribosyltransferase	Q6XQN6	5.7714261091023e-13	0.47	0.9	6.78971307209266e-12	0.75	0.97	1.57	-0.12	-0.03	1	1	93100
1895	KYAT3	kynurenine aminotransferase 3	Q6YP21	5.24518578021605e-14	0.18	0.78	6.68238341505036e-13	0.43	0.92	1.45	0.19	-0.05	0.9167	1	56267
1896	PEAK3	PEAK family member 3	Q6ZS72	0.000165301823468714	0.82	0.88	0.000936475862317792	0.94	0.96	-0.74	-0.07	0.03	0.9722	0.9722	374872
1897	TMPPE	transmembrane protein with metallophosphoesterase domain	Q6ZT21	8.32708650606705e-14	0.59	0.58	1.05248049067189e-12	0.83	0.83	-3.92	-0.06	-0.29	0.9722	0.3611	643853
1898	LHFPL2	LHFPL tetraspan subfamily member 2	Q6ZUX7	0.668888991414161	0.62	0.21	0.876164985420563	0.85	0.48	-0.06	-0.1	0.13	1	1	10184
1899	NCCRP1	NCCRP1, F-box associated domain containing	Q6ZVX7	5.13479980123534e-23	0.51	0.7	1.17190802320765e-21	0.78	0.89	3.07	0.2	-0.12	0.9167	1	342897
1900	CREB3L2	cAMP responsive element binding protein 3 like 2	Q70SY1	4.39840442324123e-11	0.03	0.11	4.47003238331437e-10	0.13	0.31	-1.16	-0.09	-0.29	1	0.9722	64764
1901	TUBA1A	tubulin alpha 1a	Q71U36	0.538959369537997	0.53	0.87	0.801714607796931	0.79	0.96	0.1	0.05	0.03	1	1	7846
1902	RPS27L	ribosomal protein S27 like	Q71UM5	0.928764163739598	0.16	0.12	0.975432036167197	0.41	0.34	0.02	0.3	-0.29	1	1	51065
1903	BTN2A1	butyrophilin subfamily 2 member A1	Q7KYR7	4.60066438821922e-09	0.42	0.92	4.03404030001044e-08	0.71	0.97	-0.61	-0.07	0.01	1	1	11120
1904	SND1	staphylococcal nuclease and tudor domain containing 1	Q7KZF4	6.0042367900395e-10	0.1	0.59	5.61614092258028e-09	0.29	0.83	1.01	0.2	-0.09	1	1	27044
1905	BZW1	basic leucine zipper and W2 domains 1	Q7L1Q6	0.0590089764927725	0.66	0.51	0.199392429874901	0.87	0.78	-0.34	0.12	-0.13	1	1	9689
1906	ASRGL1	asparaginase and isoaspartyl peptidase 1	Q7L266	2.41002533686856e-05	0.39	0.6	0.000148086787622354	0.68	0.83	1.26	0.19	-0.14	0.4444	0.9722	80150
1907	EIF3M	eukaryotic translation initiation factor 3 subunit M	Q7L2H7	0.110492926025966	0.99	0.33	0.316860428231964	1	0.62	-0.27	0.09	-0.18	1	1	10480
1908	CYFIP1	cytoplasmic FMR1 interacting protein 1	Q7L576	0.397917433204094	0.7	0.79	0.68851845015983	0.89	0.93	0.14	0.05	-0.04	1	1	23191
1909	COPS6	COP9 signalosome subunit 6	Q7L5N1	0.880126766486914	0.34	0.69	0.961363682578623	0.63	0.89	-0.06	0.11	0.12	1	1	10980
1910	ENOSF1	enolase superfamily member 1	Q7L5Y1	2.3029990321004e-07	0.47	0.45	1.74207919208504e-06	0.75	0.73	0.83	0.13	-0.12	1	1	55556
1911	TAOK1	TAO kinase 1	Q7L7X3	0.000256350259486752	0.04	0.71	0.00142005955116517	0.15	0.89	-0.61	0.21	-0.06	1	1	57551
1912	MOB1B	MOB kinase activator 1B	Q7L9L4	0.606558492889124	0.02	0.68	0.838083593834426	0.09	0.88	-0.09	0.18	0.07	1	1	92597
1913	CHMP1B	charged multivesicular body protein 1B	Q7LBR1	3.34267549090515e-07	0.38	0.67	2.4612080161831e-06	0.67	0.88	-0.62	0.1	-0.05	1	1	57132
1914	ZC3HAV1	zinc finger CCCH-type containing, antiviral 1	Q7Z2W4	2.43490044891608e-06	0.82	0.3	1.666665362977e-05	0.94	0.59	-0.96	-0.12	0.2	1	0.9722	56829
1915	MAMDC2	MAM domain containing 2	Q7Z304	3.11040291552436e-28	0.04	0.24	9.23639349041212e-27	0.14	0.52	2.17	-0.36	0.23	0.7222	1	256691
1916	MON2	MON2 homolog, regulator of endosome-to-Golgi trafficking	Q7Z3U7	0.0214742177610944	0.32	0.12	0.0872069402519684	0.61	0.33	1.15	0.61	-0.67	0.6944	0.9722	23041
1917		transmembrane channel like 4	Q7Z404	3.96007591698303e-41	0.74	0.89	2.18159216723175e-39	0.9	0.97	-1.42	-0.03	0.01	1	1	NA
1918	MYH14	myosin heavy chain 14	Q7Z406	0.0532479922248654	0.88	0.41	0.184531436829599	0.96	0.7	0.83	0.17	-0.34	0.6667	0.9722	79784
1919	DCXR	dicarbonyl and L-xylulose reductase	Q7Z4W1	1.0463304637228e-37	0.04	0.88	5.12766119277162e-36	0.15	0.96	2.17	0.19	-0.03	1	1	51181
1920	MDGA2	MAM domain containing glycosylphosphatidylinositol anchor 2	Q7Z553	0.738977870302535	0.07	0.47	0.906244461956315	0.24	0.75	-0.06	-0.23	0.1	1	1	161357
1921	PODN	podocan	Q7Z5L7	1.55974246584175e-13	0.26	0.01	1.91627559721474e-12	0.54	0.04	1.93	-0.58	0.67	0.5278	1	127435
1922	CCDC91	coiled-coil domain containing 91	Q7Z6B0	0.000528746675186434	0.28	0.92	0.00282706053640511	0.57	0.97	1.66	0.25	0.05	0.9722	0.9722	55297
1923	ARPIN	actin related protein 2/3 complex inhibitor	Q7Z6K5	6.92972210539604e-29	0.09	0.35	2.1208666734829e-27	0.28	0.65	2.29	0.32	-0.21	0.6667	1	348110
1924	HUWE1	HECT, UBA and WWE domain containing E3 ubiquitin protein ligase 1	Q7Z6Z7	0.949931830635198	0.48	0.28	0.982716325359912	0.76	0.56	0.02	0.21	-0.25	1	1	10075
1925	YTHDF3	YTH N6-methyladenosine RNA binding protein F3	Q7Z739	0.721626437318595	0.25	0.79	0.899976890132855	0.53	0.93	-0.12	0.26	-0.1	0.9722	1	253943
1926	KRT77	keratin 77	Q7Z794	2.37779386645426e-10	0.93	0.86	2.28841173557068e-09	0.98	0.95	2.7	0.07	-0.07	0.6389	1	374454
1927	VTCN1	V-set domain containing T cell activation inhibitor 1	Q7Z7D3	3.30449456667825e-14	0.25	0.37	4.2657430988188e-13	0.53	0.66	-1.61	-0.04	-0.19	1	1	79679
1928	TMED4	transmembrane p24 trafficking protein 4	Q7Z7H5	0.000512449496515292	0.2	0.87	0.0027435969022548	0.47	0.96	0.44	0.09	0.02	1	1	222068
1929	MEGF8	multiple EGF like domains 8	Q7Z7M0	9.02268464492905e-26	0.7	0.61	2.33246617940755e-24	0.89	0.84	-1.87	-0.08	0.09	1	1	1954
1930	GALNT5	polypeptide N-acetylgalactosaminyltransferase 5	Q7Z7M9	4.23664775380456e-05	0.2	0.8	0.000254645163712497	0.46	0.93	0.73	0.12	0.05	1	1	11227
1931	GALNT7	polypeptide N-acetylgalactosaminyltransferase 7	Q86SF2	6.32426798738253e-29	0.96	0.14	1.95051168661049e-27	0.98	0.38	-3.46	-0.16	0.45	1	0.6944	51809
1932	AMIGO2	adhesion molecule with Ig like domain 2	Q86SJ2	2.91490370579699e-10	0.09	0.44	2.78519746434287e-09	0.27	0.73	-1.09	-0.21	0.13	1	1	347902
1933	ADGRG6	adhesion G protein-coupled receptor G6	Q86SQ4	1.32021248330864e-42	0.11	0.6	7.75430685049223e-41	0.32	0.84	-1.11	-0.07	-0.04	1	1	57211
1934	GALNT10	polypeptide N-acetylgalactosaminyltransferase 10	Q86SR1	7.44681682930002e-97	0.1	0.79	2.97425864162243e-94	0.3	0.93	-3.29	-0.22	0.04	1	1	55568
1935	SETD3	SET domain containing 3, actin N3(tau)-histidine methyltransferase	Q86TU7	0.412853259545237	0.02	0.24	0.702721465426667	0.08	0.51	0.23	0.39	-0.26	0.9444	0.9722	84193
1936	TTC7B	tetratricopeptide repeat domain 7B	Q86TV6	0.282494670357614	0.98	0.59	0.568548104514139	0.99	0.83	-0.18	0.05	-0.1	0.9444	0.9444	145567
1937	SERPINA11	serpin family A member 11	Q86U17	1.78075309369334e-36	0.4	0.01	8.12837469281278e-35	0.69	0.05	-4.73	-0.12	0.85	1	0.5	256394
1938	OAF	out at first homolog	Q86UD1	7.75505216295179e-29	0.39	0.69	2.3644029266282e-27	0.68	0.89	-2.76	-0.08	-0.1	1	1	220323
1939	MTDH	metadherin	Q86UE4	0.000669100649176096	0.53	0.92	0.00352557782692523	0.8	0.97	-0.66	0.08	0.02	1	1	92140
1940	RTN4RL1	reticulon 4 receptor like 1	Q86UN2	0.00516699417866524	0.68	0.57	0.0239825389303765	0.88	0.82	-0.88	-0.02	-0.19	0.9722	0.8056	146760
1941	KTN1	kinectin 1	Q86UP2	2.46499654656777e-21	0.4	0.56	5.08795669611973e-20	0.69	0.81	1.64	0.04	0.1	0.9722	1	3895
1942	AACS	acetoacetyl-CoA synthetase	Q86V21	9.18333409513703e-05	0.05	0.87	0.000532726744749125	0.19	0.96	0.95	0.23	0.04	1	1	65985
1943	GPR180	G protein-coupled receptor 180	Q86V85	0.0266830117507178	0.37	0.97	0.104431111153716	0.66	0.99	-0.25	0.07	0	1	1	160897
1944	SERINC5	serine incorporator 5	Q86VE9	4.14192102026949e-29	0.34	0.59	1.28737996536625e-27	0.63	0.83	-2.66	0.05	0.13	1	1	256987
1945	VPS36	vacuolar protein sorting 36 homolog	Q86VN1	0.617895597363652	0.13	0.91	0.843719467749059	0.36	0.97	0.09	0.13	0.02	1	1	51028
1946	TAX1BP1	Tax1 binding protein 1	Q86VP1	8.09802384408803e-05	0.05	0.69	0.000473415478135797	0.16	0.88	0.99	0.29	-0.1	0.9722	1	8887
1947	CAND1	cullin associated and neddylation dissociated 1	Q86VP6	0.000857671028863701	0.18	0.96	0.00445164144156156	0.43	0.98	0.62	0.14	-0.01	1	1	55832
1948	VSIG10L	V-set and immunoglobulin domain containing 10 like	Q86VR7	6.67403073299327e-10	0.77	0.87	6.21353816959793e-09	0.92	0.96	-1.53	0.07	-0.04	1	0.9722	147645
1949	LRP11	LDL receptor related protein 11	Q86VZ4	0.584061979586683	0.95	0.74	0.828241983479216	0.98	0.91	-0.13	-0.03	0.07	0.9722	1	84918
1950	NR2C2AP	nuclear receptor 2C2 associated protein	Q86WQ0	1.3003005027664e-08	0.15	0.79	1.09105046387584e-07	0.39	0.93	1.19	0.21	-0.06	0.9167	0.8889	126382
1951	CCDC25	coiled-coil domain containing 25	Q86WR0	0.00778292101698186	0.1	0.69	0.0347901360289038	0.3	0.89	0.81	0.43	-0.12	0.8611	1	55246
1952	LSR	lipolysis stimulated lipoprotein receptor	Q86X29	0.909249450183219	0.17	0.67	0.971520145540871	0.41	0.88	0.01	0.08	0.05	1	1	51599
1953	CHSY1	chondroitin sulfate synthase 1	Q86X52	1.5543598011191e-75	0.3	0.83	3.18364771572805e-73	0.59	0.95	-2.49	-0.12	0.03	1	1	22856
1954	CARM1	coactivator associated arginine methyltransferase 1	Q86X55	0.0246711497411698	0.37	0.16	0.0980463403644101	0.66	0.41	0.7	0.02	-0.37	0.9444	0.6944	10498
1955	NIT1	nitrilase 1	Q86X76	0.00103461637930848	0.33	0.65	0.00532164561359698	0.61	0.87	0.55	0.14	-0.07	1	1	4817
1956	XYLT1	xylosyltransferase 1	Q86Y38	6.86461545739372e-36	0.14	0.28	3.06338258512073e-34	0.36	0.57	-1.26	-0.04	-0.11	1	1	64131
1957	STX12	syntaxin 12	Q86Y82	1.42196286971031e-49	0.27	0.9	1.1358639403246e-47	0.56	0.97	1.75	0.1	-0.01	0.9444	1	23673
1958	TMEM25	transmembrane protein 25	Q86YD3	9.25441791196157e-17	0.38	0.56	1.42987021819631e-15	0.67	0.82	-2.34	-0.06	-0.16	1	1	84866
1959	HRNR	hornerin	Q86YZ3	3.30411823669403e-21	0.56	0.59	6.68184720878783e-20	0.81	0.83	2.92	-0.01	-0.17	1	1	388697
1960	TRAPPC5	trafficking protein particle complex subunit 5	Q8IUR0	0.587305189434719	0.79	0.03	0.829345007771562	0.93	0.13	-0.06	0.28	-0.53	0.9722	0.8889	126003
1961	AEBP1	AE binding protein 1	Q8IUX7	2.39346583828657e-07	0.72	0.7	1.80453547440851e-06	0.9	0.89	0.81	-0.02	-0.06	1	1	165
1962	EGFL6	EGF like domain multiple 6	Q8IUX8	6.03651429303157e-17	0.7	0.54	9.41790550248754e-16	0.89	0.8	-4.7	-0.22	0.34	1	0.5278	25975
1963	PHYKPL	5-phosphohydroxy-L-lysine phospho-lyase	Q8IUZ5	0.0641307234592267	0.81	0.54	0.211596951256631	0.94	0.8	0.57	0.15	-0.18	0.75	1	85007
1964	PLD3	phospholipase D family member 3	Q8IV08	8.67228346842908e-19	0.96	0.84	1.49620303122703e-17	0.99	0.95	-1.68	0.01	-0.04	1	0.9722	23646
1965	HID1	HID1 domain containing	Q8IV36	1.17559739970953e-10	0.37	0.73	1.16509578522081e-09	0.66	0.9	-1.2	0.14	-0.06	0.9167	0.9722	283987
1966	NUDCD3	NudC domain containing 3	Q8IVD9	0.162527011786423	0.28	0.7	0.406852325336869	0.57	0.89	0.82	0.44	-0.22	0.4722	0.9722	23386
1967	NAXD	NAD(P)HX dehydratase	Q8IW45	3.96542371429288e-05	0.73	0.46	0.000239062676451106	0.9	0.74	0.8	-0.04	0.15	0.8889	1	55739
1968	SLC44A2	solute carrier family 44 member 2 (CTL2 blood group)	Q8IWA5	1.59817003706097e-10	0.57	0.65	1.56065797751137e-09	0.82	0.87	-0.68	0.07	-0.05	1	1	57153
1969	FAM114A1	family with sequence similarity 114 member A1	Q8IWE2	5.56756611931284e-06	0.04	0.66	3.67855402490248e-05	0.14	0.87	0.91	0.2	0.09	0.8889	1	92689
1970	FOXRED2	FAD dependent oxidoreductase domain containing 2	Q8IWF2	0.011699907315744	0.93	0.87	0.0506552084759692	0.98	0.96	-0.44	-0.02	0.03	1	0.9722	80020
1971	SULF2	sulfatase 2	Q8IWU5	7.67408709800368e-21	0.21	0.22	1.51734177571419e-19	0.47	0.49	-1.46	-0.05	-0.19	1	1	55959
1972	UEVLD	UEV and lactate/malate dehyrogenase domains	Q8IX04	0.000582592325247636	0.23	0.17	0.0030942470040413	0.5	0.42	0.47	0.2	-0.18	1	1	55293
1973	DNAJC10	DnaJ heat shock protein family (Hsp40) member C10	Q8IXB1	1.58563296617479e-26	0.97	0.76	4.27906626142033e-25	0.99	0.92	-2.09	-0.02	0.06	1	0.9167	54431
1974	SIRT2	sirtuin 2	Q8IXJ6	0.000489665921187068	0.73	0.83	0.00263397399221704	0.9	0.94	0.68	-0.02	-0.04	0.9444	1	22933
1975	FAM20C	FAM20C golgi associated secretory pathway kinase	Q8IXL6	1.77196645834954e-22	0.47	0.8	3.8885901289275e-21	0.75	0.93	-1.74	-0.06	-0.04	1	1	56975
1976	GSPT2	G1 to S phase transition 2	Q8IYD1	0.131592121695793	0.08	0.19	0.356566441012887	0.26	0.44	0.33	0.32	-0.26	1	1	23708
1977	EXOC8	exocyst complex component 8	Q8IYI6	0.0632161882192332	0.2	0.61	0.209792651223612	0.46	0.84	0.6	0.16	0.16	0.9167	0.9167	149371
1978	SYTL1	synaptotagmin like 1	Q8IYJ3	5.17759853589749e-17	0	0.55	8.09367066629142e-16	0.02	0.81	-1.18	0.21	0.08	1	1	84958
1979	ANKRD13A	ankyrin repeat domain 13A	Q8IZ07	6.2035076521356e-11	0.41	0.39	6.23315963839738e-10	0.7	0.69	0.71	0.11	-0.09	1	1	88455
1980	CHPF	chondroitin polymerizing factor	Q8IZ52	2.06018806745908e-79	0.12	0.28	4.98690372207974e-77	0.33	0.57	-2.39	-0.05	-0.14	1	1	79586
1981	ALDH16A1	aldehyde dehydrogenase 16 family member A1	Q8IZ83	0.126557680388754	0.27	0.76	0.346830611750998	0.55	0.92	-0.31	0.16	-0.06	1	0.9722	126133
1982	KIAA0319L	KIAA0319 like	Q8IZA0	6.04043956594929e-06	0.76	0.79	3.97782615439431e-05	0.92	0.93	-0.42	-0.01	-0.02	1	1	79932
1983	CPAMD8	C3 and PZP like alpha-2-macroglobulin domain containing 8	Q8IZJ3	1.58361548896145e-10	0.92	0.84	1.54833788565778e-09	0.97	0.95	-3.38	-0.07	0.1	1	0.7778	27151
1984	ABI1	abl interactor 1	Q8IZP0	0.486165066699092	0.39	0.46	0.759531889847907	0.68	0.74	0.09	0.02	0.12	1	1	10006
1985	ADGRG2	adhesion G protein-coupled receptor G2	Q8IZP9	1.86494833848398e-20	0.84	0.47	3.59835925792513e-19	0.95	0.75	-3.05	-0.05	0.27	1	0.8056	10149
1986	APCDD1	APC down-regulated 1	Q8J025	5.65626967381672e-12	0.47	0.98	6.14724927271401e-11	0.75	0.99	-2.37	-0.16	0.01	0.9167	0.75	147495
1987	GCNT2	glucosaminyl (N-acetyl) transferase 2 (I blood group)	Q8N0V5	2.02197704956183e-43	0.22	0.53	1.24242712860769e-41	0.49	0.79	-1.82	-0.08	-0.08	1	1	2651
1988	FCSK	fucose kinase	Q8N0W3	0.812846655556002	0.51	0.37	0.939023333713735	0.78	0.66	0.17	0.05	-0.38	0.9722	0.9167	197258
1989	SPART	spartin	Q8N0X7	9.12326776981355e-12	0.12	0.69	9.71688839270275e-11	0.33	0.89	1.21	0.18	-0.07	0.9444	1	23111
1990	LRRC47	leucine rich repeat containing 47	Q8N1G4	0.35157235232248	0.23	0.84	0.642400228227947	0.5	0.95	-0.24	0.16	0.05	1	1	57470
1991	KRT78	keratin 78	Q8N1N4	2.26470754749566e-09	0.88	0.89	2.03492507192299e-08	0.96	0.96	2.05	-0.05	0.05	0.8611	1	196374
1992	PROM2	prominin 2	Q8N271	1.03841749891146e-42	0.24	0.62	6.19020819500354e-41	0.51	0.84	-1.52	-0.05	-0.06	1	1	150696
1993	LTBP4	latent transforming growth factor beta binding protein 4	Q8N2S1	4.12517248350884e-56	0.06	0.83	4.17112377193274e-54	0.19	0.94	2.48	-0.18	0.03	1	1	8425
1994	MUC20	mucin 20, cell surface associated	Q8N307	7.27732830000933e-05	0.8	0.93	0.00042775054054801	0.93	0.98	0.95	-0.03	-0.02	1	1	200958
1995	GPD1L	glycerol-3-phosphate dehydrogenase 1 like	Q8N335	1.09353552075982e-27	0.36	0.86	3.14214451073001e-26	0.65	0.95	2.07	0.1	0.03	1	1	23171
1996	MUC15	mucin 15, cell surface associated	Q8N387	0.000756538018693289	0.01	0.62	0.0039705819272812	0.06	0.84	0.63	0.28	-0.09	1	1	143662
1997	ARHGAP18	Rho GTPase activating protein 18	Q8N392	4.06623832647114e-56	0.03	0.57	4.16424509639122e-54	0.13	0.82	2.38	0.15	0.08	1	1	93663
1998	PALS1	protein associated with LIN7 1, MAGUK p55 family member	Q8N3R9	7.78324030072067e-05	0.22	0.38	0.000455810289751882	0.5	0.67	-1.35	0.07	0.29	1	1	64398
1999	LARGE2	LARGE xylosyl- and glucuronyltransferase 2	Q8N3Y3	0.344391139510463	0.3	0.18	0.635241498968434	0.58	0.43	-0.14	0	0.16	1	1	120071
[truncated: 668 more rows]
