# Supplementary material for: Breast Milk Proteome: Changes in the Different Stages of Lactation and Impacts of Gestational Diabetes Mellitus and Body Mass Index
Source: Mol Nutr Food Res. 2025 Sep 1;69(22):e70225. doi: 10.1002/mnfr.70225 (PMC12643191; doi:10.1002/mnfr.70225)
Supplement: Supplementary file 3 — Supporting file 3: mnfr70225‐sup‐0003‐SuppMat.xlsx [file MNFR-69-e70225-s002.xlsx]

## Sheet: Lactation_GO
ID	Description	setSize	enrichmentScore	NES	pvalue	p.adjust	qvalue	rank	leading_edge	core_enrichment	medianFC	core_enrichment_count	GeneRatio
GO:0044282	small molecule catabolic process	95	0.562121	2.45515	0.000399521	0.010055	0.0077588	433	tags=46%, list=16%, signal=40%	Q08426/Q9BWD1/P22307/O75891/P42357/P51659/P34896/P32189/O94760/P24298/P09110/P05091/Q14376/Q7Z4W1/Q93099/P31937/O00763/P14550/P50135/P16083/Q63HM1/P52758/Q15166/P42330/O95865/Q9Y2S2/P00491/Q16775/Q6YP21/P07902/P25325/O15382/Q96C23/P51570/P09417/Q7L266/P47989/P10768/P24752/O43708/P52209/Q99497/Q13011/Q13867	0.9056	44	0.463158
GO:0016054	organic acid catabolic process	61	0.609496	2.44904	0.000339559	0.00915838	0.0070669	570	tags=59%, list=21%, signal=47%	Q08426/Q9BWD1/P22307/O75891/P42357/P51659/P34896/O94760/P24298/P09110/Q7Z4W1/Q93099/P31937/O00763/P14550/P50135/Q63HM1/P52758/Q15166/O95865/Q9Y2S2/Q6YP21/P25325/O15382/P09417/Q7L266/P24752/O43708/P52209/Q13011/Q13867/P27169/P17174/Q9UJ70/Q15274/P45381	1.0918	36	0.590164
GO:0046395	carboxylic acid catabolic process	61	0.609496	2.44904	0.000339559	0.00915838	0.0070669	570	tags=59%, list=21%, signal=47%	Q08426/Q9BWD1/P22307/O75891/P42357/P51659/P34896/O94760/P24298/P09110/Q7Z4W1/Q93099/P31937/O00763/P14550/P50135/Q63HM1/P52758/Q15166/O95865/Q9Y2S2/Q6YP21/P25325/O15382/P09417/Q7L266/P24752/O43708/P52209/Q13011/Q13867/P27169/P17174/Q9UJ70/Q15274/P45381	1.0918	36	0.590164
GO:0006112	energy reserve metabolic process	23	0.721702	2.31715	0.000266809	0.00850126	0.00655985	149	tags=26%, list=6%, signal=25%	Q5T601/Q9H0R8/P41236/Q16851/Q06210/Q96G03	0.3479	6	0.26087
GO:0019395	fatty acid oxidation	17	0.767177	2.27278	0.000256608	0.0083616	0.00645209	111	tags=41%, list=4%, signal=40%	Q08426/Q9BWD1/P22307/P51659/P09110/P05413/O00763	1.1313	7	0.411765
GO:0006635	fatty acid beta-oxidation	13	0.815303	2.24053	0.000244798	0.00835029	0.00644335	111	tags=46%, list=4%, signal=44%	Q08426/Q9BWD1/P22307/P51659/P09110/O00763	1.1975	6	0.461538
GO:0009062	fatty acid catabolic process	15	0.776353	2.22722	0.000249004	0.00835029	0.00644335	111	tags=40%, list=4%, signal=39%	Q08426/Q9BWD1/P22307/P51659/P09110/O00763	1.1313	6	0.4
GO:0008299	isoprenoid biosynthetic process	11	0.839742	2.18598	0.000480423	0.0100782	0.00777667	360	tags=82%, list=13%, signal=71%	P47895/P14324/P53602/Q13907/Q01581/Q03426/P42330/P48449/O95749	1.6545	9	0.818182
GO:0034440	lipid oxidation	18	0.721315	2.17038	0.000256871	0.0083616	0.00645209	111	tags=39%, list=4%, signal=38%	Q08426/Q9BWD1/P22307/P51659/P09110/P05413/O00763	0.9323	7	0.388889
GO:0006081	cellular aldehyde metabolic process	26	0.648771	2.15437	0.000544811	0.0109426	0.00844365	436	tags=58%, list=16%, signal=49%	P00352/Q04828/P47895/O43488/P05091/P14550/P49189/P42330/O75874/Q16775/P98082/P10768/Q99497/O00764/Q04760	1.11895	15	0.576923
GO:0072329	monocarboxylic acid catabolic process	26	0.643303	2.13621	0.000544811	0.0109426	0.00844365	417	tags=46%, list=16%, signal=39%	Q08426/Q9BWD1/P22307/P51659/P09110/Q7Z4W1/O00763/P14550/Q9Y2S2/P24752/P52209/Q13011	0.7371	12	0.461538
GO:0061136	regulation of proteasomal protein catabolic process	57	0.534277	2.1213	0.000331236	0.00910737	0.00702754	944	tags=70%, list=35%, signal=46%	P49789/O60356/P48506/P54725/P07203/P51572/P45984/P25686/P54727/P98082/P54578/Q9UMX0/P13716/Q9GZP4/Q04323/Q99497/Q15370/P17980/Q92530/P62333/P62191/Q06323/P61086/P62195/P55072/P35998/O75832/Q96HY6/Q9Y5K5/P43686/Q8IXJ6/P17612/Q93008/P46379/O14980/O00487/P02649/Q13496/Q9UNE7/O14908	0.7138	40	0.701754
GO:0031424	keratinization	23	0.658465	2.11411	0.000533618	0.010872	0.00838918	263	tags=57%, list=10%, signal=51%	P31947/Q86YZ3/P35908/Q7Z794/P04264/P13647/P02538/Q8N1N4/P48668/P08779/P22735/Q6KB66/P31944	1.4096	13	0.565217
GO:0072524	pyridine-containing compound metabolic process	34	0.597388	2.11036	0.000581226	0.011352	0.00875954	665	tags=68%, list=25%, signal=51%	P21695/O75891/P48163/P43490/Q7Z4W1/Q8N335/P11908/Q63HM1/P00491/Q6XQN6/O75874/Q9UHJ6/P07195/P52209/P40925/O00764/Q15274/P29401/O95336/P55072/Q9H477/Q8IW45/P11413	0.8996	23	0.676471
GO:0061436	establishment of skin barrier	11	0.808344	2.10424	0.000480423	0.0100782	0.00777667	115	tags=45%, list=4%, signal=44%	P31947/Q86YZ3/P04264/Q5D862/P08779	0.429	5	0.454545
GO:0019362	pyridine nucleotide metabolic process	30	0.610223	2.09996	0.000561956	0.0110798	0.00854954	665	tags=70%, list=25%, signal=53%	P21695/O75891/P48163/P43490/Q7Z4W1/Q8N335/P11908/Q63HM1/Q6XQN6/O75874/Q9UHJ6/P07195/P52209/P40925/Q15274/P29401/O95336/P55072/Q9H477/Q8IW45/P11413	0.8996	21	0.7
GO:0046496	nicotinamide nucleotide metabolic process	30	0.610223	2.09996	0.000561956	0.0110798	0.00854954	665	tags=70%, list=25%, signal=53%	P21695/O75891/P48163/P43490/Q7Z4W1/Q8N335/P11908/Q63HM1/Q6XQN6/O75874/Q9UHJ6/P07195/P52209/P40925/Q15274/P29401/O95336/P55072/Q9H477/Q8IW45/P11413	0.8996	21	0.7
GO:0051262	protein tetramerization	20	0.674319	2.08777	0.000525901	0.0107924	0.00832776	209	tags=50%, list=8%, signal=46%	P13645/P48163/P04264/P47895/P34896/O00763/Q13188/P32929/P49189/Q96GX9	1.40895	10	0.5
GO:0051289	protein homotetramerization	14	0.734363	2.06526	0.000490677	0.0102176	0.00788425	343	tags=57%, list=13%, signal=50%	P48163/P47895/P34896/O00763/P32929/P49189/Q96GX9/P04075	1.40895	8	0.571429
GO:0009063	amino acid catabolic process	28	0.609278	2.05228	0.000832639	0.0137095	0.0105787	489	tags=64%, list=18%, signal=53%	P42357/P34896/O94760/P24298/Q93099/P31937/P50135/Q63HM1/P52758/O95865/Q6YP21/O15382/P09417/Q7L266/P24752/O43708/Q13867/P17174	1.2199	18	0.642857
GO:0006084	acetyl-CoA metabolic process	12	0.760781	2.03557	0.000726216	0.012572	0.00970098	411	tags=75%, list=15%, signal=64%	P53602/O00763/Q01581/Q9NR19/Q03426/Q14689/P53396/P24752/Q9HAB8	1.347	9	0.75
GO:0030258	lipid modification	24	0.6168	2.00718	0.000803428	0.0133842	0.0103277	111	tags=29%, list=4%, signal=28%	Q08426/Q9BWD1/P22307/P51659/P09110/P05413/O00763	0.73055	7	0.291667
GO:0015980	energy derivation by oxidation of organic compounds	48	0.523313	1.99901	0.000634115	0.0117374	0.00905692	215	tags=21%, list=8%, signal=20%	Q5T601/Q9H0R8/P21695/O60356/P41236/Q16851/Q06210/Q96G03/P21399/O75874	0.38605	10	0.208333
GO:0044281	small molecule metabolic process	438	0.374149	1.99732	0.00125786	0.0179008	0.0138129	436	tags=31%, list=16%, signal=31%	Q08426/Q03393/P12272/Q9BWD1/P00352/P22307/P21695/Q9Y5X9/O75891/P48163/P49789/P42357/P49327/Q04828/P51659/O60356/P47895/Q9NV23/P43490/P34896/P32189/O94760/P24298/P14324/O43488/P53602/P09110/P00918/P05091/P33121/Q14376/Q7Z4W1/Q16851/Q96C11/P48506/P35270/P05413/Q9H3S4/Q13907/Q8N335/Q93099/P31937/O00763/P22079/O75355/Q01581/P14550/Q06210/P50135/P32929/P16083/P52788/Q96G03/Q9NR45/P11908/Q63HM1/P52758/…	0.54595	137	0.312785
GO:1901606	alpha-amino acid catabolic process	24	0.611171	1.98886	0.00107124	0.0159347	0.0122957	489	tags=67%, list=18%, signal=55%	P34896/O94760/P24298/Q93099/P31937/Q63HM1/P52758/O95865/Q6YP21/O15382/P09417/Q7L266/P24752/O43708/Q13867/P17174	1.2199	16	0.666667
GO:0019637	organophosphate metabolic process	205	0.403643	1.98626	0.000622665	0.0116502	0.00898967	530	tags=37%, list=20%, signal=32%	P12272/P21695/Q9Y5X9/O75891/P48163/P49789/P51659/Q99447/P43490/P34896/P32189/P14324/P53602/P33121/Q7Z4W1/Q16851/P05413/Q9H3S4/Q13907/Q8N335/O00763/O75355/Q01581/P14550/Q06210/O96033/P11908/Q63HM1/Q9NR19/Q9NQX3/Q03426/Q9P0L0/Q9Y2S2/P00491/Q6XQN6/P00568/O75874/P30085/P55263/O00757/P09972/P02652/Q14689/P29218/P50583/Q9UHJ6/P53396/P32321/P04075/P47989/Q9NX62/P30041/O95749/P78356/P24752/P07195/P09467/…	0.596	76	0.370732
GO:0045109	intermediate filament organization	26	0.597021	1.98252	0.00108962	0.0160542	0.012388	168	tags=46%, list=6%, signal=44%	P13645/P35908/Q7Z794/P04264/P35527/P13647/P02538/Q8N1N4/P48668/P08779/P02533/P15924	1.26685	12	0.461538
GO:0030216	keratinocyte differentiation	46	0.515728	1.95708	0.000936037	0.0148093	0.0114273	263	tags=37%, list=10%, signal=34%	P31947/P13645/Q86YZ3/P35908/Q7Z794/P04264/P13647/P02538/Q8N1N4/P48668/P08779/P22735/P02533/P15924/P42330/Q6KB66/P31944	0.68365	17	0.369565
GO:0019674	NAD metabolic process	13	0.705932	1.93997	0.00122399	0.0175068	0.0135088	632	tags=85%, list=24%, signal=65%	P21695/P48163/P43490/Q8N335/Q63HM1/Q6XQN6/P07195/P40925/Q15274/P55072/Q8IW45	1.1855	11	0.846154
GO:0006066	alcohol metabolic process	80	0.457865	1.93954	0.000370782	0.0098136	0.0075725	414	tags=41%, list=16%, signal=36%	Q03393/P00352/P21695/Q04828/P47895/P32189/P14324/O43488/P53602/P05091/P35270/Q9H3S4/Q13907/Q01581/P14550/Q9NR19/Q0VD83/Q03426/P42330/O75874/P98082/P48449/P02652/P29218/P98155/Q9UHJ6/P53396/P51570/P09417/P00441/A6NDG6/P34913/Q99497	0.77235	33	0.4125
GO:0055086	nucleobase-containing small molecule metabolic process	152	0.408279	1.93298	0.000503018	0.0103982	0.00802355	632	tags=43%, list=24%, signal=35%	P12272/P21695/O75891/P48163/P49789/P51659/P43490/P34896/P53602/P33121/Q7Z4W1/Q16851/Q8N335/O00763/O75355/Q01581/Q06210/Q96G03/Q9NR45/P11908/Q63HM1/Q9NR19/Q03426/P00491/Q13630/Q6XQN6/P00568/O75874/O60547/Q9Y5P6/P30085/P55263/P07902/Q14689/P50583/Q9UHJ6/P53396/P32321/P04075/P47989/Q13126/P24752/P07195/Q9Y3B8/Q9HAB8/Q92484/P52209/Q99497/P40925/O95861/P28482/O95394/P49773/Q8WXI4/Q15046/Q96IU4/O15305/…	0.5757	65	0.427632
GO:0019752	carboxylic acid metabolic process	234	0.384653	1.93174	0.000664011	0.0121321	0.00936154	529	tags=37%, list=20%, signal=32%	Q08426/Q03393/Q9BWD1/P00352/P22307/P21695/Q9Y5X9/O75891/P48163/P42357/P49327/Q04828/P51659/O60356/P47895/Q9NV23/P34896/O94760/P24298/P09110/P33121/Q7Z4W1/P48506/P05413/Q93099/P31937/O00763/P14550/Q06210/P50135/P32929/P52788/Q63HM1/P52758/Q9NR19/Q15166/P04424/P42330/P22105/O95865/Q9Y2S2/P21399/Q96GX9/P07203/O75874/Q16775/P48637/Q6YP21/P09972/P15328/P31323/P25325/O15382/O75608/P53396/Q14914/Q99611/…	0.64745	86	0.367521
GO:0043588	skin development	70	0.467975	1.92989	0.000707214	0.0124399	0.00959905	292	tags=33%, list=11%, signal=30%	P31947/P13645/Q86YZ3/P35908/Q7Z794/P04264/P35527/P13647/Q5D862/P49747/P02538/Q8N1N4/P48668/P08779/P22735/P02533/P15924/P42330/P61812/Q6X4U4/Q6KB66/P31944/P14923	0.3524	23	0.328571
GO:0005977	glycogen metabolic process	21	0.61075	1.91355	0.00237404	0.0263659	0.0203447	149	tags=19%, list=6%, signal=18%	Q9H0R8/P41236/Q16851/Q96G03	0.3249	4	0.190476
GO:0044042	glucan metabolic process	21	0.61075	1.91355	0.00237404	0.0263659	0.0203447	149	tags=19%, list=6%, signal=18%	Q9H0R8/P41236/Q16851/Q96G03	0.3249	4	0.190476
GO:0006082	organic acid metabolic process	243	0.379441	1.91196	0.000694444	0.0123948	0.00956423	529	tags=37%, list=20%, signal=32%	Q08426/Q03393/Q9BWD1/P00352/P22307/P21695/Q9Y5X9/O75891/P48163/P42357/P49327/Q04828/P51659/O60356/P47895/Q9NV23/P34896/O94760/P24298/P09110/P33121/Q7Z4W1/P48506/P05413/Q93099/P31937/O00763/P22079/P14550/Q06210/P50135/P32929/P52788/Q63HM1/P52758/Q9NR19/Q15166/P04424/P42330/P22105/O95865/Q9Y2S2/P21399/Q96GX9/P07203/O75874/Q16775/P48637/Q6YP21/P09972/P15328/P31323/P25325/O15382/O75608/P53396/Q14914/…	0.6469	89	0.366255
GO:0045103	intermediate filament-based process	32	0.545985	1.90567	0.00285144	0.0303582	0.0234254	439	tags=50%, list=16%, signal=42%	P13645/P35908/Q7Z794/P04264/P35527/P13647/P02538/Q8N1N4/P48668/P08779/P02533/P15924/Q6KB66/P00441/Q04695/P52594	0.90095	16	0.5
GO:0045104	intermediate filament cytoskeleton organization	32	0.545985	1.90567	0.00285144	0.0303582	0.0234254	439	tags=50%, list=16%, signal=42%	P13645/P35908/Q7Z794/P04264/P35527/P13647/P02538/Q8N1N4/P48668/P08779/P02533/P15924/Q6KB66/P00441/Q04695/P52594	0.90095	16	0.5
GO:0072521	purine-containing compound metabolic process	111	0.423717	1.89856	0.000439367	0.010055	0.0077588	426	tags=33%, list=16%, signal=29%	P12272/P21695/O75891/P48163/P49789/P51659/P43490/P34896/P53602/P33121/Q7Z4W1/Q8N335/O00763/Q01581/Q96G03/P11908/Q63HM1/Q9NR19/Q03426/P00491/Q6XQN6/P00568/O75874/P55263/Q14689/P50583/Q9UHJ6/P53396/P04075/P47989/Q13126/P24752/P07195/Q9HAB8/P52209/P40925/O95861	0.5523	37	0.333333
GO:0043436	oxoacid metabolic process	240	0.37759	1.89841	0.000694444	0.0123948	0.00956423	529	tags=37%, list=20%, signal=32%	Q08426/Q03393/Q9BWD1/P00352/P22307/P21695/Q9Y5X9/O75891/P48163/P42357/P49327/Q04828/P51659/O60356/P47895/Q9NV23/P34896/O94760/P24298/P09110/P33121/Q7Z4W1/P48506/P05413/Q93099/P31937/O00763/P14550/Q06210/P50135/P32929/P52788/Q63HM1/P52758/Q9NR19/Q15166/P04424/P42330/P22105/O95865/Q9Y2S2/P21399/Q96GX9/P07203/O75874/Q16775/P48637/Q6YP21/P09972/P15328/P31323/P25325/O15382/O75608/P53396/Q14914/Q99611/…	0.64745	88	0.366667
GO:0006091	generation of precursor metabolites and energy	105	0.421937	1.87551	0.000424809	0.010055	0.0077588	416	tags=29%, list=16%, signal=25%	Q5T601/Q9H0R8/P21695/O75891/P48163/O60356/O43488/P05091/P41236/Q16851/Q06210/P16083/Q96G03/P11908/Q9NR19/P00167/P21399/Q13630/O75874/P09972/Q9UHJ6/P53396/P51570/P04075/P09417/P24752/P09467/P52209/Q99497/P40925	0.5363	30	0.285714
GO:0006163	purine nucleotide metabolic process	104	0.423222	1.87527	0.000424088	0.010055	0.0077588	632	tags=42%, list=24%, signal=34%	P12272/P21695/O75891/P48163/P49789/P51659/P43490/P53602/P33121/Q7Z4W1/Q8N335/O00763/Q01581/P11908/Q63HM1/Q9NR19/Q03426/P00491/Q6XQN6/P00568/O75874/P55263/Q14689/P50583/Q9UHJ6/P53396/P04075/P47989/P24752/P07195/Q9HAB8/P52209/P40925/O95861/P49773/Q8WXI4/Q96IU4/Q15274/P29401/O95336/P55072/Q9H477/O00204/Q8IW45	0.5662	44	0.423077
GO:1903008	organelle disassembly	27	0.558471	1.86779	0.00328857	0.032918	0.0254006	644	tags=41%, list=24%, signal=31%	Q9H0R8/Q9Y3C8/O60664/Q14247/Q9GZZ9/Q99497/P33176/O43583/P61960/P55072/Q96HY6	0.5608	11	0.407407
GO:0090407	organophosphate biosynthetic process	120	0.410373	1.86611	0.000452694	0.010055	0.0077588	426	tags=36%, list=16%, signal=32%	P48163/Q99447/P43490/P34896/P32189/P14324/P53602/P33121/Q7Z4W1/P05413/Q9H3S4/Q13907/O00763/Q01581/P14550/O96033/P11908/Q63HM1/Q9NR19/Q9NQX3/Q03426/Q9P0L0/Q9Y2S2/P00491/Q6XQN6/P00568/O75874/P30085/P55263/P02652/Q14689/P29218/P50583/P53396/P32321/P04075/Q9NX62/O95749/P78356/P24752/Q9HAB8/O00764/O95861	0.60315	43	0.358333
GO:0006753	nucleoside phosphate metabolic process	124	0.409029	1.86573	0.000460193	0.010055	0.0077588	426	tags=33%, list=16%, signal=29%	P12272/P21695/O75891/P48163/P49789/P51659/P43490/P34896/P53602/P33121/Q7Z4W1/Q8N335/O00763/O75355/Q01581/P11908/Q63HM1/Q9NR19/Q03426/P00491/Q6XQN6/P00568/O75874/P30085/P55263/Q14689/P50583/Q9UHJ6/P53396/P32321/P04075/P47989/P24752/P07195/Q9Y3B8/Q9HAB8/Q92484/P52209/Q99497/P40925/O95861	0.5662	41	0.330645
GO:0044242	cellular lipid catabolic process	50	0.482857	1.85896	0.00226391	0.0254898	0.0196688	417	tags=28%, list=16%, signal=24%	Q08426/Q9BWD1/P22307/Q9Y5X9/P51659/P09110/O00763/P04066/P42330/O75874/P02652/P30041/P24752/Q13011	0.3598	14	0.28
GO:0008544	epidermis development	84	0.432095	1.84888	0.000379075	0.009849	0.00759981	263	tags=30%, list=10%, signal=28%	P12272/P31947/P13645/Q86YZ3/Q9NZT1/P35908/Q7Z794/P04264/P35527/P13647/Q5D862/P02538/Q8N1N4/P48668/P08779/Q13751/P22735/P02533/Q16787/P15924/P42330/P61812/Q6X4U4/Q6KB66/P31944	0.4153	25	0.297619
GO:0010498	proteasomal protein catabolic process	133	0.397572	1.84386	0.000471254	0.010055	0.0077588	835	tags=54%, list=31%, signal=39%	Q6ZVX7/P49789/O60356/P48506/P49407/P54725/Q8NHG8/P07203/P60468/P51572/P45984/P25686/P54727/P98082/P54578/Q9UMX0/P13716/Q9UNZ2/Q9GZP4/Q04323/Q99497/Q15370/P17980/Q99460/P62253/Q9NRD1/P55036/O60476/Q15008/Q13617/Q92530/P62333/P28072/O00231/P28062/P62191/Q13200/Q06323/P61086/P62195/O14818/P28070/P25786/P55072/P35998/P61088/Q9UNN5/O75832/P51665/Q96HY6/P28074/O43242/P60900/Q9UNM6/P25789/Q93034/Q9Y5K5/…	0.6336	72	0.541353
GO:0009117	nucleotide metabolic process	120	0.404553	1.83965	0.000452694	0.010055	0.0077588	632	tags=42%, list=24%, signal=33%	P12272/P21695/O75891/P48163/P49789/P51659/P43490/P34896/P53602/P33121/Q7Z4W1/Q8N335/O00763/Q01581/P11908/Q63HM1/Q9NR19/Q03426/P00491/Q6XQN6/P00568/O75874/P30085/P55263/Q14689/P50583/Q9UHJ6/P53396/P32321/P04075/P47989/P24752/P07195/Q9Y3B8/Q9HAB8/P52209/Q99497/P40925/O95861/P49773/Q8WXI4/Q15046/Q96IU4/Q15274/P29401/O95336/P55072/Q9H477/O00204/Q8IW45	0.5662	50	0.416667
GO:0009913	epidermal cell differentiation	53	0.470765	1.83737	0.00227716	0.0254898	0.0196688	263	tags=32%, list=10%, signal=29%	P31947/P13645/Q86YZ3/P35908/Q7Z794/P04264/P13647/P02538/Q8N1N4/P48668/P08779/P22735/P02533/P15924/P42330/Q6KB66/P31944	0.6501	17	0.320755
GO:1903050	regulation of proteolysis involved in protein catabolic process	66	0.445683	1.81999	0.00138504	0.0191338	0.0147643	835	tags=55%, list=31%, signal=38%	P49789/O60356/P48506/P54725/P07203/P51572/P45984/P25686/P54727/P98082/P54578/Q9UMX0/P13716/Q9GZP4/Q04323/Q99497/Q15370/P17980/Q92530/P62333/P62191/Q06323/P61086/P62195/P55072/P35998/O75832/Q96HY6/Q9Y5K5/P43686/Q8IXJ6/P17612/Q93008/P46379/O14980/O00487	0.62995	36	0.545455
GO:0006520	amino acid metabolic process	88	0.421168	1.81787	0.00038835	0.00990816	0.00764546	721	tags=57%, list=27%, signal=43%	Q03393/P00352/P42357/P34896/O94760/P24298/P48506/Q93099/P31937/Q06210/P50135/P32929/P52788/Q63HM1/P52758/P04424/O95865/Q96GX9/P48637/Q6YP21/P25325/O15382/Q99611/P09417/Q7L266/Q9UHY7/P23381/Q13126/P26639/P24752/O43708/Q99497/Q13867/O43175/P17174/P49903/P12081/Q15046/Q9NQR4/P45381/P49589/P49591/Q7L5Y1/P47897/P26640/P07814/P12955/Q53H96/P56192/Q9Y285	0.76625	50	0.568182
GO:1901605	alpha-amino acid metabolic process	58	0.454722	1.81134	0.00200468	0.0233632	0.0180278	497	tags=52%, list=19%, signal=43%	P42357/P34896/O94760/P24298/P48506/Q93099/P31937/Q06210/P32929/P52788/Q63HM1/P52758/P04424/O95865/Q96GX9/Q6YP21/P25325/O15382/Q99611/P09417/Q7L266/Q9UHY7/Q13126/P24752/O43708/Q99497/Q13867/O43175/P17174/P49903	0.9932	30	0.517241
GO:1901800	positive regulation of proteasomal protein catabolic process	33	0.515076	1.8056	0.00521437	0.044487	0.0343276	825	tags=61%, list=31%, signal=42%	O60356/P48506/P54725/P51572/P45984/P25686/P98082/Q9UMX0/Q15370/P17980/P62333/P62191/P62195/P55072/P35998/O75832/Q96HY6/P43686/Q8IXJ6/P46379	0.8011	20	0.606061
GO:0043161	proteasome-mediated ubiquitin-dependent protein catabolic process	118	0.39596	1.79657	0.000449236	0.010055	0.0077588	835	tags=54%, list=31%, signal=39%	Q6ZVX7/P49789/P48506/P49407/P54725/Q8NHG8/P60468/P51572/P45984/P25686/P54727/P98082/P54578/Q9UMX0/Q9UNZ2/Q04323/Q99497/Q15370/P17980/Q99460/P62253/Q9NRD1/P55036/O60476/Q15008/Q13617/Q92530/P62333/P28072/O00231/P62191/Q13200/P61086/P62195/O14818/P28070/P25786/P55072/P35998/P61088/Q9UNN5/O75832/P51665/Q96HY6/P28074/O43242/P60900/Q9UNM6/P25789/Q93034/Q9Y5K5/P43686/O00232/Q99436/P20618/P49721/Q8IXJ6/…	0.64145	64	0.542373
GO:0032434	regulation of proteasomal ubiquitin-dependent protein catabolic process	41	0.483868	1.79022	0.00520833	0.044487	0.0343276	944	tags=61%, list=35%, signal=40%	P49789/P48506/P54725/P51572/P45984/P25686/P54727/P98082/P54578/Q9UMX0/Q04323/Q99497/Q15370/P61086/P55072/O75832/Q96HY6/Q9Y5K5/Q8IXJ6/Q93008/P46379/O14980/Q13496/Q9UNE7/O14908	0.6263	25	0.609756
GO:0002181	cytoplasmic translation	113	0.398596	1.78986	0.000441696	0.010055	0.0077588	1364	tags=73%, list=51%, signal=37%	P16989/Q9Y3U8/P62899/P42766/P62633/O43583/P62910/P62847/P11940/P61513/Q02543/P62266/P49591/P61353/Q9H074/P67809/O75822/P61254/P46776/P84098/P63173/Q9ULC4/Q9P2X3/O75821/P62851/O60506/P55010/P35268/P61313/P27635/P62841/P46778/P62917/P83731/P46779/P46783/P62081/P18077/Q04637/P62750/P49207/P36578/Q8WU90/P39023/P18621/P47914/P62906/P50914/O75534/P42677/P62280/Q02878/P20042/P30050/P60866/P08708/Q07020/…	0.3136	82	0.725664
GO:0032787	monocarboxylic acid metabolic process	131	0.387233	1.78974	0.000468604	0.010055	0.0077588	417	tags=31%, list=16%, signal=28%	Q08426/Q9BWD1/P00352/P22307/P21695/Q9Y5X9/P48163/P42357/P49327/Q04828/P51659/O60356/P47895/Q9NV23/P09110/P33121/Q7Z4W1/P05413/O00763/P14550/Q9NR19/P42330/P22105/Q9Y2S2/P07203/O75874/Q16775/P09972/P31323/O75608/P53396/Q14914/P51570/P04075/P24752/P07195/P09467/P36969/P52209/Q99497/Q13011	0.4807	41	0.312977
GO:0046165	alcohol biosynthetic process	33	0.50755	1.77921	0.00579374	0.0475591	0.0366981	414	tags=45%, list=16%, signal=39%	Q03393/P14324/P53602/P35270/Q13907/Q01581/Q03426/P98082/P48449/P29218/P53396/P09417/P00441/A6NDG6/Q99497	0.7737	15	0.454545
GO:1901615	organic hydroxy compound metabolic process	114	0.393404	1.77273	0.000439947	0.010055	0.0077588	425	tags=36%, list=16%, signal=32%	Q03393/P00352/P22307/P21695/Q04828/P47895/P32189/P14324/O43488/P53602/P09110/P05091/P35270/Q9H3S4/Q13907/Q01581/P14550/Q9NR19/Q0VD83/Q03426/P42330/P61812/O75874/Q16775/P30046/P98082/P48449/P02652/P29218/P98155/Q9UHJ6/P53396/Q14914/P51570/P09417/P07195/P00441/A6NDG6/P34913/Q99497/O00764	0.6553	41	0.359649
GO:1901617	organic hydroxy compound biosynthetic process	51	0.452717	1.74914	0.00519818	0.044487	0.0343276	425	tags=41%, list=16%, signal=35%	Q03393/P22307/P14324/P53602/P05091/P35270/Q13907/Q01581/Q03426/P42330/P61812/P30046/P98082/P48449/P29218/P53396/P09417/P00441/A6NDG6/Q99497/O00764	0.647	21	0.411765
GO:0051259	protein complex oligomerization	49	0.454339	1.74067	0.00611326	0.0496067	0.0382781	145	tags=22%, list=5%, signal=22%	O60936/P13645/P48163/P04264/P47895/P34896/P49747/O00763/Q13188/P32929/P49189	0.4525	11	0.22449
GO:0044248	cellular catabolic process	361	0.309914	1.62628	0.000997009	0.0155294	0.011983	433	tags=22%, list=16%, signal=22%	Q08426/Q9H0R8/P04792/Q9BWD1/P22307/P21695/P16989/Q9Y5X9/O75891/P49789/P42357/Q9Y2V2/P51659/O60356/P34896/P22352/O94760/P24298/P51397/P09110/P05091/P33121/Q7Z4W1/Q9Y3C8/Q93099/P31937/O00763/P22079/O75355/P15586/Q13188/P14550/P03950/P50135/P16083/P30043/Q86Y82/Q63HM1/P52758/P04066/Q15166/O60784/Q99727/P42330/O95865/Q9Y2S2/P00491/P01033/P07203/O75874/Q16775/Q9BRP8/Q6YP21/Q14247/P10619/P02652/P25325/…	0.3876	81	0.224377
GO:0044283	small molecule biosynthetic process	134	0.343965	1.59718	0.00142315	0.0192264	0.0148357	425	tags=34%, list=16%, signal=30%	Q03393/P00352/P22307/P21695/Q9Y5X9/P49327/P47895/Q9NV23/P34896/P24298/P14324/P53602/P35270/Q9H3S4/Q13907/O00763/Q01581/P14550/P32929/Q96G03/Q9NR19/P04424/Q03426/P42330/P00491/Q96GX9/P55263/P98082/O00757/P09972/P48449/P29218/O15382/P53396/Q99611/P09417/Q9UHY7/Q13126/P09467/P00441/P36969/A6NDG6/P52209/Q99497/P40925/O00764	0.55995	46	0.343284
GO:1901575	organic substance catabolic process	524	0.295232	1.59184	0.00167504	0.0211722	0.0163372	733	tags=36%, list=27%, signal=33%	Q08426/Q9H0R8/Q9BWD1/P00352/P22307/P21695/P16989/Q6ZVX7/Q9Y5X9/O75891/P49789/P42357/Q9Y2V2/P51659/O60356/P34896/P22352/P32189/O94760/P24298/P09110/P05091/Q14376/Q7Z4W1/P48506/Q8N335/Q93099/P31937/O00763/P22079/O75355/P49407/P54725/P15586/P14550/P03950/P50135/P16083/P30043/Q96G03/Q63HM1/P52758/P04066/Q15166/Q99727/Q8NHG8/P42330/O95865/Q9Y2S2/P00491/P01033/P07203/P60468/O75874/P51572/Q16775/P45984/…	0.40285	191	0.364504
GO:0044255	cellular lipid metabolic process	177	0.328158	1.57811	0.00170455	0.0211722	0.0163372	426	tags=28%, list=16%, signal=25%	Q08426/Q9BWD1/P00352/P22307/P21695/Q9Y5X9/P49327/Q04828/P51659/P47895/Q99447/Q9NV23/P32189/P14324/P53602/P09110/P33121/P05413/Q13907/O00763/Q01581/P03950/P04066/Q9NR19/Q0VD83/Q03426/P42330/P22105/Q9P0L0/Q9Y2S2/P07203/O75874/Q99805/P48449/P31323/P02652/P29218/O75608/P53396/Q14914/Q9NX62/P30041/O95749/P78356/P24752/P36969/A6NDG6/P34913/Q13011/O95861	0.4154	50	0.282486
GO:0006629	lipid metabolic process	246	0.309263	1.56076	0.000695894	0.0123948	0.00956423	405	tags=25%, list=15%, signal=24%	Q08426/Q5T601/Q9BWD1/P00352/P22307/P21695/Q9Y5X9/P49327/Q04828/P51659/P47895/Q99447/Q9NV23/P32189/P14324/O43488/P53602/P09110/P33121/P05413/Q13907/O00763/Q01581/P14550/P03950/P32929/P52758/P04066/Q9NR19/Q0VD83/Q03426/P42330/P22105/Q9P0L0/Q9Y2S2/P07203/O75874/Q6UWP2/P98082/O60869/Q99805/Q04917/P48449/P31323/P02652/P29218/O15382/P15289/P98155/O75608/P53396/Q96FE7/Q14914/Q9NX62/P30041/O95749/P78356/…	0.3945	62	0.252033
GO:0009056	catabolic process	610	0.278288	1.52583	0.0021322	0.0247475	0.0190959	733	tags=35%, list=27%, signal=33%	Q08426/Q9H0R8/P04792/Q9BWD1/P00352/P22307/P21695/P16989/Q6ZVX7/Q9Y5X9/O75891/P49789/P42357/Q9Y2V2/P51659/O60356/P34896/P22352/P32189/O94760/P24298/P51397/P09110/P05091/P33121/Q14376/Q7Z4W1/P48506/Q9Y3C8/Q8N335/Q93099/P31937/O00763/P22079/O75355/P49407/P54725/P15586/Q13188/P14550/P03950/P50135/P16083/P30043/Q96G03/Q86Y82/Q63HM1/P52758/P04066/Q15166/O60784/Q99727/Q8NHG8/P42330/O95865/Q9Y2S2/P00491/…	0.3926	214	0.35082
GO:0006412	translation	226	0.28721	1.43126	0.00393701	0.037062	0.0285982	1240	tags=58%, list=46%, signal=34%	P04792/P16989/P34896/P51397/P03950/P52758/Q9Y3U8/P21399/Q9P2E9/Q9BRP8/P29692/P62899/Q15418/P24534/Q15056/Q96EB1/P23381/P26639/P26641/Q04695/P42766/P62633/Q15477/Q00577/P53582/O43583/P23588/Q12904/P12081/P62910/P62847/Q15046/P11940/P51812/P61513/P49589/Q14011/Q02543/P62266/P49591/P61353/Q9H074/P67809/P47897/P26640/P58546/P07814/O75822/Q9UI10/P61254/P46776/P56192/Q9Y285/P84098/P63173/P54577/Q9ULC4/…	0.3396	132	0.584071
GO:1901360	organic cyclic compound metabolic process	685	0.21282	1.17541	0.002849	0.0303582	0.0234254	818	tags=36%, list=31%, signal=34%	O60936/Q03393/P12272/P22307/P21695/P31947/P16989/O75891/P48163/P49789/Q9Y2V2/Q04828/P51659/O60356/P43490/P34896/P51397/P14324/O43488/P53602/P09110/P05091/P33121/Q7Z4W1/Q16851/P48506/P35270/Q9H3S4/Q13907/Q8N335/O00625/Q93099/O00763/Q99417/O75355/P49407/P54725/Q13188/Q16555/Q01581/P14550/Q969T9/Q06210/P03950/P50135/O96033/P08697/P21741/P30043/Q96G03/Q9UD71/Q9NR45/P11908/Q63HM1/P52758/P35813/Q9NR19/…	0.3696	246	0.359124
GO:0002504	antigen processing and presentation of peptide or polysaccharide antigen via MHC class II	17	-0.835724	-2.27912	0.0001638	0.00667835	0.00515323	180	tags=53%, list=7%, signal=50%	P79483/P13284/P01903/P01911/P04233/P01920/P20036/P07996/P04440	-2.2705	9	0.529412
GO:0002495	antigen processing and presentation of peptide antigen via MHC class II	16	-0.820416	-2.19543	0.000165673	0.00667835	0.00515323	180	tags=50%, list=7%, signal=47%	P79483/P13284/P01903/P01911/P04233/P01920/P20036/P04440	-1.39535	8	0.5
GO:0019886	antigen processing and presentation of exogenous peptide antigen via MHC class II	15	-0.833628	-2.19334	0.000167056	0.00667835	0.00515323	180	tags=53%, list=7%, signal=50%	P79483/P13284/P01903/P01911/P04233/P01920/P20036/P04440	-2.2705	8	0.533333
GO:0051963	regulation of synapse assembly	25	-0.732954	-2.1763	0.000159084	0.00667835	0.00515323	281	tags=44%, list=11%, signal=40%	O00468/O94985/P05067/O75487/Q9BQT9/P41221/Q9UP38/O60687/P54753/P35442/P60880	-1.068	11	0.44
GO:0002696	positive regulation of leukocyte activation	73	-0.591015	-2.15334	0.000138812	0.00641862	0.00495282	402	tags=40%, list=15%, signal=35%	Q92692/P08174/Q08722/P07948/P07947/Q7Z7D3/P53634/P19320/P02786/P26842/P12956/P79483/P12931/P01903/Q9Y275/P04083/P01911/P18428/P29350/Q14393/P41221/P31146/P04233/P01920/P00813/P20036/P09429/P07996/P04440	-0.7782	29	0.39726
GO:1901888	regulation of cell junction assembly	53	-0.622914	-2.1466	0.000144342	0.00641862	0.00495282	405	tags=36%, list=15%, signal=31%	O00159/P12821/P01019/O00468/O94985/Q8N474/P05067/O75487/P05090/P12931/Q9BQT9/O14786/P41221/Q9UP38/O60687/P54753/P35442/P07996/P60880	-0.7127	19	0.358491
GO:0022409	positive regulation of cell-cell adhesion	72	-0.583115	-2.12045	0.000138793	0.00641862	0.00495282	392	tags=38%, list=15%, signal=33%	P08174/Q08722/P07948/P07947/P78423/Q7Z7D3/Q8N0V5/P19320/P02786/P26842/P79483/P08311/P12931/P01903/Q9Y275/P04083/P01911/P29350/P41221/P31146/P04233/P01920/P00813/P20036/P08246/P09429/P04440	-0.73345	27	0.375
GO:0002478	antigen processing and presentation of exogenous peptide antigen	18	-0.765646	-2.10967	0.000327386	0.00910737	0.00702754	180	tags=44%, list=7%, signal=42%	P79483/P13284/P01903/P01911/P04233/P01920/P20036/P04440	-0.8783	8	0.444444
GO:0050867	positive regulation of cell activation	75	-0.575977	-2.10945	0.000138122	0.00641862	0.00495282	402	tags=39%, list=15%, signal=34%	Q92692/P08174/Q08722/P07948/P07947/Q7Z7D3/P53634/P19320/P02786/P26842/P12956/P79483/P12931/P01903/Q9Y275/P04083/P01911/P18428/P29350/Q14393/P41221/P31146/P04233/P01920/P00813/P20036/P09429/P07996/P04440	-0.7547	29	0.386667
GO:0019884	antigen processing and presentation of exogenous antigen	21	-0.735067	-2.10195	0.000322009	0.00910737	0.00702754	180	tags=38%, list=7%, signal=36%	P79483/P13284/P01903/P01911/P04233/P01920/P20036/P04440	-0.2099	8	0.380952
GO:0050870	positive regulation of T cell activation	55	-0.603881	-2.09364	0.000143926	0.00641862	0.00495282	392	tags=40%, list=15%, signal=35%	P08174/Q08722/P07948/P07947/Q7Z7D3/P19320/P02786/P26842/P79483/P12931/P01903/Q9Y275/P04083/P01911/P29350/P31146/P04233/P01920/P00813/P20036/P09429/P04440	-0.7464	22	0.4
GO:1903039	positive regulation of leukocyte cell-cell adhesion	59	-0.595511	-2.089	0.000142653	0.00641862	0.00495282	392	tags=39%, list=15%, signal=34%	P08174/Q08722/P07948/P07947/Q7Z7D3/P19320/P02786/P26842/P79483/P12931/P01903/Q9Y275/P04083/P01911/P29350/P31146/P04233/P01920/P00813/P20036/P08246/P09429/P04440	-0.7496	23	0.389831
GO:0048754	branching morphogenesis of an epithelial tube	33	-0.65689	-2.07173	0.000305344	0.00900763	0.00695058	548	tags=42%, list=21%, signal=34%	P50281/P35222/P37173/Q14344/P09668/P01019/P25391/P35590/P12931/P17813/O14786/P41221/P02462/P24821	-0.3893	14	0.424242
GO:0032602	chemokine production	22	-0.71703	-2.06732	0.000160539	0.00667835	0.00515323	294	tags=45%, list=11%, signal=41%	P06858/P05067/P05090/P09211/P18428/P41221/P20160/P04233/P08246/P09429	-0.96775	10	0.454545
GO:0032642	regulation of chemokine production	22	-0.71703	-2.06732	0.000160539	0.00667835	0.00515323	294	tags=45%, list=11%, signal=41%	P06858/P05067/P05090/P09211/P18428/P41221/P20160/P04233/P08246/P09429	-0.96775	10	0.454545
GO:0051251	positive regulation of lymphocyte activation	64	-0.579925	-2.06435	0.000140944	0.00641862	0.00495282	392	tags=38%, list=15%, signal=33%	P08174/Q08722/P07948/P07947/Q7Z7D3/P19320/P02786/P26842/P12956/P79483/P12931/P01903/Q9Y275/P04083/P01911/P29350/Q14393/P31146/P04233/P01920/P00813/P20036/P09429/P04440	-0.75055	24	0.375
GO:0070661	leukocyte proliferation	79	-0.553952	-2.0462	0.000136855	0.00641862	0.00495282	406	tags=37%, list=15%, signal=32%	Q8WU39/P08174/P12821/P15907/P07948/P17812/P78423/P02741/Q7Z7D3/P10721/P20023/P38571/P19320/P02786/P10909/Q92542/Q10589/Q9Y275/P04083/P01911/P09211/P29350/P31146/P04233/P41218/P00813/P20036/P09429/P04440	-0.5166	29	0.367089
GO:0050829	defense response to Gram-negative bacterium	21	-0.712923	-2.03863	0.000322009	0.00910737	0.00702754	264	tags=48%, list=10%, signal=43%	Q15485/P60022/P08311/P18428/P49913/P06899/Q93091/P20160/P08246/P59666	-1.2649	10	0.47619
GO:1903037	regulation of leukocyte cell-cell adhesion	73	-0.557384	-2.03081	0.000138812	0.00641862	0.00495282	392	tags=34%, list=15%, signal=30%	P08174/Q08722/P07948/P07947/Q7Z7D3/P19320/P02786/P26842/P79483/P08311/P12931/P01903/Q9Y275/P04083/P01911/P29350/P31146/P04233/P01920/P00813/P20036/P08246/P09429/P00966/P04440	-0.7205	25	0.342466
GO:0051873	killing by host of symbiont cells	13	-0.795969	-2.02665	0.000169005	0.00667835	0.00515323	158	tags=31%, list=6%, signal=29%	P08311/P49913/P20160/P08246	-0.0384	4	0.307692
GO:0072001	renal system development	57	-0.579803	-2.02251	0.000143205	0.00641862	0.00495282	412	tags=37%, list=15%, signal=32%	P09668/Q04721/P12821/Q8IWU5/P18827/P01019/Q9UM47/Q8N474/P54764/P98164/Q5SZK8/O43490/Q13308/P15121/O14786/P41221/P14780/P02462/P35555/P80723/P00966	-0.5166	21	0.368421
GO:0051249	regulation of lymphocyte activation	84	-0.540706	-2.01846	0.000135796	0.00641862	0.00495282	730	tags=52%, list=27%, signal=39%	P16333/O75888/P09382/P10644/P10809/Q9NUQ9/Q9ULF5/P11279/P40189/P04156/Q92956/P50281/P35222/P37173/P13688/Q8WU39/P08174/Q08722/P07948/P07947/Q7Z7D3/Q8N474/P19320/P02786/P26842/P12956/P79483/P08311/P12931/P01903/Q9Y275/P04083/P01911/Q00887/P29350/Q14393/P31146/P04233/P41218/P01920/P00813/P20036/P09429/P04440	-0.73985	44	0.52381
GO:0009101	glycoprotein biosynthetic process	66	-0.563095	-2.01449	0.000140568	0.00641862	0.00495282	613	tags=59%, list=23%, signal=47%	Q8WVQ1/Q8NFL0/Q93063/Q13724/Q6UX72/Q9C0K1/O94766/Q8NBL1/P39656/P35222/P15291/Q86Y38/Q10981/Q11201/Q9Y2C3/Q9UQ53/O43736/O43505/Q8NCL4/P15907/Q9H1B5/P51993/O60243/Q8WV24/Q8NCH0/Q8N0V5/Q10472/O60701/Q9UBQ6/Q9Y2A9/Q92542/Q9P2E5/Q8IZ52/Q86X52/O60568/Q8NBI6/Q86SR1/Q86SF2/Q8N428	-1.0353	39	0.590909
GO:0061138	morphogenesis of a branching epithelium	42	-0.61024	-2.0141	0.000295989	0.00891747	0.00688101	548	tags=40%, list=21%, signal=33%	P50281/Q99985/P35222/P37173/Q14344/P09668/Q9UIW2/P01019/P25391/Q8N474/P35590/P12931/P17813/O14786/P41221/P02462/P24821	-0.33075	17	0.404762
GO:2000106	regulation of leukocyte apoptotic process	18	-0.728868	-2.00833	0.000327386	0.00910737	0.00702754	449	tags=61%, list=17%, signal=51%	P78536/Q11201/P15907/P07948/P26842/P04083/Q14393/P41221/P04233/P00813/P12273	-1.40085	11	0.611111
GO:0002694	regulation of leukocyte activation	101	-0.521238	-2.00026	0.000131891	0.00641862	0.00495282	566	tags=42%, list=21%, signal=34%	P04156/Q92956/P50281/Q9NZ20/P35222/P37173/P13688/Q8WU39/Q92692/P08174/Q08722/P07948/P07947/P78423/Q7Z7D3/P53634/Q8N474/P19320/P02786/P26842/P12956/P79483/P08311/P12931/P01903/Q9Y275/P04083/P01911/Q00887/P18428/P29350/Q14393/P41221/P31146/P04233/P41218/P01920/P00813/P20036/P09429/P07996/P04440	-0.7205	42	0.415842
GO:0007155	cell adhesion	351	-0.454507	-1.9971	0.000111346	0.00641862	0.00495282	489	tags=30%, list=18%, signal=29%	P21926/P15151/P49746/P37173/P60763/P10586/Q8NFZ8/P78536/P15291/P63092/P13688/Q9NZ53/Q10981/Q9Y5F8/P61225/Q92692/P08174/Q08174/Q08722/P05109/Q9Y653/P15907/P12109/P16671/P07948/Q08380/P07947/P78423/Q99828/P23229/P0DJI8/Q08431/Q7Z7D3/Q9UIW2/P54760/P02750/P10721/P22223/Q9BY67/P08962/Q96S86/P25391/O94985/Q15582/Q8N474/P05067/Q8N0V5/O75487/P19320/P02786/Q92563/O95274/P05090/P26842/P54764/O95965/Q9ULL4/…	-0.2356	107	0.304843
GO:0045785	positive regulation of cell adhesion	132	-0.501041	-1.99405	0.00012721	0.00641862	0.00495282	392	tags=30%, list=15%, signal=27%	P08174/Q08722/Q9Y653/P16671/P07948/P07947/P78423/Q99828/P23229/P0DJI8/Q7Z7D3/P25391/Q8N474/Q8N0V5/P19320/P02786/Q92563/P26842/P54764/P79483/P08311/P12931/P01903/Q9Y275/P04083/P01911/P29350/O14786/P41221/P20160/P31146/P04233/P01920/P00813/P20036/P08246/P09429/Q8IUX8/P04440/Q6UX06	-0.23515	40	0.30303
GO:0045321	leukocyte activation	171	-0.483577	-1.99116	0.000121877	0.00641862	0.00495282	449	tags=32%, list=17%, signal=28%	P78536/P13688/Q11201/O43736/Q8WU39/Q92692/Q04721/P08174/Q08722/P07948/P17812/P07947/P78423/Q7Z7D3/P10721/P53634/P20023/P38571/Q8N474/P05067/P19320/P02786/P51159/P26842/P12956/P10909/P79483/Q92542/O75084/Q10589/P08311/P12931/P01903/Q9Y275/P04083/P01911/Q00887/P18428/P80511/P49913/P29350/Q14393/P41221/P20160/P31146/P04233/P41218/P01920/P00813/P20036/P09429/P07996/Q14210/P04440	-0.3453	54	0.315789
GO:0030098	lymphocyte differentiation	54	-0.574414	-1.98835	0.000143554	0.00641862	0.00495282	500	tags=46%, list=19%, signal=38%	P35222/P37173/P78536/Q11201/O43736/Q04721/P10721/P20023/P38571/Q8N474/P19320/P26842/P12956/O75084/P01903/Q9Y275/P04083/P01911/Q00887/P29350/Q14393/P04233/P00813/P09429/Q14210	-0.8249	25	0.462963
GO:0006909	phagocytosis	72	-0.546704	-1.98804	0.000138793	0.00641862	0.00495282	386	tags=32%, list=14%, signal=28%	Q08722/P16671/P07948/P01024/P07947/P02741/Q08431/Q15485/P24158/P51159/P04003/P20851/P12931/P04083/P18428/Q14393/P20160/P31146/Q5KU26/P26022/P08246/P09429/P07996	-0.30185	23	0.319444
GO:0045619	regulation of lymphocyte differentiation	27	-0.653128	-1.97556	0.000472218	0.010055	0.0077588	258	tags=44%, list=10%, signal=41%	Q8N474/P26842/P12956/P01903/P04083/P01911/Q00887/P29350/Q14393/P04233/P00813/P09429	-1.044	12	0.444444
GO:0002822	regulation of adaptive immune response based on somatic recombination of immune receptors built from immunoglobulin superfamily domains	35	-0.617644	-1.97189	0.000302389	0.00900763	0.00695058	487	tags=49%, list=18%, signal=40%	P15151/P13688/Q92692/P08174/P01024/P20023/P02786/P04003/P79483/P20851/P01903/Q9Y275/P04083/P01911/P29350/P00813/P09429	-0.7782	17	0.485714
GO:0001763	morphogenesis of a branching structure	44	-0.592065	-1.97128	0.0002936	0.00891747	0.00688101	548	tags=39%, list=21%, signal=31%	P50281/Q99985/P35222/P37173/Q14344/P09668/Q9UIW2/P01019/P25391/Q8N474/P35590/P12931/P17813/O14786/P41221/P02462/P24821	-0.2663	17	0.386364
GO:0022407	regulation of cell-cell adhesion	100	-0.51389	-1.9686	0.000132083	0.00641862	0.00495282	392	tags=29%, list=15%, signal=26%	P08174/Q08722/P07948/P07947/P78423/Q7Z7D3/Q8N0V5/P19320/P02786/P26842/P79483/P08311/P12931/P01903/Q9Y275/P04083/P01911/P29350/P41221/P31146/P04233/P01920/P00813/P20036/P54753/P08246/P09429/P00966/P04440	-0.3175	29	0.29
GO:0001822	kidney development	55	-0.567611	-1.9679	0.000143926	0.00641862	0.00495282	412	tags=36%, list=15%, signal=31%	P09668/Q04721/P12821/Q8IWU5/P18827/P01019/Q9UM47/Q8N474/P54764/P98164/Q5SZK8/O43490/Q13308/P15121/O14786/P41221/P14780/P35555/P80723/P00966	-0.5166	20	0.363636
GO:0007162	negative regulation of cell adhesion	73	-0.539989	-1.96743	0.000138812	0.00641862	0.00495282	332	tags=29%, list=12%, signal=26%	P78423/Q7Z7D3/Q9UIW2/Q15582/Q8N0V5/P05090/P54764/Q9ULL4/O75084/P08311/P12931/P04083/P01911/P98160/P29350/P08582/P04233/P09429/P07996/P00966/P24821	-0.2926	21	0.287671
GO:0032943	mononuclear cell proliferation	69	-0.544492	-1.96454	0.00013947	0.00641862	0.00495282	406	tags=35%, list=15%, signal=30%	Q8WU39/P08174/P12821/P15907/P07948/P17812/P02741/Q7Z7D3/P20023/P38571/P19320/P02786/Q92542/Q9Y275/P04083/P01911/P29350/P31146/P04233/P41218/P00813/P20036/P09429/P04440	-0.5166	24	0.347826
GO:0099054	presynapse assembly	10	-0.825613	-1.96137	0.000172147	0.00667835	0.00515323	257	tags=60%, list=10%, signal=54%	P05067/O75487/O00560/Q9BQT9/P41221/Q9UP38	-1.8479	6	0.6
GO:0099172	presynapse organization	10	-0.825613	-1.96137	0.000172147	0.00667835	0.00515323	257	tags=60%, list=10%, signal=54%	P05067/O75487/O00560/Q9BQT9/P41221/Q9UP38	-1.8479	6	0.6
GO:0030155	regulation of cell adhesion	199	-0.467466	-1.95732	0.000119531	0.00641862	0.00495282	392	tags=26%, list=15%, signal=24%	P08174/Q08722/Q9Y653/P15907/P16671/P07948/P07947/P78423/Q99828/P23229/P0DJI8/Q7Z7D3/Q9UIW2/P25391/Q15582/Q8N474/Q8N0V5/P19320/P02786/Q92563/P05090/P26842/P54764/Q9ULL4/P79483/O75084/P08311/P12931/P01903/Q9Y275/P04083/P01911/P98160/P29350/O14786/P41221/P20160/P08582/P31146/P04233/P01920/P00813/P20036/P54753/P08246/P09429/P07996/Q8IUX8/P00966/P04440/Q6UX06/P24821	-0.2003	52	0.261307
GO:0046649	lymphocyte activation	136	-0.489299	-1.95653	0.000126406	0.00641862	0.00495282	732	tags=46%, list=27%, signal=35%	Q12913/P16333/O75888/P09382/P10644/P16070/P10809/Q9NUQ9/P13796/Q9ULF5/P05556/P11279/P40189/P04156/Q92956/P50281/P39656/P35222/P37173/P78536/P13688/Q11201/O43736/Q8WU39/Q04721/P08174/Q08722/P07948/P17812/P07947/Q7Z7D3/P10721/P20023/P38571/Q8N474/P19320/P02786/P51159/P26842/P12956/P79483/Q92542/O75084/Q10589/P08311/P12931/P01903/Q9Y275/P04083/P01911/Q00887/P29350/Q14393/P31146/P04233/P41218/P01920/…	-0.417	62	0.455882
GO:0050918	positive chemotaxis	17	-0.715625	-1.9516	0.000655201	0.0120489	0.00929731	332	tags=47%, list=12%, signal=41%	P78423/Q9ULL4/P26447/O14786/P41221/P20160/P31146/P09429	-0.8081	8	0.470588
GO:0070663	regulation of leukocyte proliferation	59	-0.556078	-1.95067	0.000285307	0.008879	0.00685132	406	tags=46%, list=15%, signal=40%	P40189/P04156/Q92956/P35222/P37173/Q8WU39/P08174/P15907/P07948/P02741/Q7Z7D3/P10721/P19320/P02786/Q10589/Q9Y275/P04083/P01911/P09211/P29350/P31146/P04233/P41218/P00813/P20036/P09429/P04440	-0.7205	27	0.457627
GO:0002250	adaptive immune response	92	-0.51577	-1.94946	0.000134282	0.00641862	0.00495282	595	tags=41%, list=22%, signal=33%	P40189/P01591/Q92956/Q13740/Q9NZ08/P15151/P78536/P13688/Q9NZP8/P09668/Q92692/P08174/O00187/P07948/P01024/Q7Z7D3/P53634/P20023/P02786/P51159/P26842/P04003/P10909/P15814/P79483/P20851/P01903/Q9Y275/P04083/P01911/Q00887/P29350/P04233/P01920/P00813/P20036/P09429/P04440	-0.57345	38	0.413043
GO:0050863	regulation of T cell activation	70	-0.537935	-1.94538	0.000139392	0.00641862	0.00495282	392	tags=39%, list=15%, signal=34%	P35222/P37173/P13688/P08174/Q08722/P07948/P07947/Q7Z7D3/P19320/P02786/P26842/P79483/P08311/P12931/P01903/Q9Y275/P04083/P01911/Q00887/P29350/P31146/P04233/P01920/P00813/P20036/P09429/P04440	-0.6661	27	0.385714
GO:0007159	leukocyte cell-cell adhesion	86	-0.518085	-1.941	0.000134971	0.00641862	0.00495282	746	tags=51%, list=28%, signal=38%	Q02742/P16333/P09382/P10644/P16070/P10809/Q9NUQ9/Q04206/P06702/P05556/P40189/P04156/Q9C0K1/Q92956/P37173/P13688/Q9NZ53/P08174/Q08722/P05109/P07948/P07947/Q7Z7D3/P02750/P19320/P02786/P26842/P79483/P08311/P12931/P01903/Q9Y275/P04083/P01911/P29350/P31146/P04233/P01920/P00813/P20036/P08246/P09429/P00966/P04440	-0.7032	44	0.511628
GO:0071887	leukocyte apoptotic process	27	-0.641325	-1.93986	0.000472218	0.010055	0.0077588	449	tags=44%, list=17%, signal=37%	P78536/Q11201/P15907/P07948/P38571/P26842/P04083/Q14393/P41221/P04233/P00813/P12273	-0.6117	12	0.444444
GO:0032944	regulation of mononuclear cell proliferation	52	-0.564814	-1.9381	0.000144739	0.00641862	0.00495282	595	tags=46%, list=22%, signal=37%	P40189/P04156/Q92956/P35222/P37173/Q8WU39/P08174/P15907/P07948/P02741/Q7Z7D3/P19320/P02786/Q9Y275/P04083/P01911/P29350/P31146/P04233/P41218/P00813/P20036/P09429/P04440	-0.73495	24	0.461538
GO:0002460	adaptive immune response based on somatic recombination of immune receptors built from immunoglobulin superfamily domains	72	-0.532819	-1.93755	0.000138793	0.00641862	0.00495282	449	tags=39%, list=17%, signal=33%	P15151/P78536/P13688/Q9NZP8/P09668/Q92692/P08174/O00187/P01024/P53634/P20023/P02786/P51159/P26842/P04003/P10909/P15814/P79483/P20851/P01903/Q9Y275/P04083/P01911/Q00887/P29350/P04233/P00813/P09429	-0.57345	28	0.388889
GO:0002521	leukocyte differentiation	92	-0.511288	-1.93252	0.000134282	0.00641862	0.00495282	510	tags=39%, list=19%, signal=33%	Q9NZ20/P02787/P35222/P37173/P78536/P13688/Q11201/O43736/Q04721/P07948/P10721/Q8IXL6/P20023/P38571/Q8N474/P05067/P19320/P02786/P24158/P26842/P12956/O75084/P12931/P01903/Q9Y275/P04083/P01911/Q00887/P29350/Q14393/P04233/P00813/P14780/P35555/P09429/Q14210	-0.3553	36	0.391304
GO:0070665	positive regulation of leukocyte proliferation	40	-0.585995	-1.91762	0.00059577	0.0113864	0.0087861	392	tags=40%, list=15%, signal=35%	P08174/P15907/P07948/Q7Z7D3/P10721/P19320/P02786/Q10589/Q9Y275/P04083/P31146/P04233/P00813/P20036/P09429/P04440	-0.5776	16	0.4
GO:0006493	protein O-linked glycosylation	29	-0.62539	-1.91602	0.000625293	0.0116502	0.00898967	687	tags=62%, list=26%, signal=47%	Q9H488/Q10471/Q8NFL0/Q6UX72/Q8NBL1/Q11201/Q9Y2C3/O43505/Q8NCL4/P15907/P51993/Q10472/Q9Y2A9/O60568/Q8NBI6/Q86SR1/Q86SF2/Q8N428	-0.9885	18	0.62069
GO:0042113	B cell activation	43	-0.577234	-1.91415	0.000589971	0.0113713	0.00877449	732	tags=60%, list=27%, signal=45%	Q12913/O75888/P09382/P10809/Q9ULF5/P05556/P50281/P78536/Q11201/O43736/Q8WU39/Q04721/P07948/P17812/P10721/P20023/Q8N474/P19320/P02786/P26842/Q10589/Q9Y275/P29350/P04233/P41218/P00813	-0.8499	26	0.604651
GO:0042110	T cell activation	99	-0.497523	-1.90233	0.000132345	0.00641862	0.00495282	516	tags=35%, list=19%, signal=30%	P39656/P35222/P37173/P78536/P13688/P08174/Q08722/P07948/P17812/P07947/Q7Z7D3/P10721/P38571/P19320/P02786/P51159/P26842/P79483/Q92542/O75084/P08311/P12931/P01903/Q9Y275/P04083/P01911/Q00887/P29350/P31146/P04233/P01920/P00813/P20036/P09429/P04440	-0.4594	35	0.353535
GO:0050865	regulation of cell activation	112	-0.486661	-1.89936	0.000129282	0.00641862	0.00495282	566	tags=38%, list=21%, signal=32%	P04156/Q92956/P50281/Q9NZ20/P35222/P21926/P37173/P13688/Q8WU39/Q92692/P08174/Q08722/P07948/P07947/P78423/Q7Z7D3/P53634/Q8N474/P19320/P02786/P26842/P12956/P79483/P08311/P12931/P01903/Q9Y275/P04083/P01911/Q00887/P18428/P29350/Q14393/P41221/P31146/P04233/P41218/P01920/P00813/P20036/P09429/P07996/P04440	-0.488	43	0.383929
GO:0050670	regulation of lymphocyte proliferation	49	-0.559342	-1.89885	0.000145054	0.00641862	0.00495282	595	tags=45%, list=22%, signal=36%	P40189/P04156/Q92956/P35222/P37173/Q8WU39/P08174/P07948/Q7Z7D3/P19320/P02786/Q9Y275/P04083/P01911/P29350/P31146/P04233/P41218/P00813/P20036/P09429/P04440	-0.7205	22	0.44898
GO:0032946	positive regulation of mononuclear cell proliferation	34	-0.598431	-1.8974	0.000457247	0.010055	0.0077588	392	tags=38%, list=15%, signal=33%	P08174/P15907/Q7Z7D3/P19320/P02786/Q9Y275/P04083/P31146/P04233/P00813/P20036/P09429/P04440	-0.5776	13	0.382353
GO:0002819	regulation of adaptive immune response	38	-0.584347	-1.89473	0.000599071	0.0113864	0.0087861	742	tags=61%, list=28%, signal=44%	Q9H257/O75888/P10809/Q9NUQ9/P40189/Q92956/P15151/P13688/Q92692/P08174/P01024/P20023/P02786/P04003/P79483/P20851/P01903/Q9Y275/P04083/P01911/P29350/P00813/P09429	-0.8655	23	0.605263
GO:0046651	lymphocyte proliferation	65	-0.529704	-1.89128	0.000422535	0.010055	0.0077588	406	tags=40%, list=15%, signal=35%	P40189/P04156/Q92956/P35222/P37173/Q8WU39/P08174/P07948/P17812/Q7Z7D3/P20023/P38571/P19320/P02786/Q92542/Q9Y275/P04083/P01911/P29350/P31146/P04233/P41218/P00813/P20036/P09429/P04440	-0.4594	26	0.4
GO:0098742	cell-cell adhesion via plasma-membrane adhesion molecules	49	-0.556096	-1.88783	0.000145054	0.00641862	0.00495282	632	tags=59%, list=24%, signal=46%	Q9UN70/Q16539/P05556/Q86SJ2/Q13740/P15151/P37173/P10586/Q8NFZ8/P13688/Q9Y5F8/Q92692/Q08174/P78423/P22223/Q9BY67/O94985/O75487/P19320/Q9ULL4/Q02487/Q15238/Q6V0I7/P55283/Q13308/Q9BQT9/Q96RW7/Q14515/P11465	-1.095	29	0.591837
GO:0002791	regulation of peptide secretion	32	-0.602921	-1.88692	0.000923788	0.0146976	0.0113411	382	tags=31%, list=14%, signal=27%	P29992/P09529/P05109/Q8N474/Q96C24/P01911/Q96BQ1/O60488/P04233/P60880	-0.03785	10	0.3125
GO:0070228	regulation of lymphocyte apoptotic process	13	-0.739044	-1.88171	0.00169005	0.0211722	0.0163372	427	tags=54%, list=16%, signal=45%	Q11201/P07948/P26842/P41221/P04233/P00813/P12273	-1.3268	7	0.538462
GO:0050864	regulation of B cell activation	19	-0.672526	-1.87859	0.00081103	0.0134318	0.0103644	406	tags=53%, list=15%, signal=45%	Q8WU39/P07948/Q8N474/P02786/P26842/Q9Y275/P29350/P04233/P41218/P00813	-1.3803	10	0.526316
GO:0002252	immune effector process	163	-0.458323	-1.87707	0.000122564	0.00641862	0.00495282	449	tags=32%, list=17%, signal=28%	P78536/P13688/Q11201/Q9NZP8/O43736/P09668/Q8WU39/Q92692/Q04721/P08174/P12821/O00187/Q08722/P16671/P07948/P01024/P07947/P02741/Q9NZH0/P10721/Q9BY67/P53634/P20023/Q15485/P38571/P05067/P02786/P51159/P26842/P04003/P10909/P15814/P79483/P20851/Q10589/P08311/P12931/P01903/P04083/P01911/P18428/P29350/P41221/P20160/P31146/P04233/P00813/P13727/P26022/P08246/P09429/P05164	-0.2921	52	0.319018
GO:0042100	B cell proliferation	17	-0.688148	-1.87667	0.0019656	0.0230024	0.0177494	406	tags=53%, list=15%, signal=45%	Q8WU39/P07948/P17812/P20023/P02786/Q9Y275/P04233/P41218/P00813	-1.3803	9	0.529412
GO:0030198	extracellular matrix organization	101	-0.488072	-1.87298	0.000131891	0.00641862	0.00495282	367	tags=33%, list=14%, signal=29%	Q8IWU5/Q16674/P01019/P25391/Q9UP79/P13497/Q15582/P05067/Q92563/P35590/P05997/P50454/P08311/O15072/P39060/Q96BA8/O60568/P17813/P05981/O15232/Q14393/Q96RW7/P08582/P29400/Q9Y4K0/P14780/P02462/P28300/P08572/P26022/P08246/Q96JB6/Q8IUX8	-0.7284	33	0.326733
GO:0043062	extracellular structure organization	101	-0.488072	-1.87298	0.000131891	0.00641862	0.00495282	367	tags=33%, list=14%, signal=29%	Q8IWU5/Q16674/P01019/P25391/Q9UP79/P13497/Q15582/P05067/Q92563/P35590/P05997/P50454/P08311/O15072/P39060/Q96BA8/O60568/P17813/P05981/O15232/Q14393/Q96RW7/P08582/P29400/Q9Y4K0/P14780/P02462/P28300/P08572/P26022/P08246/Q96JB6/Q8IUX8	-0.7284	33	0.326733
GO:1903131	mononuclear cell differentiation	62	-0.528083	-1.86958	0.00042349	0.010055	0.0077588	500	tags=44%, list=19%, signal=36%	P35222/P37173/P78536/Q11201/O43736/Q04721/P07948/P10721/P20023/P38571/Q8N474/P19320/P24158/P26842/P12956/O75084/P01903/Q9Y275/P04083/P01911/Q00887/P29350/Q14393/P04233/P00813/P09429/Q14210	-0.67145	27	0.435484
GO:0050671	positive regulation of lymphocyte proliferation	32	-0.596883	-1.86802	0.000923788	0.0146976	0.0113411	392	tags=38%, list=15%, signal=32%	P08174/Q7Z7D3/P19320/P02786/Q9Y275/P04083/P31146/P04233/P00813/P20036/P09429/P04440	-0.52055	12	0.375
GO:0032609	type II interferon production	19	-0.668377	-1.867	0.00113544	0.0164901	0.0127243	130	tags=32%, list=5%, signal=30%	P01911/Q14393/P41221/P20036/P09429/P04440	-0.7547	6	0.315789
GO:0032649	regulation of type II interferon production	19	-0.668377	-1.867	0.00113544	0.0164901	0.0127243	130	tags=32%, list=5%, signal=30%	P01911/Q14393/P41221/P20036/P09429/P04440	-0.7547	6	0.315789
GO:0002274	myeloid leukocyte activation	51	-0.544551	-1.86441	0.00028885	0.00889157	0.00686102	402	tags=37%, list=15%, signal=32%	Q92692/Q04721/P07948/P78423/P10721/P53634/P05067/P10909/P08311/P04083/P18428/P80511/P49913/P29350/P41221/P20160/P04233/P09429/P07996	-0.2921	19	0.372549
GO:0070231	T cell apoptotic process	14	-0.720278	-1.86334	0.00168748	0.0211722	0.0163372	427	tags=43%, list=16%, signal=36%	Q11201/P38571/P26842/P41221/P00813/P12273	-0.46615	6	0.428571
GO:0002790	peptide secretion	39	-0.572015	-1.86288	0.000744713	0.0126289	0.00974487	382	tags=31%, list=14%, signal=27%	P29992/P09529/P05109/Q8N474/Q96C24/P04083/P01911/Q96BQ1/O60488/P16870/P04233/P60880	-0.0718	12	0.307692
GO:1902105	regulation of leukocyte differentiation	42	-0.563781	-1.86076	0.000887968	0.0144524	0.011152	548	tags=48%, list=21%, signal=38%	P50281/Q9NZ20/P35222/P37173/P13688/Q04721/P07948/Q8N474/P26842/P12956/P01903/P04083/P01911/Q00887/P29350/Q14393/P04233/P00813/P35555/P09429	-0.5232	20	0.47619
GO:0006024	glycosaminoglycan biosynthetic process	21	-0.649636	-1.85766	0.00193206	0.0227037	0.0175189	607	tags=81%, list=23%, signal=63%	O60513/P52848/Q8NFL0/Q93063/O94766/P06865/Q86Y38/Q11201/O43505/Q9H1B5/Q8NCH0/Q8N0V5/O60701/Q9Y2A9/Q9P2E5/Q8IZ52/Q86X52	-1.2699	17	0.809524
GO:0048002	antigen processing and presentation of peptide antigen	28	-0.608535	-1.85737	0.00140647	0.0192264	0.0148357	180	tags=39%, list=7%, signal=37%	Q9NZ08/Q9UIQ6/P12821/P79483/P13284/P01903/P01911/P04233/P01920/P20036/P04440	-0.03935	11	0.392857
GO:2000514	regulation of CD4-positive, alpha-beta T cell activation	10	-0.781556	-1.8567	0.00172147	0.0212891	0.0164273	480	tags=70%, list=18%, signal=58%	P37173/P08174/P79483/P01903/P04083/P01911/P09429	-1.8411	7	0.7
GO:0070227	lymphocyte apoptotic process	21	-0.646306	-1.84814	0.00225407	0.0254898	0.0196688	427	tags=38%, list=16%, signal=32%	Q11201/P07948/P38571/P26842/P41221/P04233/P00813/P12273	-0.3854	8	0.380952
GO:0032640	tumor necrosis factor production	37	-0.572992	-1.84779	0.00105279	0.0157751	0.0121726	386	tags=38%, list=14%, signal=33%	Q08722/P16671/P78423/P06858/P05067/P10909/P09211/P18428/P29350/Q14393/P41221/P20160/P09429/P07996	-0.2244	14	0.378378
GO:0032680	regulation of tumor necrosis factor production	37	-0.572992	-1.84779	0.00105279	0.0157751	0.0121726	386	tags=38%, list=14%, signal=33%	Q08722/P16671/P78423/P06858/P05067/P10909/P09211/P18428/P29350/Q14393/P41221/P20160/P09429/P07996	-0.2244	14	0.378378
GO:0071706	tumor necrosis factor superfamily cytokine production	37	-0.572992	-1.84779	0.00105279	0.0157751	0.0121726	386	tags=38%, list=14%, signal=33%	Q08722/P16671/P78423/P06858/P05067/P10909/P09211/P18428/P29350/Q14393/P41221/P20160/P09429/P07996	-0.2244	14	0.378378
GO:1903555	regulation of tumor necrosis factor superfamily cytokine production	37	-0.572992	-1.84779	0.00105279	0.0157751	0.0121726	386	tags=38%, list=14%, signal=33%	Q08722/P16671/P78423/P06858/P05067/P10909/P09211/P18428/P29350/Q14393/P41221/P20160/P09429/P07996	-0.2244	14	0.378378
GO:0035710	CD4-positive, alpha-beta T cell activation	12	-0.740848	-1.84665	0.00170329	0.0211722	0.0163372	480	tags=58%, list=18%, signal=48%	P37173/P08174/P79483/P01903/P04083/P01911/P09429	-1.29855	7	0.583333
GO:1903706	regulation of hemopoiesis	58	-0.527416	-1.84613	0.000428021	0.010055	0.0077588	548	tags=41%, list=21%, signal=34%	P50281/Q99873/Q9NZ20/P35222/P37173/P13688/Q04721/P07948/Q99828/Q8N474/P62805/P26842/P12956/P01903/P04083/P01911/Q00887/P29350/Q14393/P04233/P00813/P35555/P28300/P09429	-0.3333	24	0.413793
GO:0048880	sensory system development	42	-0.558993	-1.84496	0.00103596	0.0157751	0.0121726	731	tags=60%, list=27%, signal=44%	Q16620/P55268/Q13361/P62873/Q15223/P43005/Q92626/Q8WUA8/Q15042/P35222/P18850/P37173/Q04721/P01024/P25391/Q12805/P05997/Q5SZK8/O43490/P08670/O14786/P41221/P02462/P35555/P55001	-0.78705	25	0.595238
GO:0150063	visual system development	42	-0.558993	-1.84496	0.00103596	0.0157751	0.0121726	731	tags=60%, list=27%, signal=44%	Q16620/P55268/Q13361/P62873/Q15223/P43005/Q92626/Q8WUA8/Q15042/P35222/P18850/P37173/Q04721/P01024/P25391/Q12805/P05997/Q5SZK8/O43490/P08670/O14786/P41221/P02462/P35555/P55001	-0.78705	25	0.595238
GO:0002712	regulation of B cell mediated immunity	12	-0.73935	-1.84291	0.00170329	0.0211722	0.0163372	402	tags=58%, list=15%, signal=50%	Q92692/P01024/P20023/P02786/P04003/P20851/P29350	-1.47745	7	0.583333
GO:0002889	regulation of immunoglobulin mediated immune response	12	-0.73935	-1.84291	0.00170329	0.0211722	0.0163372	402	tags=58%, list=15%, signal=50%	Q92692/P01024/P20023/P02786/P04003/P20851/P29350	-1.47745	7	0.583333
GO:0032496	response to lipopolysaccharide	74	-0.504418	-1.84173	0.000277354	0.00872741	0.00673435	392	tags=31%, list=15%, signal=27%	P08174/P12821/P05109/P16671/P07948/P78423/P09543/P19320/P08311/P12931/P09211/P18428/P49913/P08670/P41221/P03973/P14780/P17655/P08246/P09429/P05164/P59666/P00966	-0.33295	23	0.310811
GO:0032722	positive regulation of chemokine production	18	-0.668149	-1.84102	0.00245539	0.0271628	0.0209597	294	tags=44%, list=11%, signal=40%	P78536/P06858/P05067/P18428/P41221/P20160/P04233/P09429	-0.5056	8	0.444444
GO:0030888	regulation of B cell proliferation	12	-0.737932	-1.83938	0.00187362	0.0224834	0.0173489	406	tags=58%, list=15%, signal=50%	Q8WU39/P07948/P02786/Q9Y275/P04233/P41218/P00813	-1.4503	7	0.583333
GO:0050796	regulation of insulin secretion	25	-0.618875	-1.83757	0.00222717	0.0254898	0.0196688	382	tags=32%, list=14%, signal=28%	P29992/P09529/Q8N474/Q96C24/P01911/Q96BQ1/O60488/P60880	-0.1716	8	0.32
GO:0045638	negative regulation of myeloid cell differentiation	14	-0.709594	-1.8357	0.00185623	0.0223695	0.017261	544	tags=57%, list=20%, signal=46%	Q99873/P35222/P13688/P07948/Q99828/Q8N474/P62805/P35555	-1.10625	8	0.571429
GO:0006023	aminoglycan biosynthetic process	22	-0.636271	-1.83448	0.00160539	0.0206658	0.0159464	607	tags=77%, list=23%, signal=60%	O60513/P52848/Q8NFL0/Q93063/O94766/P06865/Q86Y38/Q11201/O43505/Q9H1B5/Q8NCH0/Q8N0V5/O60701/Q9Y2A9/Q9P2E5/Q8IZ52/Q86X52	-1.20715	17	0.772727
GO:0003279	cardiac septum development	18	-0.665111	-1.83265	0.00327386	0.032918	0.0254006	554	tags=67%, list=21%, signal=53%	O00622/Q99985/P37173/Q04721/Q03167/P98164/Q13308/P17813/O14786/P41221/Q9UP38/O75911	-1.29175	12	0.666667
GO:1901890	positive regulation of cell junction assembly	24	-0.623402	-1.83264	0.00191449	0.0225909	0.0174319	312	tags=38%, list=12%, signal=33%	P01019/O00468/O94985/Q8N474/Q9BQT9/O14786/O60687/P54753/P35442	-0.61465	9	0.375
GO:0002443	leukocyte mediated immunity	96	-0.481288	-1.83245	0.000132979	0.00641862	0.00495282	449	tags=35%, list=17%, signal=31%	Q9NZ20/P15151/P78536/P13688/Q9NZP8/P09668/Q92692/P08174/P12821/O00187/P07948/P01024/P10721/Q9BY67/P53634/P20023/P02786/P51159/P26842/P04003/P10909/P15814/P79483/P20851/Q10589/P08311/P01903/P01911/P29350/P20160/P31146/P04233/P08246/P09429	-0.36015	34	0.354167
GO:0060411	cardiac septum morphogenesis	12	-0.734603	-1.83108	0.00221427	0.0254898	0.0196688	554	tags=92%, list=21%, signal=73%	O00622/Q99985/P37173/Q04721/Q03167/P98164/P17813/O14786/P41221/Q9UP38/O75911	-1.91255	11	0.916667
GO:0048008	platelet-derived growth factor receptor signaling pathway	16	-0.683454	-1.82892	0.00314778	0.0321824	0.024833	267	tags=44%, list=10%, signal=40%	Q15198/P05090/P12931/O14786/Q9NRA1/P00750/P28300	-0.81645	7	0.4375
GO:0051965	positive regulation of synapse assembly	12	-0.733197	-1.82758	0.00221427	0.0254898	0.0196688	281	tags=50%, list=11%, signal=45%	O00468/O94985/Q9BQT9/O60687/P54753/P35442	-1.4056	6	0.5
GO:0032635	interleukin-6 production	31	-0.586312	-1.82593	0.00185242	0.0223695	0.017261	386	tags=39%, list=14%, signal=33%	Q08722/P16671/P78423/P06858/P05067/P18428/P29350/Q14393/P41221/P04233/P17655/P09429	-0.4486	12	0.387097
GO:0032675	regulation of interleukin-6 production	31	-0.586312	-1.82593	0.00185242	0.0223695	0.017261	386	tags=39%, list=14%, signal=33%	Q08722/P16671/P78423/P06858/P05067/P18428/P29350/Q14393/P41221/P04233/P17655/P09429	-0.4486	12	0.387097
GO:0061098	positive regulation of protein tyrosine kinase activity	11	-0.747821	-1.82295	0.00308272	0.0318623	0.024586	630	tags=82%, list=24%, signal=63%	P21860/P04156/P78536/P12821/Q9NZH0/P01019/Q14114/P54764/P12931	-1.4131	9	0.818182
GO:0019882	antigen processing and presentation	42	-0.551342	-1.8197	0.00133195	0.0187464	0.0144653	499	tags=36%, list=19%, signal=29%	Q9NZ08/Q9UIQ6/P09668/Q15286/P12821/P51159/P79483/P13284/P01903/P01911/P04233/P01920/P20036/P07996/P04440	-0.11665	15	0.357143
GO:0001654	eye development	40	-0.555963	-1.81934	0.00134048	0.0187464	0.0144653	731	tags=62%, list=27%, signal=46%	Q15293/Q16620/P55268/Q13361/P62873/Q15223/P43005/Q92626/Q8WUA8/Q15042/P35222/P18850/P37173/Q04721/P25391/Q12805/P05997/Q5SZK8/O43490/P08670/O14786/P41221/P02462/P35555/P55001	-0.78705	25	0.625
GO:0050807	regulation of synapse organization	56	-0.52162	-1.81346	0.000430231	0.010055	0.0077588	283	tags=23%, list=11%, signal=21%	Q14114/O00468/O94985/P05067/O75487/P54764/Q9BQT9/P41221/Q9UP38/O60687/P54753/P35442/P60880	-0.1414	13	0.232143
GO:0001775	cell activation	208	-0.430434	-1.81109	0.000118596	0.00641862	0.00495282	449	tags=31%, list=17%, signal=28%	P39656/Q9NZ20/P35222/P21926/P37173/P78536/P63092/P13688/Q14344/Q11201/O43736/P61225/Q8WU39/Q92692/Q04721/P08174/Q08722/P07948/P17812/P07947/P78423/P0DJI8/Q7Z7D3/P10721/P53634/P20023/P38571/Q8N474/P05067/P19320/P02786/P51159/P26842/P12956/P10909/P79483/Q92542/O75084/Q10589/P08311/P12931/P01903/Q9Y275/P04083/P01911/Q00887/P18428/P80511/P49913/P29350/Q14393/P41221/P20160/P31146/P04233/P41218/P01920/…	-0.242	64	0.307692
GO:0009617	response to bacterium	155	-0.444781	-1.80998	0.000123839	0.00641862	0.00495282	395	tags=30%, list=15%, signal=27%	P78536/O60814/Q9Y2C3/Q04721/Q96MK3/P08174/P12821/P05109/P16671/P07948/P01024/P78423/P02741/Q14508/P02750/P06858/P09543/Q15485/P19320/P04003/P60022/P20851/P08311/P12931/P01911/P09211/P18428/P80511/P49913/P06899/P08670/P80188/Q93091/P41221/Q96RW7/P20160/Q5KU26/P03973/P14780/P17655/P13727/P07998/P08246/P09429/P05164/P59666/P00966	-0.2581	47	0.303226
GO:0003151	outflow tract morphogenesis	17	-0.663342	-1.80902	0.0036036	0.0348307	0.0268765	540	tags=59%, list=20%, signal=47%	Q99985/P35222/P37173/Q03167/P98164/P17813/O14786/P41221/Q9UP38/O75911	-1.1591	10	0.588235
GO:0010812	negative regulation of cell-substrate adhesion	18	-0.65617	-1.80802	0.00360124	0.0348307	0.0268765	332	tags=50%, list=12%, signal=44%	P02452/P50281/P78423/Q8N0V5/P05090/O75084/P12931/P08582/P07996	-0.682	9	0.5
GO:2000027	regulation of animal organ morphogenesis	19	-0.64709	-1.80754	0.00340633	0.0336122	0.0259363	312	tags=47%, list=12%, signal=42%	P34925/P35222/P01019/Q8N474/O75084/Q8J025/Q13308/P41221/Q9UP38	-0.4347	9	0.473684
GO:0045229	external encapsulating structure organization	103	-0.468783	-1.80684	0.000131234	0.00641862	0.00495282	312	tags=32%, list=12%, signal=29%	Q8IWU5/Q16674/P01019/P25391/Q9UP79/P13497/Q15582/P05067/Q92563/P35590/P05997/P50454/P08311/O15072/P39060/Q96BA8/O60568/P17813/P05981/O15232/Q14393/Q96RW7/P08582/P29400/Q9Y4K0/P14780/P02462/P28300/P08572/P26022/P08246/Q96JB6/Q8IUX8	-0.7007	33	0.320388
GO:0030166	proteoglycan biosynthetic process	15	-0.68581	-1.80442	0.0038423	0.0368861	0.0284625	613	tags=87%, list=23%, signal=67%	Q8WVQ1/Q93063/O94766/P35222/Q86Y38/Q9H1B5/O60243/Q8NCH0/O60701/Q9UBQ6/Q9P2E5/Q8IZ52/Q86X52	-1.4781	13	0.866667
GO:0050803	regulation of synapse structure or activity	57	-0.517183	-1.80408	0.000429615	0.010055	0.0077588	283	tags=23%, list=11%, signal=21%	Q14114/O00468/O94985/P05067/O75487/P54764/Q9BQT9/P41221/Q9UP38/O60687/P54753/P35442/P60880	-0.172	13	0.22807
GO:0030073	insulin secretion	29	-0.588662	-1.8035	0.00250117	0.0275616	0.0212674	382	tags=31%, list=14%, signal=27%	P29992/P09529/Q8N474/Q96C24/P04083/P01911/Q96BQ1/O60488/P60880	-0.1716	9	0.310345
GO:1901889	negative regulation of cell junction assembly	10	-0.759114	-1.80339	0.00327079	0.032918	0.0254006	548	tags=60%, list=21%, signal=48%	P50281/P12821/P05090/P12931/P41221/P07996	-1.22855	6	0.6
GO:0009100	glycoprotein metabolic process	94	-0.474839	-1.80184	0.000267165	0.00850126	0.00655985	613	tags=48%, list=23%, signal=38%	Q8WVQ1/Q8NFL0/Q93063/Q13724/Q6UX72/Q9C0K1/P35052/O94766/Q8NBL1/P39656/P06865/P35222/P15291/Q86Y38/Q10981/Q11201/Q9Y2C3/Q9UQ53/O43736/O43505/Q8NCL4/P15907/Q9H1B5/Q8IWU5/P51993/P33908/O60243/Q8WV24/Q8NCH0/Q8N0V5/Q9UKM7/Q10472/O60701/Q9UBQ6/Q9Y2A9/Q92542/Q9P2E5/Q8IZ52/Q86X52/O60568/Q8NBI6/Q86SR1/Q86SF2/P26022/Q8N428	-0.73795	45	0.478723
GO:0042098	T cell proliferation	49	-0.530762	-1.80183	0.00101538	0.0157134	0.0121249	595	tags=41%, list=22%, signal=32%	P40189/P04156/Q92956/P35222/P37173/P08174/P17812/Q7Z7D3/P38571/P19320/P02786/Q92542/Q9Y275/P04083/P01911/P29350/P31146/P20036/P09429/P04440	-0.3206	20	0.408163
GO:0045580	regulation of T cell differentiation	21	-0.629806	-1.80095	0.00322009	0.0326857	0.0252213	228	tags=38%, list=9%, signal=35%	P26842/P01903/P04083/P01911/Q00887/P04233/P00813/P09429	-0.3206	8	0.380952
GO:0007157	heterophilic cell-cell adhesion via plasma membrane cell adhesion molecules	14	-0.696031	-1.80061	0.00354371	0.0344872	0.0266114	537	tags=71%, list=20%, signal=57%	Q86SJ2/Q13740/P15151/Q9BY67/P19320/Q15238/Q6V0I7/P55283/Q96RW7/P11465	-1.4232	10	0.714286
GO:0051240	positive regulation of multicellular organismal process	322	-0.412726	-1.80037	0.0001126	0.00641862	0.00495282	402	tags=26%, list=15%, signal=25%	Q92692/Q04721/P08174/P12821/Q08722/P09529/Q8IWU5/P16671/P07948/P01024/P07947/P78423/Q99828/Q9NZH0/P0DJI8/Q7Z7D3/Q9UJH8/Q9UIW2/P01019/P02750/P10721/Q9BY67/Q96S86/Q01469/P06858/P53634/Q9Y2G1/Q03167/Q14114/P13497/O00468/Q8IXL6/O94985/P05067/Q8N0V5/Q7Z7M0/P19320/P23471/P02786/Q96S16/P26842/P12956/Q13018/P54764/P98164/P10909/Q9ULL4/O00560/P35590/P79483/P55283/P12931/P01903/Q9Y275/P04083/P01911/Q9HD89/…	-0.1504	85	0.263975
GO:0045621	positive regulation of lymphocyte differentiation	20	-0.634615	-1.79695	0.00419422	0.0390725	0.0301496	228	tags=40%, list=9%, signal=37%	P26842/P12956/P01903/P04083/P01911/Q14393/P04233/P00813	-0.82785	8	0.4
GO:0051048	negative regulation of secretion	29	-0.586295	-1.79625	0.00281382	0.0302994	0.02338	435	tags=34%, list=16%, signal=29%	P13688/P09529/Q8N474/Q13018/Q96C24/P04899/P04083/Q96BQ1/P04233/P00813	-0.3206	10	0.344828
GO:0002699	positive regulation of immune effector process	61	-0.507582	-1.79243	0.00042511	0.010055	0.0077588	742	tags=49%, list=28%, signal=36%	Q9H257/Q12913/O75888/P10809/Q9NUQ9/P11279/P27918/Q92956/Q9NZ20/Q9Y337/P15151/Q8WU39/Q92692/P08174/P16671/P07948/P01024/Q9NZH0/P10721/Q9BY67/Q15485/P02786/P79483/P01903/P04083/P01911/P18428/P29350/P41221/P04233	-0.3997	30	0.491803
GO:0046637	regulation of alpha-beta T cell differentiation	12	-0.718962	-1.79209	0.00391756	0.037062	0.0285982	144	tags=50%, list=5%, signal=48%	P37173/P01903/P04083/P01911/P00813/P09429	-0.753	6	0.5
GO:2000107	negative regulation of leukocyte apoptotic process	12	-0.718846	-1.7918	0.00391756	0.037062	0.0285982	427	tags=58%, list=16%, signal=49%	Q11201/P15907/P26842/Q14393/P04233/P00813/P12273	-1.40085	7	0.583333
GO:0050832	defense response to fungus	17	-0.656874	-1.79138	0.0044226	0.0405334	0.0312769	377	tags=41%, list=14%, signal=36%	P05109/Q14019/P08311/P80511/P08246/P05164/P59666	-0.6906	7	0.411765
GO:0032757	positive regulation of interleukin-8 production	18	-0.649691	-1.79016	0.00392863	0.037062	0.0285982	115	tags=28%, list=4%, signal=27%	P18428/P41221/P04233/P08246/P09429	-0.1788	5	0.277778
GO:0060976	coronary vasculature development	11	-0.732122	-1.78469	0.00513787	0.044487	0.0343276	391	tags=55%, list=15%, signal=47%	P12821/Q03167/Q7Z7M0/P98164/Q13308/O14786	-1.4131	6	0.545455
GO:0043406	positive regulation of MAP kinase activity	17	-0.654323	-1.78442	0.0047502	0.0425715	0.0328495	113	tags=35%, list=4%, signal=34%	P10721/P80511/P41221/Q9NRA1/P08246/P07996	-0.4928	6	0.352941
GO:0002285	lymphocyte activation involved in immune response	32	-0.569982	-1.78383	0.00292533	0.0309098	0.023851	435	tags=56%, list=16%, signal=48%	O75888/P09382/P10809/P13796/P11279/P13688/Q11201/O43736/Q04721/P02786/P51159/P01903/P04083/P01911/P31146/P04233/P00813/P09429	-0.75055	18	0.5625
GO:0060562	epithelial tube morphogenesis	65	-0.499603	-1.78381	0.00056338	0.0110798	0.00854954	500	tags=32%, list=19%, signal=27%	P35222/P37173/Q14344/P09668/Q04721/P11233/P01019/P25391/Q8N474/Q7Z7M0/P54764/P98164/P35590/P12931/Q13308/P17813/O14786/P41221/Q9UP38/P02462/P24821	-0.2003	21	0.323077
GO:0006910	phagocytosis, recognition	14	-0.688172	-1.78028	0.00438745	0.0404731	0.0312304	365	tags=57%, list=14%, signal=50%	P16671/P02741/Q15485/P04003/P20851/P18428/Q5KU26/P26022	-1.53515	8	0.571429
GO:0019082	viral protein processing	15	-0.675761	-1.77798	0.00534581	0.0448411	0.0346009	737	tags=73%, list=28%, signal=53%	P09958/P48729/P61009/Q13724/P27824/Q99873/Q11201/Q9UQ53/P15907/Q9UKM7/Q10472	-0.9574	11	0.733333
GO:0002286	T cell activation involved in immune response	17	-0.651938	-1.77792	0.00507781	0.0441115	0.0340379	230	tags=41%, list=9%, signal=38%	P13688/P51159/P01903/P04083/P01911/P04233/P09429	-0.4706	7	0.411765
GO:0001776	leukocyte homeostasis	24	-0.604481	-1.77702	0.00430759	0.039975	0.030846	449	tags=38%, list=17%, signal=31%	P78536/P07948/P38571/Q9Y275/P04083/P31146/P04233/P00813/P09429	-0.41005	9	0.375
GO:0002237	response to molecule of bacterial origin	79	-0.481013	-1.77678	0.000684275	0.0123948	0.00956423	392	tags=29%, list=15%, signal=26%	P08174/P12821/P05109/P16671/P07948/P78423/P09543/P19320/P08311/P12931/P09211/P18428/P49913/P08670/P41221/P03973/P14780/P17655/P08246/P09429/P05164/P59666/P00966	-0.346	23	0.291139
GO:0090087	regulation of peptide transport	33	-0.563205	-1.77626	0.00305344	0.0316752	0.0244416	382	tags=30%, list=14%, signal=26%	P29992/P09529/P05109/Q8N474/Q96C24/P01911/Q96BQ1/O60488/P04233/P60880	-0.0039	10	0.30303
GO:0009620	response to fungus	21	-0.620824	-1.77527	0.00483014	0.0427832	0.0330129	254	tags=38%, list=10%, signal=35%	P05109/Q14019/P08311/P80511/P26022/P08246/P05164/P59666	-0.5741	8	0.380952
GO:0030072	peptide hormone secretion	36	-0.552901	-1.7735	0.00226723	0.0254898	0.0196688	382	tags=28%, list=14%, signal=24%	P29992/P09529/Q8N474/Q96C24/P04083/P01911/Q96BQ1/O60488/P16870/P60880	0.00085	10	0.277778
GO:0006029	proteoglycan metabolic process	24	-0.603153	-1.77311	0.00446713	0.0407697	0.0314592	613	tags=67%, list=23%, signal=52%	Q8WVQ1/Q93063/P35052/O94766/P06865/P35222/Q86Y38/Q9H1B5/Q8IWU5/O60243/Q8NCH0/O60701/Q9UBQ6/Q9P2E5/Q8IZ52/Q86X52	-1.10445	16	0.666667
GO:0046883	regulation of hormone secretion	38	-0.546329	-1.77146	0.00254605	0.0279474	0.0215651	382	tags=29%, list=14%, signal=25%	P29992/P09529/P01019/Q8N474/Q96C24/P04083/P01911/Q96BQ1/Q9HD89/O60488/P60880	0.00085	11	0.289474
GO:0098609	cell-cell adhesion	204	-0.421848	-1.77069	0.000119232	0.00641862	0.00495282	566	tags=42%, list=21%, signal=36%	P16333/P18206/P21333/P09382/P10644/P16070/O00592/Q9NYQ8/P10809/Q05707/Q9NUQ9/Q15223/Q04206/P06702/Q9UN70/Q16539/P05556/P40189/P04156/Q9C0K1/Q92956/O00622/Q86SJ2/Q13740/P35222/P21926/P15151/P37173/P10586/Q8NFZ8/P63092/P13688/Q9NZ53/Q9Y5F8/P61225/Q92692/P08174/Q08174/Q08722/P05109/P07948/P07947/P78423/P23229/Q7Z7D3/P02750/P10721/P22223/Q9BY67/O94985/Q8N0V5/O75487/P19320/P02786/P26842/Q9ULL4/Q02487/…	-0.3039	86	0.421569
GO:0003206	cardiac chamber morphogenesis	21	-0.619097	-1.77033	0.00547416	0.045731	0.0352875	554	tags=62%, list=21%, signal=49%	O00622/Q99985/Q86SQ4/P37173/Q04721/Q03167/P98164/P17813/P16870/O14786/P41221/Q9UP38/O75911	-1.1126	13	0.619048
GO:0060541	respiratory system development	47	-0.525367	-1.76592	0.00161338	0.0206746	0.0159532	500	tags=36%, list=19%, signal=30%	P50281/P35222/P37173/P09668/P12821/O60243/P25391/P38571/P29279/Q13308/O60568/P41221/P00813/P80723/P28300/P00966/P24821	-0.1951	17	0.361702
GO:0002768	immune response-regulating cell surface receptor signaling pathway	65	-0.493841	-1.76324	0.000704225	0.0124399	0.00959905	435	tags=31%, list=16%, signal=26%	P13688/Q92692/Q08722/P07948/P07947/Q7Z7D3/P10721/P20023/Q15485/P38571/P79483/P12931/P01911/Q00887/P18428/P29350/P41218/P01920/P00813/P04440	-0.2344	20	0.307692
GO:1902107	positive regulation of leukocyte differentiation	27	-0.582095	-1.7607	0.00487958	0.0427832	0.0330129	548	tags=48%, list=21%, signal=39%	P50281/Q9NZ20/P37173/Q04721/P26842/P12956/P01903/P04083/P01911/Q14393/P04233/P00813/P09429	-0.6117	13	0.481481
GO:1903708	positive regulation of hemopoiesis	27	-0.582095	-1.7607	0.00487958	0.0427832	0.0330129	548	tags=48%, list=21%, signal=39%	P50281/Q9NZ20/P37173/Q04721/P26842/P12956/P01903/P04083/P01911/Q14393/P04233/P00813/P09429	-0.6117	13	0.481481
GO:0046632	alpha-beta T cell differentiation	15	-0.668818	-1.75972	0.00551286	0.0457842	0.0353286	144	tags=33%, list=5%, signal=32%	P01903/P04083/P01911/P00813/P09429	-0.2099	5	0.333333
GO:0071222	cellular response to lipopolysaccharide	51	-0.513638	-1.75857	0.00158868	0.020544	0.0158524	392	tags=31%, list=15%, signal=27%	P08174/P16671/P07948/P78423/P08311/P12931/P09211/P18428/P49913/P08670/P41221/P14780/P17655/P09429/P59666/P00966	-0.3453	16	0.313725
GO:0007411	axon guidance	48	-0.52046	-1.75804	0.00175234	0.0214832	0.0165771	717	tags=54%, list=27%, signal=40%	P55268/P52798/Q15223/O95025/P34925/Q99985/Q13740/Q8N8S7/Q13275/P60763/P78536/O43505/Q04721/Q9UIW2/Q9UM47/P05067/Q9NS98/Q7Z7M0/P54764/Q9ULL4/O94856/P55283/Q13308/O14786/P41221/P54753	-0.7934	26	0.541667
GO:0097485	neuron projection guidance	48	-0.52046	-1.75804	0.00175234	0.0214832	0.0165771	717	tags=54%, list=27%, signal=40%	P55268/P52798/Q15223/O95025/P34925/Q99985/Q13740/Q8N8S7/Q13275/P60763/P78536/O43505/Q04721/Q9UIW2/Q9UM47/P05067/Q9NS98/Q7Z7M0/P54764/Q9ULL4/O94856/P55283/Q13308/O14786/P41221/P54753	-0.7934	26	0.541667
GO:0002429	immune response-activating cell surface receptor signaling pathway	61	-0.497478	-1.75675	0.000991923	0.0155294	0.011983	435	tags=30%, list=16%, signal=25%	P13688/Q92692/Q08722/P07948/P07947/Q7Z7D3/P20023/Q15485/P38571/P79483/P12931/P01911/P18428/P29350/P41218/P01920/P00813/P04440	-0.2244	18	0.295082
GO:0090276	regulation of peptide hormone secretion	30	-0.568376	-1.75628	0.00388018	0.037062	0.0285982	382	tags=27%, list=14%, signal=23%	P29992/P09529/Q8N474/Q96C24/P01911/Q96BQ1/O60488/P60880	0.00085	8	0.266667
GO:0006486	protein glycosylation	46	-0.524734	-1.7561	0.00191261	0.0225909	0.0174319	767	tags=61%, list=29%, signal=44%	P04843/Q9NYU2/Q02742/Q9H488/Q10471/Q8NFL0/Q13724/Q6UX72/Q9C0K1/Q8NBL1/P39656/P15291/Q10981/Q11201/Q9Y2C3/Q9UQ53/O43505/Q8NCL4/P15907/P51993/Q8N0V5/Q10472/Q9Y2A9/O60568/Q8NBI6/Q86SR1/Q86SF2/Q8N428	-0.863	28	0.608696
GO:0043413	macromolecule glycosylation	46	-0.524734	-1.7561	0.00191261	0.0225909	0.0174319	767	tags=61%, list=29%, signal=44%	P04843/Q9NYU2/Q02742/Q9H488/Q10471/Q8NFL0/Q13724/Q6UX72/Q9C0K1/Q8NBL1/P39656/P15291/Q10981/Q11201/Q9Y2C3/Q9UQ53/O43505/Q8NCL4/P15907/P51993/Q8N0V5/Q10472/Q9Y2A9/O60568/Q8NBI6/Q86SR1/Q86SF2/Q8N428	-0.863	28	0.608696
GO:0048145	regulation of fibroblast proliferation	16	-0.656066	-1.75563	0.00596421	0.0485364	0.0374522	502	tags=69%, list=19%, signal=56%	P02794/P35222/P06703/P01019/Q8N474/P13284/P09211/Q14393/P41221/P04233/Q9NRA1	-1.43665	11	0.6875
GO:0003205	cardiac chamber development	27	-0.579241	-1.75207	0.0051944	0.044487	0.0343276	554	tags=52%, list=21%, signal=42%	O00622/Q99985/Q86SQ4/P37173/Q04721/Q03167/P98164/Q13308/P17813/P16870/O14786/P41221/Q9UP38/O75911	-1.0301	14	0.518519
GO:0042102	positive regulation of T cell proliferation	27	-0.578152	-1.74877	0.0053518	0.0448411	0.0346009	392	tags=41%, list=15%, signal=35%	P37173/P08174/Q7Z7D3/P19320/P02786/Q9Y275/P04083/P31146/P20036/P09429/P04440	-0.3206	11	0.407407
GO:0071216	cellular response to biotic stimulus	55	-0.503397	-1.74527	0.00143926	0.0192264	0.0148357	395	tags=31%, list=15%, signal=27%	Q04721/P08174/P16671/P07948/P78423/P08311/P12931/P09211/P18428/P49913/P08670/P41221/P14780/P17655/P09429/P59666/P00966	-0.3453	17	0.309091
GO:0070374	positive regulation of ERK1 and ERK2 cascade	43	-0.526239	-1.74505	0.00309735	0.031897	0.0246128	395	tags=35%, list=15%, signal=30%	Q04721/P16671/P78423/Q99828/P05067/Q8N0V5/P29279/P12931/P04899/P01911/O14786/Q14393/P04233/Q9NRA1/P09429	-0.4423	15	0.348837
GO:0050730	regulation of peptidyl-tyrosine phosphorylation	57	-0.500154	-1.74467	0.00143205	0.0192264	0.0148357	630	tags=47%, list=24%, signal=37%	P21860/Q9GZZ8/P40189/P04156/Q92956/Q99816/Q96FZ7/Q8NFZ8/P78536/P61225/P12821/P16671/P07948/P07947/Q9NZH0/P01019/P10721/Q14114/Q8N474/P05067/P54764/P19338/P12931/P29350/O14786/P04233/Q9NRA1	-0.7127	27	0.473684
GO:0002706	regulation of lymphocyte mediated immunity	37	-0.541011	-1.74465	0.00345917	0.0338974	0.0261564	487	tags=41%, list=18%, signal=34%	P15151/P13688/Q92692/P08174/P01024/Q9BY67/P20023/P02786/P04003/P79483/P20851/P01903/P01911/P29350/P09429	-0.7333	15	0.405405
GO:0008037	cell recognition	44	-0.523665	-1.74354	0.002936	0.0309098	0.023851	365	tags=39%, list=14%, signal=34%	P21926/P15291/P16671/P02741/Q9BY67/Q15485/P05067/Q9NQ79/Q7Z7M0/P54764/P04003/P20851/P18428/O14786/Q5KU26/P54753/P26022	-0.52945	17	0.386364
GO:0048646	anatomical structure formation involved in morphogenesis	234	-0.410145	-1.74277	0.000117702	0.00641862	0.00495282	571	tags=36%, list=21%, signal=31%	P19971/P55011/O00622/Q92626/P50281/P35052/Q99985/P15104/Q8NBL1/Q86SQ4/Q9NZ20/Q9Y337/P35222/Q9NZ08/P21926/P49746/P37173/P78536/P09486/P15291/P13688/Q14344/Q8N3R9/P09668/Q92692/Q04721/Q96MK3/P12821/Q9P2B2/Q08722/Q05682/Q9Y653/P12109/P16671/P11233/P01024/P78423/Q99828/O60243/Q08431/Q9UIW2/P54760/P02750/Q03167/Q9UM47/Q14114/Q8IXL6/Q15582/Q8N474/Q96S16/P05090/P30408/P98164/P19338/P35590/O75084/P42785/…	-0.3052	84	0.358974
GO:0009887	animal organ morphogenesis	161	-0.42498	-1.73784	0.000122895	0.00641862	0.00495282	554	tags=32%, list=21%, signal=27%	O00622/Q8WUA8/P50281/Q99985/Q86SQ4/Q9Y337/P35222/P49746/P37173/P13688/P09668/Q04721/Q96MK3/Q8IWU5/P23229/Q9UIW2/P54760/P01019/P25391/Q03167/P13497/Q8IXL6/P38571/Q8N474/Q7Z7M0/Q12805/P98164/O75084/P08493/P05997/P50454/Q8J025/P29279/P12931/Q86X52/P39060/O43490/Q9H8H3/Q13308/O60568/P17813/P05981/P16870/O14786/P41221/Q9UP38/Q9NRA1/P35555/P80723/O75911/P55001/P24821	-0.1951	52	0.322981
GO:0071219	cellular response to molecule of bacterial origin	52	-0.506066	-1.73651	0.00144739	0.0192441	0.0148494	392	tags=31%, list=15%, signal=27%	P08174/P16671/P07948/P78423/P08311/P12931/P09211/P18428/P49913/P08670/P41221/P14780/P17655/P09429/P59666/P00966	-0.4521	16	0.307692
GO:0002703	regulation of leukocyte mediated immunity	49	-0.511403	-1.73611	0.0018857	0.0225329	0.0173871	510	tags=39%, list=19%, signal=32%	Q9NZ20/P15151/P13688/Q92692/P08174/P07948/P01024/P10721/Q9BY67/P20023/P02786/P04003/P79483/P20851/Q10589/P01903/P01911/P29350/P09429	-0.5589	19	0.387755
GO:0042129	regulation of T cell proliferation	40	-0.529557	-1.73293	0.00431933	0.039975	0.030846	595	tags=42%, list=22%, signal=34%	P40189/P04156/Q92956/P35222/P37173/P08174/Q7Z7D3/P19320/P02786/Q9Y275/P04083/P01911/P29350/P31146/P20036/P09429/P04440	-0.488	17	0.425
GO:0018108	peptidyl-tyrosine phosphorylation	60	-0.492276	-1.73276	0.00142025	0.0192264	0.0148357	630	tags=47%, list=24%, signal=36%	P21860/Q9GZZ8/P40189/P04156/Q92956/Q99816/Q96FZ7/Q8NFZ8/P78536/P61225/P12821/P16671/P07948/P07947/Q9NZH0/P01019/P10721/Q14114/Q8N474/P05067/P54764/Q12805/P19338/P12931/P29350/O14786/P04233/Q9NRA1	-0.67405	28	0.466667
GO:0018212	peptidyl-tyrosine modification	60	-0.492276	-1.73276	0.00142025	0.0192264	0.0148357	630	tags=47%, list=24%, signal=36%	P21860/Q9GZZ8/P40189/P04156/Q92956/Q99816/Q96FZ7/Q8NFZ8/P78536/P61225/P12821/P16671/P07948/P07947/Q9NZH0/P01019/P10721/Q14114/Q8N474/P05067/P54764/Q12805/P19338/P12931/P29350/O14786/P04233/Q9NRA1	-0.67405	28	0.466667
GO:0042327	positive regulation of phosphorylation	148	-0.428286	-1.73186	0.00025047	0.00835029	0.00644335	411	tags=28%, list=15%, signal=25%	O14519/P61225/Q96MK3/P12821/P16671/P07948/Q8N271/P01024/P07947/P78423/Q99828/P23229/Q9NZH0/P54760/P01019/P10721/Q14114/P05067/P02786/P12956/Q01973/P54764/P10909/O00560/P35590/O75084/P12931/P01911/P17813/P80511/P49913/O14786/Q14393/P41221/P20160/P04233/Q9UP38/Q9NRA1/P14780/P08246/P07996	-0.12665	41	0.277027
GO:0015833	peptide transport	41	-0.525675	-1.72703	0.00400712	0.0375767	0.0289954	382	tags=29%, list=14%, signal=25%	P29992/P09529/P05109/Q8N474/Q96C24/P04083/P01911/Q96BQ1/O60488/P16870/P04233/P60880	-0.0718	12	0.292683
GO:0031640	killing of cells of another organism	34	-0.543354	-1.72277	0.00472489	0.042479	0.0327782	201	tags=24%, list=8%, signal=22%	P05204/P08311/P80511/P49913/P06899/P20160/P08246/P59666	-0.04805	8	0.235294
GO:0141061	disruption of cell in another organism	34	-0.543354	-1.72277	0.00472489	0.042479	0.0327782	201	tags=24%, list=8%, signal=22%	P05204/P08311/P80511/P49913/P06899/P20160/P08246/P59666	-0.04805	8	0.235294
GO:0035295	tube development	235	-0.404907	-1.7214	0.000117564	0.00641862	0.00495282	447	tags=28%, list=17%, signal=26%	P09486/P15291/P13688/Q14344/P09668/Q04721/P12821/Q08722/Q05682/P09529/Q9Y653/P11233/P01024/P18827/P78423/Q99828/O60243/Q08431/P54760/P01019/P02750/P10721/P25391/Q03167/Q9UM47/Q15582/P38571/Q8N474/Q7Z7M0/Q96S16/P05090/P54764/P98164/P19338/P35590/P42785/P29279/P12931/P04083/P39060/Q96BA8/O43490/Q13308/P98160/O60568/P15121/P17813/P49913/P15144/P29350/O14786/P41221/Q9UP38/Q9Y4K0/P00813/O60687/Q9NRA1/…	-0.172	66	0.280851
GO:0007423	sensory organ development	62	-0.48574	-1.71967	0.0015528	0.0201721	0.0155654	550	tags=39%, list=21%, signal=31%	Q92626/Q8WUA8/Q15042/P35222/P18850/P37173/Q04721/P10721/P25391/Q01973/P54764/Q12805/P05997/Q5SZK8/Q92688/O43490/Q13308/P05981/P08670/O14786/P41221/P02462/P35555/P55001	-0.60295	24	0.387097
GO:0030217	T cell differentiation	34	-0.542265	-1.71932	0.00487731	0.0427832	0.0330129	500	tags=41%, list=19%, signal=34%	P35222/P37173/P78536/P10721/P38571/P26842/O75084/P01903/P04083/P01911/Q00887/P04233/P00813/P09429	-0.3846	14	0.411765
GO:0030323	respiratory tube development	44	-0.51636	-1.71922	0.00337639	0.0334334	0.0257983	548	tags=34%, list=21%, signal=28%	P50281/P35222/P37173/P09668/P12821/O60243/P25391/P38571/P29279/Q13308/O60568/P41221/P00813/P28300/P24821	-0.18335	15	0.340909
GO:0030324	lung development	44	-0.51636	-1.71922	0.00337639	0.0334334	0.0257983	548	tags=34%, list=21%, signal=28%	P50281/P35222/P37173/P09668/P12821/O60243/P25391/P38571/P29279/Q13308/O60568/P41221/P00813/P28300/P24821	-0.18335	15	0.340909
GO:0033674	positive regulation of kinase activity	77	-0.466118	-1.71459	0.00151161	0.0198284	0.0153002	480	tags=32%, list=18%, signal=27%	P37173/P13010/P78536/P12821/Q99828/Q9NZH0/P54760/P01019/P10721/Q14114/P12956/Q01973/P54764/P10909/P35590/P12931/P01911/P80511/Q14393/P41221/P20160/P04233/Q9NRA1/P08246/P07996	-0.2244	25	0.324675
GO:0006959	humoral immune response	91	-0.45359	-1.71288	0.0012066	0.0173456	0.0133844	439	tags=31%, list=16%, signal=27%	O60814/Q9NZP8/Q04721/P08174/O00187/P15907/P01024/Q14508/P20023/Q15485/P24158/P04003/P10909/P60022/P05204/P20851/P08311/P01911/P80511/P49913/P06899/Q93091/P29350/P20160/P03973/P01920/P08246/P59666	-0.2244	28	0.307692
GO:0045087	innate immune response	215	-0.405872	-1.71283	0.000118315	0.00641862	0.00495282	499	tags=27%, list=19%, signal=24%	Q9NZ08/Q16348/P15151/Q92485/P13010/O60814/P13688/Q9NZP8/O00159/Q92692/P08174/O00187/Q08722/P05109/P16671/P07948/P01024/P07947/P78423/P02741/Q14508/Q9BY67/O00584/Q14114/P20023/Q15485/O94919/P51159/P12956/P04003/P10909/P60022/O43657/P42685/P20851/Q10589/P12931/P04083/P54108/Q86VE9/P18428/P80511/P49913/P06899/P08670/P80188/Q93091/P29350/P41221/P31146/P04233/Q5KU26/P03973/P41218/P20036/P26022/P09429/…	-0.1074	59	0.274419
GO:0001501	skeletal system development	95	-0.450145	-1.71171	0.000800107	0.0133842	0.0103277	554	tags=41%, list=21%, signal=34%	O00622/Q8WUA8/P50281/P06865/P35222/Q6WN34/P49746/P37173/Q70SY1/P63092/Q86Y38/Q04721/P29992/Q8IWU5/Q96S86/Q32P28/P13497/Q8IXL6/Q15582/P38571/Q8N474/Q7Z7M0/Q12805/P08493/P05997/P50454/P29279/P12931/Q86X52/P39060/P17813/O15232/P41221/Q9Y4K0/Q9NRA1/P14780/P35555/P28300/O75911	-0.5	39	0.410526
GO:0050851	antigen receptor-mediated signaling pathway	39	-0.525359	-1.71094	0.00476616	0.0425797	0.0328559	435	tags=31%, list=16%, signal=26%	P13688/Q92692/P07948/Q7Z7D3/P38571/P79483/P01911/P29350/P41218/P01920/P00813/P04440	-0.4428	12	0.307692
GO:0001816	cytokine production	164	-0.417367	-1.7106	0.000244978	0.00835029	0.00644335	392	tags=26%, list=15%, signal=24%	P08174/Q08722/P09529/Q9Y653/Q8IWU5/P16671/P07948/P01024/P78423/P02741/Q9NZH0/P0DJI8/Q7Z7D3/P01019/P10721/P22223/Q9BY67/Q8IV08/P06858/P05067/P05090/Q13018/P10909/Q10589/O15072/P12931/P04083/P01911/P09211/Q00887/P18428/P29350/Q14393/P41221/P20160/P04233/P17655/P20036/P13727/P08246/P09429/P07996/P04440	-0.2151	43	0.262195
GO:0002697	regulation of immune effector process	90	-0.453357	-1.70888	0.00107469	0.0159347	0.0122957	561	tags=36%, list=21%, signal=29%	P27918/Q92956/Q9NZ20/Q9Y337/P15151/P13688/Q8WU39/Q92692/P08174/Q08722/P16671/P07948/P01024/Q9NZH0/P10721/Q9BY67/P20023/Q15485/P02786/P04003/P79483/P20851/Q10589/P01903/P04083/P01911/P18428/P29350/P41221/P04233/P13727/P09429	-0.353	32	0.355556
GO:0141060	disruption of anatomical structure in another organism	35	-0.534825	-1.70748	0.00574539	0.0472992	0.0364976	201	tags=23%, list=8%, signal=21%	P05204/P08311/P80511/P49913/P06899/P20160/P08246/P59666	-0.0577	8	0.228571
GO:0002449	lymphocyte mediated immunity	75	-0.465412	-1.70452	0.00151934	0.0198284	0.0153002	435	tags=32%, list=16%, signal=28%	P13688/Q9NZP8/P09668/Q92692/P08174/O00187/P01024/Q9BY67/P53634/P20023/P02786/P51159/P26842/P04003/P10909/P15814/P79483/P20851/P01903/P01911/P29350/P31146/P04233/P09429	-0.3997	24	0.32
GO:0071396	cellular response to lipid	117	-0.432909	-1.69841	0.000386399	0.00990816	0.00764546	400	tags=27%, list=15%, signal=24%	Q14103/P08174/P12821/P09529/P16671/O60266/P07948/P07947/P78423/Q9Y2J8/P06858/Q14114/Q8N474/O75084/P08311/P12931/P04083/Q13308/P09211/P18428/P49913/P08670/P63096/P41221/O60477/P14780/P17655/P09429/P59666/P00966/Q13296/P24821	-0.1988	32	0.273504
GO:2000026	regulation of multicellular organismal development	261	-0.395505	-1.69671	0.000115915	0.00641862	0.00495282	336	tags=25%, list=13%, signal=24%	P01024/P78423/Q99828/Q9UJH8/Q9UIW2/P02750/P10721/P22223/Q9UBS4/Q96S86/P25391/P53634/Q9Y2G1/Q03167/Q14114/P13497/O00468/Q8IXL6/O94985/Q8N474/Q9NS98/Q7Z7M0/P23471/P62805/Q96S16/P26842/P12956/P54764/Q12805/P98164/Q9ULL4/P35590/P08493/P29279/P55283/P01903/P04083/Q96BA8/O43490/P01911/P98160/Q00887/Q9HD89/P17813/P49913/Q9BQT9/P29350/O14786/Q14393/P41221/P04233/Q9Y4K0/O60477/P00813/O60687/P14780/P35555/…	-0.172	64	0.245211
GO:0006952	defense response	374	-0.38423	-1.69637	0.000110473	0.00641862	0.00495282	450	tags=25%, list=17%, signal=25%	P01011/P78536/P15291/O60814/P13688/Q9NZP8/O00159/Q92692/Q04721/P08174/O00187/Q08722/P09529/P05109/P16671/P07948/Q08380/P01024/P07947/P78423/P02741/Q9NZH0/P0DJI8/P01019/Q14508/P10721/Q9BY67/Q8IV08/P06858/O00584/P53634/Q14114/P20023/Q15485/P38571/P05067/Q14019/P19320/P02786/P24158/O94919/P05090/P51159/P12956/P04003/P10909/P60022/P05204/O43657/P42685/P20851/P42785/Q10589/P08311/P0DJI9/P12931/P04083/…	-0.0363	95	0.254011
GO:0071674	mononuclear cell migration	52	-0.493354	-1.69289	0.00303951	0.0316467	0.0244196	386	tags=31%, list=14%, signal=27%	P78536/Q08722/P07948/P78423/P0DJI8/Q9Y2J8/P05067/P05090/P08311/P04083/P80511/Q14393/P41221/P31146/P09429/P07996	-0.33295	16	0.307692
GO:0031589	cell-substrate adhesion	108	-0.434838	-1.68756	0.000779423	0.0131388	0.0101384	373	tags=23%, list=14%, signal=21%	P15907/P16671/P78423/Q99828/P23229/P08962/Q8N474/Q8N0V5/P19320/Q92563/O95274/P05090/O95965/O75084/P29279/P12931/O14786/Q14393/P08582/P50895/P31146/P54753/P07996/Q8IUX8/Q6UX06	-0.0914	25	0.231481
GO:0051962	positive regulation of nervous system development	71	-0.464974	-1.68613	0.00264587	0.0287092	0.022153	391	tags=31%, list=15%, signal=27%	P12821/P07948/P78423/Q9UJH8/Q9UIW2/P10721/Q96S86/Q9Y2G1/Q14114/O00468/O94985/Q7Z7M0/P23471/P54764/P98164/Q9ULL4/P55283/Q9BQT9/O14786/O60687/P54753/P35442	-0.4419	22	0.309859
GO:0050808	synapse organization	107	-0.435221	-1.68612	0.000913004	0.0146976	0.0113411	336	tags=23%, list=13%, signal=21%	P01024/P78423/Q14114/O00468/O94985/P05067/O75487/Q6UXD5/Q92563/P54764/O00560/Q13308/Q9BQT9/Q562R1/O14786/P41221/Q9UP38/P29400/O60687/P02462/P54753/P35442/Q14515/P24821/P60880	-0.1108	25	0.233645
GO:0030097	hemopoiesis	145	-0.416804	-1.68179	0.000250627	0.00835029	0.00644335	510	tags=30%, list=19%, signal=26%	Q9NZ20/P02787/P35222/P37173/P13010/P78536/P13688/Q11201/O43736/Q04721/P12821/P07948/Q99828/P10721/Q03167/Q8IXL6/P20023/P38571/Q8N474/P05067/P19320/P23471/P62805/P02786/P24158/P26842/P12956/O75084/P12931/P01903/Q9Y275/P04083/P01911/Q00887/P29350/Q14393/P41221/P04233/P00813/P14780/P35555/P28300/P09429/Q14210	-0.0145	44	0.303448
GO:0070085	glycosylation	51	-0.490782	-1.68032	0.00303293	0.0316467	0.0244196	767	tags=57%, list=29%, signal=41%	P04843/Q9NYU2/O60513/Q02742/Q9H488/Q10471/Q8NFL0/Q13724/Q6UX72/Q9C0K1/Q8NBL1/P39656/P15291/Q10981/Q11201/Q9Y2C3/Q9UQ53/O43505/Q8NCL4/P15907/P51993/Q8N0V5/Q10472/Q9Y2A9/O60568/Q8NBI6/Q86SR1/Q86SF2/Q8N428	-0.6859	29	0.568627
GO:0006954	inflammatory response	176	-0.406273	-1.67915	0.000605694	0.0114355	0.008824	395	tags=26%, list=15%, signal=24%	Q04721/Q08722/P05109/P16671/P07948/P01024/P07947/P78423/P02741/Q9NZH0/P0DJI8/P01019/P10721/Q8IV08/P06858/P53634/P38571/P05067/P19320/P02786/P05090/P10909/P42785/P0DJI9/P12931/P04083/P01911/P98160/P09211/Q00887/P18428/P80511/P19440/P29350/P41221/P20160/P00813/P14780/O60449/P36269/P26022/P08246/P09429/P07996/P00966/P24821	-0.1183	46	0.261364
GO:0051093	negative regulation of developmental process	145	-0.415719	-1.67741	0.00037594	0.009849	0.00759981	355	tags=24%, list=13%, signal=22%	P07948/P02741/Q99828/P10721/P22223/Q9UBS4/Q9UM47/Q8N474/P05067/Q9NS98/P62805/P02786/P54764/Q12805/P35590/O75084/P05997/Q92688/P04083/Q96BA8/P98160/P05981/O14786/Q14393/P41221/P04233/Q9Y4K0/O60477/P14780/P35555/P08572/O76061/P09429/P35442/P07996	-0.0825	35	0.241379
GO:0002685	regulation of leukocyte migration	64	-0.47086	-1.67611	0.00295983	0.0310453	0.0239556	560	tags=33%, list=21%, signal=27%	Q92956/P50281/P21926/P60763/P78536/Q08722/P07948/P78423/Q9Y2J8/P05067/P05090/P04083/P18428/Q14393/P41221/P31146/P04233/P00813/P08246/P09429/P07996	-0.20305	21	0.328125
GO:0001906	cell killing	71	-0.461507	-1.67355	0.00334215	0.0333274	0.0257165	439	tags=30%, list=16%, signal=25%	O60814/P13688/P09668/Q92692/P08174/P01024/Q9BY67/P53634/P51159/P05204/P08311/P01903/P01911/P80511/P49913/P06899/P29350/P20160/P31146/P08246/P59666	-0.2646	21	0.295775
GO:0070372	regulation of ERK1 and ERK2 cascade	68	-0.464796	-1.67285	0.00265809	0.0287317	0.0221703	435	tags=31%, list=16%, signal=27%	P13688/Q04721/P16671/P07948/P78423/Q99828/P35625/P05067/Q8N0V5/P54764/P29279/P12931/P04899/P01911/P09211/P29350/O14786/Q14393/P04233/Q9NRA1/P09429	-0.1593	21	0.308824
GO:0002263	cell activation involved in immune response	53	-0.483677	-1.66678	0.00317552	0.0323492	0.0249617	435	tags=34%, list=16%, signal=29%	P13688/Q11201/O43736/Q04721/P07948/P10721/P05067/P02786/P51159/P01903/P04083/P01911/P18428/P29350/P31146/P04233/P00813/P09429	-0.4706	18	0.339623
GO:0033993	response to lipid	192	-0.39898	-1.66558	0.000239866	0.00835029	0.00644335	412	tags=25%, list=15%, signal=23%	P09668/Q14103/P08174/P12821/P09529/P05109/P16671/O60266/P07948/P07947/P18827/P78423/Q9Y2J8/P06858/Q03167/Q14114/P12004/P09543/P38571/Q8N474/P19320/P02786/P35590/O75084/P08311/P12931/P04083/Q13308/P09211/P18428/P49913/P08670/P63096/P41221/P03973/O60477/P14780/P17655/P28300/O76061/P08246/P09429/P05164/P07996/P59666/P00966/Q13296/P24821	-0.14895	48	0.25
GO:0001817	regulation of cytokine production	162	-0.406982	-1.66546	0.00073692	0.012572	0.00970098	392	tags=25%, list=15%, signal=23%	P08174/Q08722/P09529/Q8IWU5/P16671/P07948/P01024/P78423/P02741/Q9NZH0/P0DJI8/Q7Z7D3/P01019/P10721/P22223/Q9BY67/Q8IV08/P06858/P05067/P05090/Q13018/P10909/Q10589/P12931/P04083/P01911/P09211/Q00887/P18428/P29350/Q14393/P41221/P20160/P04233/P17655/P20036/P13727/P08246/P09429/P07996/P04440	-0.18725	41	0.253086
GO:0098542	defense response to other organism	267	-0.387185	-1.66504	0.0001153	0.00641862	0.00495282	507	tags=27%, list=19%, signal=24%	Q9Y337/P02787/Q9NZ08/Q16348/P15151/Q92485/P13010/P78536/O60814/P13688/Q9NZP8/O00159/Q92692/Q04721/P08174/O00187/Q08722/P05109/P16671/P07948/P01024/P07947/P78423/P02741/Q14508/Q9BY67/O00584/Q14114/P20023/Q15485/Q14019/P24158/O94919/P51159/P12956/P04003/P10909/P60022/P05204/O43657/P42685/P20851/Q10589/P08311/P12931/P04083/P54108/Q86VE9/P18428/P80511/P49913/P06899/P08670/P80188/Q93091/P29350/P41221/…	-0.0145	72	0.269663
GO:0002573	myeloid leukocyte differentiation	45	-0.498139	-1.66285	0.00499266	0.0435053	0.0335701	510	tags=40%, list=19%, signal=33%	Q9NZ20/P02787/P35222/P37173/P13688/Q04721/P07948/P10721/Q8IXL6/Q8N474/P05067/P02786/P24158/P12931/P01911/P04233/P14780/P35555	-0.346	18	0.4
GO:0002764	immune response-regulating signaling pathway	96	-0.436623	-1.6624	0.00132979	0.0187464	0.0144653	497	tags=29%, list=19%, signal=25%	Q16348/P01833/Q92485/P13688/P09668/Q92692/Q08722/P16671/P07948/P07947/Q7Z7D3/P10721/P20023/Q15485/P38571/O43657/P79483/P12931/P01911/Q00887/P18428/P29350/Q5KU26/P41218/P01920/P00813/P09429/P04440	-0.11815	28	0.291667
GO:0050900	leukocyte migration	105	-0.428566	-1.6559	0.00143828	0.0192264	0.0148357	461	tags=30%, list=17%, signal=25%	P60763/P78536/P15291/Q9NZ53/Q08722/P05109/P07948/P07947/P78423/P23229/P0DJI8/P10721/Q9Y2J8/P05067/P19320/P24158/P05090/P08311/P12931/P04083/P18428/P80511/Q14393/P41221/P20160/P31146/P04233/P00813/P08246/P09429/P07996	-0.2058	31	0.295238
GO:0002366	leukocyte activation involved in immune response	51	-0.482373	-1.65153	0.00447718	0.0407697	0.0314592	435	tags=33%, list=16%, signal=28%	P13688/Q11201/O43736/Q04721/P07948/P10721/P02786/P51159/P01903/P04083/P01911/P18428/P29350/P31146/P04233/P00813/P09429	-0.3206	17	0.333333
GO:0010562	positive regulation of phosphorus metabolic process	163	-0.402408	-1.64807	0.000735384	0.012572	0.00970098	480	tags=28%, list=18%, signal=25%	P37173/P13010/O95573/P78536/O14519/P61225/Q96MK3/P12821/P16671/P07948/Q8N271/P01024/P07947/P78423/Q99828/P23229/Q9NZH0/P54760/P01019/P10721/Q14114/P05067/P02786/P12956/Q01973/P54764/P10909/O00560/P35590/O75084/P12931/P01911/P17813/P80511/P49913/O14786/Q14393/P41221/P20160/P04233/Q9UP38/Q9NRA1/P14780/P17655/P08246/P07996	-0.0812	46	0.282209
GO:0045937	positive regulation of phosphate metabolic process	163	-0.402408	-1.64807	0.000735384	0.012572	0.00970098	480	tags=28%, list=18%, signal=25%	P37173/P13010/O95573/P78536/O14519/P61225/Q96MK3/P12821/P16671/P07948/Q8N271/P01024/P07947/P78423/Q99828/P23229/Q9NZH0/P54760/P01019/P10721/Q14114/P05067/P02786/P12956/Q01973/P54764/P10909/O00560/P35590/O75084/P12931/P01911/P17813/P80511/P49913/O14786/Q14393/P41221/P20160/P04233/Q9UP38/Q9NRA1/P14780/P17655/P08246/P07996	-0.0812	46	0.282209
GO:0006955	immune response	359	-0.371405	-1.63422	0.000111272	0.00641862	0.00495282	510	tags=27%, list=19%, signal=25%	Q9NZ20/Q9Y337/P02787/P02794/Q9NZ08/Q16348/P01833/P15151/Q92485/P13010/P78536/O60814/P13688/Q11201/Q9NZP8/O43736/P09668/O00159/Q92692/Q04721/P08174/O00187/Q08722/P05109/P15907/P16671/P07948/P01024/P07947/P78423/P02741/Q9NZH0/Q7Z7D3/Q14508/P10721/Q9BY67/O00584/P53634/Q03167/Q14114/P20023/Q15485/P38571/P05067/P02786/P24158/O94919/P51159/P26842/P12956/P04003/P10909/P60022/P05204/O43657/P15814/P79483/…	-0.0579	96	0.267409
GO:0001819	positive regulation of cytokine production	98	-0.427452	-1.63308	0.00225136	0.0254898	0.0196688	392	tags=28%, list=15%, signal=24%	P08174/Q8IWU5/P16671/P01024/P78423/Q9NZH0/P0DJI8/Q7Z7D3/P01019/P10721/Q9BY67/P06858/P05067/Q13018/P10909/P12931/P04083/P18428/P41221/P20160/P04233/P20036/P13727/P08246/P09429/P07996/P04440	-0.13175	27	0.27551
GO:0007167	enzyme-linked receptor protein signaling pathway	230	-0.384629	-1.63236	0.000235405	0.00835029	0.00644335	641	tags=36%, list=24%, signal=30%	P02452/P16949/P21860/Q16539/Q6UXT8/P34925/Q07954/O95297/P40189/Q15155/O00622/Q99873/P35052/Q12841/Q99816/P17844/P06865/P02787/P35222/P01833/Q6WN34/Q5SGD2/Q96FZ7/P37173/P10586/Q8NFZ8/Q9UIQ6/P78536/P13688/Q8N3R9/Q8WU39/O00159/Q04721/P09529/Q8IWU5/P11233/P07948/P07947/P54760/P01019/P02750/P69849/P10721/P22223/Q9BY67/P08962/Q03167/Q8IXL6/Q15198/Q8N474/Q8N0V5/Q7Z7M0/P05090/P54764/Q12805/P98164/O00560/…	-0.18345	83	0.36087
GO:0001525	angiogenesis	133	-0.409085	-1.62983	0.00114213	0.0165026	0.012734	571	tags=38%, list=21%, signal=32%	P19971/P55011/O00622/Q92626/P50281/P15104/P35222/Q9NZ08/P37173/P09486/P15291/P13688/Q14344/P09668/Q04721/P12821/Q08722/Q05682/Q9Y653/P01024/P78423/Q99828/O60243/Q08431/P54760/P02750/Q9UM47/Q15582/Q8N474/Q96S16/P05090/P19338/P35590/P42785/P29279/P04083/P39060/Q96BA8/P98160/P17813/P49913/P15144/O14786/P41221/Q9Y4K0/O60687/P02462/P54753/P08572/P35442/P07996	-0.2942	51	0.383459
GO:0009607	response to biotic stimulus	332	-0.371418	-1.624	0.000112259	0.00641862	0.00495282	507	tags=26%, list=19%, signal=24%	Q9Y337/P02787/Q9NZ08/Q16348/P15151/Q92485/P13010/P78536/O60814/P13688/Q9Y2C3/Q9NZP8/O00159/Q92692/Q9Y679/Q04721/Q96MK3/P08174/P12821/O00187/Q08722/P05109/P16671/P07948/P01024/P07947/P78423/P02741/Q7Z7D3/Q14508/P02750/Q9BY67/P06858/O00584/Q14114/P09543/P20023/Q15485/Q14019/P19320/P24158/O94919/P51159/P12956/P04003/P10909/P60022/P05204/O43657/P79483/P42685/P20851/Q10589/P08311/P12931/P04083/P01911/…	-0.0027	87	0.262048
GO:0002682	regulation of immune system process	312	-0.372534	-1.6215	0.000112943	0.00641862	0.00495282	510	tags=26%, list=19%, signal=24%	Q9NZ20/Q9Y337/P35222/Q9NZ08/Q16348/P01833/P21926/P15151/P37173/Q92485/P13010/P60763/P78536/P13688/Q9NZP8/P09668/Q8WU39/Q92692/Q04721/P08174/O00187/Q08722/P16671/P07948/P01024/P07947/P78423/Q99828/Q9NZH0/Q7Z7D3/P10721/Q9Y2J8/Q9BY67/P53634/Q14114/P20023/Q15485/P38571/Q00888/Q8N474/P05067/P19320/P62805/P02786/P05090/P26842/P12956/P04003/P10909/O43657/P79483/P20851/Q10589/P08311/P12931/P01903/Q9Y275/…	-0.10805	81	0.259615
GO:0035239	tube morphogenesis	192	-0.388349	-1.6212	0.000719597	0.012572	0.00970098	447	tags=28%, list=17%, signal=25%	P09486/P15291/P13688/Q14344/P09668/Q04721/P12821/Q08722/Q05682/Q9Y653/P11233/P01024/P78423/Q99828/O60243/Q08431/P54760/P01019/P02750/P25391/Q03167/Q9UM47/Q15582/Q8N474/Q7Z7M0/Q96S16/P05090/P54764/P98164/P19338/P35590/P42785/P29279/P12931/P04083/P39060/Q96BA8/Q13308/P98160/P17813/P49913/P15144/O14786/P41221/Q9UP38/Q9Y4K0/O60687/P02462/P54753/P28300/P08572/P35442/P07996/P24821	-0.22385	54	0.28125
GO:0043207	response to external biotic stimulus	328	-0.370635	-1.61966	0.000112322	0.00641862	0.00495282	507	tags=26%, list=19%, signal=24%	Q9Y337/P02787/Q9NZ08/Q16348/P15151/Q92485/P13010/P78536/O60814/P13688/Q9Y2C3/Q9NZP8/O00159/Q92692/Q9Y679/Q04721/Q96MK3/P08174/P12821/O00187/Q08722/P05109/P16671/P07948/P01024/P07947/P78423/P02741/Q7Z7D3/Q14508/P02750/Q9BY67/P06858/O00584/Q14114/P09543/P20023/Q15485/Q14019/P19320/P24158/O94919/P51159/P12956/P04003/P10909/P60022/P05204/O43657/P42685/P20851/Q10589/P08311/P12931/P04083/P01911/P54108/…	-0.00115	86	0.262195
GO:0051707	response to other organism	328	-0.370635	-1.61966	0.000112322	0.00641862	0.00495282	507	tags=26%, list=19%, signal=24%	Q9Y337/P02787/Q9NZ08/Q16348/P15151/Q92485/P13010/P78536/O60814/P13688/Q9Y2C3/Q9NZP8/O00159/Q92692/Q9Y679/Q04721/Q96MK3/P08174/P12821/O00187/Q08722/P05109/P16671/P07948/P01024/P07947/P78423/P02741/Q7Z7D3/Q14508/P02750/Q9BY67/P06858/O00584/Q14114/P09543/P20023/Q15485/Q14019/P19320/P24158/O94919/P51159/P12956/P04003/P10909/P60022/P05204/O43657/P42685/P20851/Q10589/P08311/P12931/P04083/P01911/P54108/…	-0.00115	86	0.262195
GO:0051347	positive regulation of transferase activity	100	-0.422602	-1.6189	0.00264166	0.0287092	0.022153	566	tags=32%, list=21%, signal=26%	P04156/O00622/P22626/P35222/P37173/P13010/P78536/Q14103/P12821/Q99828/Q9NZH0/P54760/P01019/P10721/Q14114/P12004/P12956/Q01973/P54764/P10909/P35590/P12931/P01911/Q86VE9/P80511/Q14393/P41221/P20160/P04233/Q9NRA1/P08246/P07996	-0.10425	32	0.32
GO:0008284	positive regulation of cell population proliferation	267	-0.376112	-1.61742	0.0001153	0.00641862	0.00495282	412	tags=25%, list=15%, signal=23%	P09668/Q8WU39/Q04721/P08174/Q08722/Q9Y653/P15907/P11233/P07948/Q8N271/P78423/Q99828/P23229/Q7Z7D3/Q9UJH8/Q9UIW2/P01019/P02750/P10721/P22223/Q96S86/Q32P28/Q03167/Q9UM47/Q14114/O00468/Q8N474/Q8N0V5/Q7Z7M0/P19320/P02786/P24158/Q01973/P54764/Q9P2S5/P98164/Q9ULL4/O00560/O75084/Q10589/P55283/P12931/P04899/Q9Y275/P04083/Q13308/P98160/P05981/P49913/P29350/O14786/Q14393/P41221/P31146/P04233/Q9UP38/P00813/…	-0.0887	66	0.247191
GO:0010720	positive regulation of cell development	93	-0.426985	-1.61702	0.00375184	0.0361402	0.0278869	510	tags=32%, list=19%, signal=27%	Q9NZ20/P35222/P37173/P13010/Q04721/P12821/P07948/P78423/Q9UJH8/Q9UIW2/P10721/Q96S86/Q9Y2G1/Q14114/Q7Z7M0/P23471/P26842/P12956/P54764/P98164/Q9ULL4/P55283/P01903/P04083/P01911/O14786/Q14393/P04233/P00813/P09429	-0.346	30	0.322581
GO:0042742	defense response to bacterium	78	-0.438161	-1.61666	0.00478731	0.0426341	0.0328979	605	tags=38%, list=23%, signal=31%	Q9GZZ8/P01591/P27918/Q92956/Q9Y337/P02787/P78536/O60814/Q04721/P05109/P16671/P02741/Q14508/Q15485/P60022/P08311/P18428/P80511/P49913/P06899/P80188/Q93091/P20160/Q5KU26/P03973/P13727/P07998/P08246/P05164/P59666	-0.24125	30	0.384615
GO:0030099	myeloid cell differentiation	83	-0.432882	-1.61358	0.00393915	0.037062	0.0285982	544	tags=30%, list=20%, signal=25%	Q99873/Q9NZ20/P02787/P35222/P37173/P13688/Q04721/P07948/Q99828/P10721/Q03167/Q8IXL6/P38571/Q8N474/P05067/P62805/P02786/P24158/P12931/P01911/P29350/P04233/P14780/P35555/P28300	-0.0039	25	0.301205
GO:0001934	positive regulation of protein phosphorylation	137	-0.402193	-1.61052	0.00151343	0.0198284	0.0153002	411	tags=28%, list=15%, signal=25%	P37173/P13010/P78536/O14519/P61225/Q96MK3/P12821/P16671/P07948/Q8N271/P01024/P07947/P78423/Q99828/Q9NZH0/P01019/P10721/Q14114/P05067/P02786/P12956/P54764/P10909/P12931/P01911/P17813/P80511/P49913/O14786/Q14393/P41221/P20160/P04233/Q9UP38/Q9NRA1/P14780/P08246/P07996	-0.0551	38	0.277372
GO:0051960	regulation of nervous system development	102	-0.418565	-1.60942	0.00328947	0.032918	0.0254006	763	tags=44%, list=29%, signal=33%	P53990/P46937/Q16620/P13611/O43847/Q04206/P26583/O95025/P05556/P34925/P40189/P19971/Q99985/Q86SJ2/P35222/Q13275/P13010/Q9GZU7/P12821/P07948/P78423/Q9UJH8/Q9UIW2/P10721/Q9UBS4/Q96S86/P53634/Q9Y2G1/Q14114/O00468/O94985/Q9NS98/Q7Z7M0/P23471/P54764/P98164/Q9ULL4/P55283/Q9BQT9/O14786/P41221/O60477/O60687/P54753/P35442	-0.2769	45	0.441176
GO:0070371	ERK1 and ERK2 cascade	74	-0.440339	-1.60776	0.00554708	0.0459337	0.035444	435	tags=30%, list=16%, signal=26%	P13688/P09668/Q04721/P16671/P07948/P78423/Q99828/P35625/P05067/Q8N0V5/P54764/P29279/P12931/P04899/P01911/P09211/P29350/O14786/Q14393/P04233/Q9NRA1/P09429	-0.1504	22	0.297297
GO:0002683	negative regulation of immune system process	103	-0.41622	-1.60424	0.00354331	0.0344872	0.0266114	392	tags=25%, list=15%, signal=22%	P08174/Q08722/P07948/P07947/P78423/Q7Z7D3/Q9Y2J8/P20023/Q8N474/P05090/P04003/O43657/P20851/Q10589/P08311/P12931/P04083/P01911/P29350/P04233/P41218/P00813/P35555/P13727/P09429/P07996	-0.0603	26	0.252427
GO:0060284	regulation of cell development	155	-0.39409	-1.6037	0.000866873	0.0141907	0.01095	548	tags=31%, list=21%, signal=26%	P50281/Q99873/Q99985/Q9NZ20/P35222/P37173/Q13275/P13010/P60763/P13688/Q9GZU7/Q04721/P12821/P07948/P78423/Q99828/Q9UJH8/Q9UIW2/P10721/Q9UBS4/Q96S86/Q9Y2G1/Q14114/Q8N474/Q9NS98/Q7Z7M0/P23471/P62805/P26842/P12956/P54764/P98164/Q9ULL4/P55283/P01903/P04083/P01911/Q00887/P29350/O14786/Q14393/P41221/P04233/O60477/P00813/P35555/P28300/P09429	-0.2143	48	0.309677
GO:0002684	positive regulation of immune system process	230	-0.376515	-1.59792	0.000235405	0.00835029	0.00644335	510	tags=26%, list=19%, signal=23%	Q9NZ20/Q9Y337/Q16348/P15151/P37173/Q92485/P13010/P78536/P13688/Q9NZP8/Q8WU39/Q92692/Q04721/P08174/O00187/Q08722/P16671/P07948/P01024/P07947/P78423/Q9NZH0/Q7Z7D3/P10721/Q9BY67/P53634/P20023/Q15485/P38571/P05067/P19320/P02786/P26842/P12956/P04003/P10909/O43657/P79483/P20851/P08311/P12931/P01903/Q9Y275/P04083/P01911/P18428/P29350/Q14393/P41221/P31146/P04233/Q5KU26/P41218/P01920/P00813/P20036/P08246/…	-0.1334	60	0.26087
GO:0050778	positive regulation of immune response	170	-0.387812	-1.59456	0.00134376	0.0187464	0.0144653	510	tags=38%, list=19%, signal=33%	Q9H257/P48740/P0C0L5/Q12913/P48729/O75888/P10809/Q9NUQ9/Q04206/P26583/Q9ULF5/O43866/P23246/P11279/Q8TAT6/P40189/P04156/P27918/Q9NZ20/Q9Y337/Q16348/P15151/Q92485/P13010/P13688/Q9NZP8/Q92692/P08174/O00187/Q08722/P16671/P07948/P01024/P07947/Q7Z7D3/Q9BY67/P20023/Q15485/P38571/P02786/P12956/P04003/P10909/O43657/P79483/P20851/P08311/P12931/P01903/Q9Y275/P04083/P01911/P18428/P29350/P41221/P04233/Q5KU26/…	-0.1305	64	0.376471
GO:0002376	immune system process	516	-0.35376	-1.59312	0.000106462	0.00641862	0.00495282	510	tags=25%, list=19%, signal=25%	Q9NZ20/Q9Y337/P02787/P02794/P35222/Q9NZ08/Q16348/P01833/P21926/P15151/P37173/Q92485/P13010/P60763/Q9UIQ6/P78536/P15291/O60814/P13688/Q9NZ53/Q11201/Q9NZP8/O43736/P09668/Q8WU39/O00159/Q92692/Q04721/Q15286/P08174/P12821/O00187/Q08722/P05109/P15907/P16671/P07948/P17812/P01024/P07947/P78423/P02741/Q99828/P23229/Q9NZH0/P0DJI8/Q7Z7D3/Q14508/P10721/Q9Y2J8/Q9BY67/Q8IV08/O00584/P53634/Q03167/Q14114/P20023/…	0.0013	129	0.25
GO:0051094	positive regulation of developmental process	253	-0.371773	-1.59116	0.000348837	0.00931988	0.00719152	365	tags=24%, list=14%, signal=23%	P16671/P11233/P07948/P01024/P78423/Q9NZH0/Q9UJH8/Q9UIW2/P01019/P02750/P10721/Q96S86/P25391/P06858/Q9Y2G1/Q03167/Q14114/P13497/O00468/Q8IXL6/O94985/Q8N474/Q8N0V5/Q7Z7M0/P23471/P02786/Q96S16/P26842/P12956/P54764/P98164/Q9ULL4/O00560/P35590/P29279/P55283/P12931/P01903/Q9Y275/P04083/O43490/P01911/Q9HD89/P17813/P49913/Q9BQT9/O14786/Q14393/P41221/P04233/Q9Y4K0/O60477/P00813/O60687/P17655/P54753/P80723/…	-0.1272	61	0.241107
GO:0034220	monoatomic ion transmembrane transport	98	-0.415732	-1.5883	0.00529731	0.0446763	0.0344737	664	tags=40%, list=25%, signal=31%	Q96PU5/Q9ULF5/P43005/P05556/P27105/Q9GZZ8/P62879/P51797/P55011/P04156/Q9C0K1/P54289/P02787/Q16348/O95436/P06703/Q96NY7/P13866/Q7Z404/Q6UXY8/P07948/P78423/P08962/Q9NRM0/Q09666/Q14CN2/Q13183/Q4VNC1/P05981/P80188/Q9UN76/P29350/Q14393/P08582/P31146/P43004/P14780/Q9HAS3/P60880	-0.0164	39	0.397959
GO:0072359	circulatory system development	223	-0.374872	-1.58675	0.000590249	0.0113713	0.00877449	652	tags=37%, list=24%, signal=31%	Q9Y5P4/Q9BUL8/P43005/P02452/P10253/P21860/Q16539/P05556/Q07954/P19971/P55011/O00622/Q92626/P50281/Q99873/Q99985/P15104/Q8NBL1/Q86SQ4/P35222/Q9NZ08/P37173/P09486/P15291/P13688/Q14344/P09668/Q04721/P12821/Q08722/Q05682/P29992/Q9Y653/P01024/P78423/Q99828/O60243/Q08431/P54760/P02750/P10721/P25391/Q03167/Q9UM47/P12004/Q15582/P38571/Q8N474/Q7Z7M0/P19320/Q96S16/P05090/P98164/P19338/P35590/O75084/P42785/…	-0.267	83	0.372197
GO:0002757	immune response-activating signaling pathway	90	-0.420504	-1.58505	0.00483611	0.0427832	0.0330129	497	tags=27%, list=19%, signal=22%	Q16348/Q92485/P13688/Q92692/Q08722/P16671/P07948/P07947/Q7Z7D3/P20023/Q15485/P38571/O43657/P79483/P12931/P01911/P18428/P29350/Q5KU26/P41218/P01920/P00813/P09429/P04440	-0.0608	24	0.266667
GO:0051239	regulation of multicellular organismal process	554	-0.350594	-1.58469	0.00010582	0.00641862	0.00495282	406	tags=22%, list=15%, signal=24%	Q8WU39/Q92692/Q9GZU7/Q04721/P08174/P12821/Q08722/P09529/P52566/Q8IWU5/P16671/P07948/P01024/P07947/P78423/P02741/Q99828/Q9NZH0/P0DJI8/Q7Z7D3/Q9UJH8/Q9UIW2/P01019/P02750/P10721/P22223/Q9UBS4/Q9BY67/Q8IV08/Q96S86/P25391/Q01469/P06858/P53634/Q9Y2G1/Q03167/Q14114/P13497/O00468/Q8IXL6/O94985/Q8N474/P05067/Q8N0V5/Q9NS98/Q7Z7M0/P19320/P23471/P62805/P02786/Q96S16/P05090/P26842/P12956/Q13018/P54764/Q12805/…	-0.0807	123	0.222022
GO:0001944	vasculature development	172	-0.382497	-1.57619	0.00146163	0.0193427	0.0149255	646	tags=40%, list=24%, signal=32%	Q9BUL8/P43005/P02452/P10253/Q16539/P05556/Q07954/P19971/P55011/O00622/Q92626/P50281/Q99985/P15104/P35222/Q9NZ08/P37173/P09486/P15291/P13688/Q14344/P09668/Q04721/P12821/Q08722/Q05682/Q9Y653/P01024/P78423/Q99828/O60243/Q08431/P54760/P02750/P10721/P25391/Q03167/Q9UM47/Q15582/P38571/Q8N474/Q7Z7M0/Q96S16/P05090/P98164/P19338/P35590/P42785/P29279/Q92688/P04083/P39060/Q96BA8/Q13308/P98160/P17813/P49913/…	-0.2934	68	0.395349
GO:0009653	anatomical structure morphogenesis	497	-0.350414	-1.57498	0.000106952	0.00641862	0.00495282	554	tags=27%, list=21%, signal=26%	O00622/Q92626/Q8WUA8/P50281/P35052/Q99985/Q15042/Q13740/P15104/Q8NBL1/Q86SQ4/Q9NZ20/Q9Y337/P06865/P35222/Q9NZ08/Q06481/P21926/P49746/P37173/Q8N8S7/Q13275/P06703/P60763/P78536/P09486/P15291/P13688/Q14344/Q8N3R9/P09668/O43505/Q92692/Q04721/Q96MK3/P12821/Q9P2B2/Q08722/Q05682/Q9Y653/Q8IWU5/P12109/P16671/P11233/P01024/P78423/Q99828/P23229/O60243/Q08431/Q9UJH8/Q9UIW2/P54760/P01019/P02750/P10721/P22223/…	-0.0551	135	0.27163
GO:0040013	negative regulation of locomotion	87	-0.417901	-1.56889	0.00592274	0.0484774	0.0374067	433	tags=25%, list=16%, signal=22%	Q14344/P61225/Q9Y653/P15907/P52566/P78423/Q9Y2J8/Q8N474/Q9NS98/P05090/P54764/Q9ULL4/P35590/Q10589/P17813/O14786/P41221/P04233/P00813/P08246/P09429/P07996	-0.1659	22	0.252874
GO:0001568	blood vessel development	167	-0.380736	-1.56304	0.00183509	0.0223695	0.017261	646	tags=40%, list=24%, signal=32%	Q9BUL8/P43005/P02452/P10253/Q16539/P05556/Q07954/P19971/P55011/O00622/Q92626/P50281/Q99985/P15104/P35222/Q9NZ08/P37173/P09486/P15291/P13688/Q14344/P09668/Q04721/P12821/Q08722/Q05682/Q9Y653/P01024/P78423/Q99828/O60243/Q08431/P54760/P02750/P25391/Q03167/Q9UM47/Q15582/P38571/Q8N474/Q7Z7M0/Q96S16/P05090/P98164/P19338/P35590/P42785/P29279/P04083/P39060/Q96BA8/Q13308/P98160/P17813/P49913/P15144/O14786/…	-0.2942	66	0.39521
GO:0006935	chemotaxis	112	-0.39876	-1.55629	0.00530058	0.0446763	0.0344737	377	tags=25%, list=14%, signal=22%	P05109/P15907/P11233/P07948/P78423/P0DJI8/P10721/Q9Y2J8/Q9NS98/Q7Z7M0/P19320/Q9ULL4/P60022/P08311/P04083/P18428/P80511/P26447/O14786/Q14393/P41221/P20160/P31146/P04233/P28300/P08246/P09429/P07996	-0.1219	28	0.25
GO:0042330	taxis	112	-0.39876	-1.55629	0.00530058	0.0446763	0.0344737	377	tags=25%, list=14%, signal=22%	P05109/P15907/P11233/P07948/P78423/P0DJI8/P10721/Q9Y2J8/Q9NS98/Q7Z7M0/P19320/Q9ULL4/P60022/P08311/P04083/P18428/P80511/P26447/O14786/Q14393/P41221/P20160/P31146/P04233/P28300/P08246/P09429/P07996	-0.1219	28	0.25
GO:0048731	system development	679	-0.339786	-1.54873	0.000103745	0.00641862	0.00495282	550	tags=27%, list=21%, signal=29%	Q92626/Q8WUA8/P50281/Q99873/P35052/Q99985/Q86SJ2/Q15042/Q13740/P15104/P43251/Q8NBL1/Q86SQ4/O75882/Q9NZ20/P54803/P06865/P35222/Q9NZ08/Q06481/Q6WN34/P18850/P21926/P49746/P37173/Q8N8S7/Q13275/Q70SY1/P13010/P06703/P60763/P10586/O95573/P78536/P09486/P15291/P63092/Q86Y38/P13688/Q14344/Q8N3R9/Q9Y5F8/P09668/O43505/Q14103/Q9GZU7/Q04721/Q15286/P12821/Q08174/Q08722/Q05682/P29992/P09529/P05109/Q9Y653/Q8IWU5/…	-0.081	183	0.269514
GO:0048514	blood vessel morphogenesis	152	-0.381445	-1.54728	0.00262041	0.0286526	0.0221092	571	tags=36%, list=21%, signal=30%	P19971/P55011/O00622/Q92626/P50281/P15104/P35222/Q9NZ08/P37173/P09486/P15291/P13688/Q14344/P09668/Q04721/P12821/Q08722/Q05682/Q9Y653/P01024/P78423/Q99828/O60243/Q08431/P54760/P02750/P25391/Q03167/Q9UM47/Q15582/Q8N474/Q96S16/P05090/P98164/P19338/P35590/P42785/P29279/P04083/P39060/Q96BA8/P98160/P17813/P49913/P15144/O14786/P41221/Q9Y4K0/O60687/P02462/P54753/P28300/P08572/P35442/P07996	-0.2934	55	0.361842
GO:0061564	axon development	111	-0.396569	-1.54584	0.00595392	0.0485364	0.0374522	731	tags=41%, list=27%, signal=31%	Q16620/P18206/P21333/P55268/O43847/P52798/Q15223/O95025/P16949/P05556/Q86UN2/P34925/Q8WUA8/Q99985/Q13740/Q06481/Q8N8S7/Q13275/P06703/P60763/P10586/P78536/O43505/Q04721/Q9UJH8/Q9UIW2/Q9UM47/P09543/P05067/Q9NS98/Q9NQ79/Q7Z7M0/P23471/P05090/P54764/Q9ULL4/O94856/P55283/Q13308/Q562R1/O14786/P41221/P54753/P24821/P60880	-0.2003	45	0.405405
GO:0007169	transmembrane receptor protein tyrosine kinase signaling pathway	152	-0.378989	-1.53731	0.00311954	0.0320092	0.0246993	641	tags=34%, list=24%, signal=27%	P02452/P16949/P21860/Q16539/Q6UXT8/P34925/Q07954/O95297/P35052/Q99816/P35222/P01833/Q96FZ7/Q8NFZ8/P13688/Q8WU39/O00159/Q8IWU5/P11233/P07948/P07947/P54760/P01019/P10721/P22223/Q9BY67/P08962/Q8IXL6/Q15198/P05090/P54764/Q12805/P19338/P35590/P42685/O15072/P29279/P12931/P04899/Q96BA8/O14786/P41221/P29400/Q9NRA1/P14780/P00750/P02462/P54753/P28300/P08572/P07996	-0.1323	51	0.335526
GO:0045595	regulation of cell differentiation	266	-0.354045	-1.52195	0.000922935	0.0146976	0.0113411	396	tags=23%, list=15%, signal=22%	Q9GZU7/Q04721/P12821/P29992/P16671/P07948/P78423/P02741/Q99828/Q9NZH0/Q9UJH8/Q9UIW2/P01019/P02750/P10721/Q9UBS4/Q96S86/P25391/P06858/Q9Y2G1/Q9UM47/Q14114/Q8IXL6/Q8N474/P05067/Q8N0V5/Q9NS98/Q7Z7M0/P23471/P62805/Q92563/P26842/P12956/P54764/Q12805/P98164/Q9ULL4/O00560/O75084/P05997/P29279/Q92688/P55283/P01903/P04083/O43490/P01911/Q00887/P17813/P05981/P29350/O14786/Q14393/P41221/P04233/Q9Y4K0/O60477/…	-0.05605	62	0.233083
GO:0007275	multicellular organism development	767	-0.332095	-1.52147	0.000102712	0.00641862	0.00495282	550	tags=26%, list=21%, signal=29%	Q92626/Q8WUA8/P50281/Q99873/P35052/Q99985/Q86SJ2/Q15042/Q13740/Q12841/P15104/P43251/Q8NBL1/Q86SQ4/O75882/Q9NZ20/P54803/P06865/P35222/Q9NZ08/Q06481/Q6WN34/P18850/O95436/P21926/P49746/P37173/Q8N8S7/Q13275/Q70SY1/P13010/P06703/P60763/P10586/O95573/P78536/P09486/P15291/P63092/Q86Y38/P13688/Q14344/Q8N3R9/Q9Y5F8/P09668/O43505/Q14103/Q9GZU7/Q04721/Q15286/P12821/Q08174/Q08722/Q05682/P29992/P09529/P05109/…	-0.0701	201	0.26206
GO:0007399	nervous system development	434	-0.341047	-1.52047	0.00021732	0.00811187	0.00625938	549	tags=27%, list=21%, signal=26%	Q8WUA8/P50281/Q99873/P35052/Q99985/Q86SJ2/Q15042/Q13740/P43251/Q86SQ4/O75882/Q9NZ20/P54803/P06865/P35222/Q06481/P21926/P37173/Q8N8S7/Q13275/P13010/P06703/P60763/P10586/O95573/P78536/Q8N3R9/Q9Y5F8/O43505/Q14103/Q9GZU7/Q04721/Q15286/P12821/Q08174/P09529/P05109/Q9Y653/Q8IWU5/P11233/P07948/P01024/P78423/Q99828/P23229/Q9NZH0/O60243/Q9UJH8/Q9UIW2/P10721/Q9UBS4/Q9Y2J8/Q96S86/P25391/P53634/Q32P28/Q9Y2G1/…	-0.06645	119	0.274194
GO:0048870	cell motility	380	-0.34398	-1.52035	0.000220556	0.00811187	0.00625938	560	tags=27%, list=21%, signal=25%	Q92956/P00742/O00622/P50281/P35052/Q99985/Q12841/P15104/Q9NZ20/P02787/P35222/P21926/P37173/Q8N8S7/Q13275/P09237/P60763/P10586/Q8NFZ8/P78536/P09486/P15291/Q16658/P13688/Q9NZ53/Q14344/P09668/P61225/O00159/P12821/Q08722/P05109/Q9Y653/P52566/O60266/P07948/P07947/P18827/P78423/Q99828/P23229/P0DJI8/Q9UIW2/P54760/P01019/P02750/P10721/Q9Y2J8/P08962/P25391/Q03167/Q14114/P55058/Q8N474/P05067/Q8N0V5/Q9NS98/…	-0.06905	104	0.273684
GO:0016477	cell migration	351	-0.344693	-1.51458	0.000445385	0.010055	0.0077588	480	tags=24%, list=18%, signal=23%	P37173/Q13275/P09237/P60763/P10586/P78536/P09486/P15291/Q16658/P13688/Q9NZ53/Q14344/P09668/P61225/O00159/P12821/Q08722/P05109/Q9Y653/P52566/P07948/P07947/P18827/P78423/Q99828/P23229/P0DJI8/Q9UIW2/P54760/P01019/P02750/P10721/Q9Y2J8/P08962/P25391/Q03167/Q14114/Q8N474/P05067/Q8N0V5/Q9NS98/Q7Z7M0/O75487/P19320/P24158/P05090/P54764/O95965/Q9ULL4/O00560/P25815/P35590/P42785/Q10589/Q8J025/P08311/P29279/…	-0.081	84	0.239316
GO:0044419	biological process involved in interspecies interaction between organisms	392	-0.340844	-1.51079	0.000328623	0.00910737	0.00702754	507	tags=24%, list=19%, signal=23%	Q9Y337/P02787/Q9NZ08/Q16348/P15151/Q96FZ7/Q92485/P13010/P78536/O60814/P13688/Q9Y2C3/Q9NZP8/O00159/Q92692/Q9Y679/Q04721/Q96MK3/P08174/P12821/O00187/Q08722/P09529/P05109/P16671/P07948/P01024/P07947/P78423/P02741/Q7Z7D3/Q14508/P02750/Q9BY67/P06858/O00584/Q9H9H4/Q14114/P09543/P20023/Q15485/Q14019/P19320/P02786/P24158/O94919/P51159/P12956/P04003/P10909/P60022/P05204/O43657/P42685/P20851/Q10589/P08311/…	-0.0468	94	0.239796
GO:0042127	regulation of cell population proliferation	426	-0.337647	-1.50336	0.000217723	0.00811187	0.00625938	463	tags=23%, list=17%, signal=23%	P13010/P06703/P10586/Q8NFZ8/P78536/P09486/P15291/Q16658/P13688/Q14344/Q10981/P09668/Q8WU39/Q04721/P08174/P12821/Q08722/Q9Y653/P15907/Q8IWU5/P11233/P07948/Q8N271/P78423/P02741/Q99828/P23229/Q7Z7D3/Q9UJH8/Q9UIW2/P01019/P02750/P10721/P22223/Q96S86/Q9UP79/Q32P28/Q03167/Q9UM47/Q14114/O00468/Q8N474/P05067/Q8N0V5/Q9NS98/Q7Z7M0/P19320/P23471/P02786/P24158/P05090/P12956/Q01973/P54764/Q9P2S5/P98164/P10909/…	-0.03705	99	0.232394
GO:0034330	cell junction organization	174	-0.362944	-1.49835	0.00521528	0.044487	0.0343276	336	tags=20%, list=13%, signal=18%	P01024/P78423/P23229/P01019/P22223/Q14114/O00468/O94985/Q8N474/P05067/O75487/P24158/Q6UXD5/Q92563/P05090/P54764/O00560/P55283/P12931/Q13308/Q9BQT9/Q562R1/O14786/P41221/Q9UP38/P29400/O60687/P02462/P54753/P35442/Q14515/P07996/P24821/P60880	-0.06805	34	0.195402
GO:0050793	regulation of developmental process	437	-0.334889	-1.49389	0.000217085	0.00811187	0.00625938	336	tags=20%, list=13%, signal=21%	P01024/P78423/P02741/Q99828/Q9NZH0/Q9UJH8/Q9UIW2/P01019/P02750/P10721/P22223/Q9UBS4/Q96S86/P25391/P06858/P53634/Q9Y2G1/Q03167/Q9UM47/Q14114/P13497/O00468/Q8IXL6/O94985/Q8N474/P05067/Q8N0V5/Q9NS98/Q7Z7M0/P23471/P62805/P02786/Q96S16/Q92563/P26842/P12956/P54764/Q12805/P98164/Q9ULL4/O00560/P35590/O75084/P08493/P05997/Q8J025/P29279/Q92688/P55283/P12931/P01903/Q9Y275/P04083/Q96BA8/O43490/P01911/Q13308/…	-0.0312	87	0.199085
GO:0007166	cell surface receptor signaling pathway	507	-0.331293	-1.49077	0.000106712	0.00641862	0.00495282	566	tags=28%, list=21%, signal=27%	P04156/P17181/Q92956/Q15155/O00622/Q92626/Q8WUA8/P50281/Q99873/P35052/Q99985/Q15042/Q12841/Q8NBL1/Q99816/Q86SQ4/P17844/P06865/P02787/P35222/P01833/Q6WN34/Q5SGD2/Q96FZ7/P37173/Q13275/P60763/Q8N5I2/P10586/Q8NFZ8/Q9UIQ6/P78536/P13688/Q8N3R9/Q8WU39/O00159/Q92692/Q04721/P08174/Q08722/P09529/Q9Y653/Q8IWU5/P16671/Q96RD9/P11233/P07948/P07947/P18827/P78423/Q99828/P23229/Q9NZH0/Q7Z7D3/Q9UIW2/P54760/P01019/…	-0.1108	142	0.280079
GO:0022414	reproductive process	202	-0.355066	-1.49012	0.00452327	0.0410574	0.0316812	402	tags=22%, list=15%, signal=20%	Q92692/P12821/P09529/Q9Y653/P52566/Q96RD9/O60266/P51993/P01024/P18827/Q99828/Q08431/Q14508/P10721/Q9BY67/Q5VYS8/P55058/P12004/Q00888/Q8N474/P05067/P98164/P60022/Q15238/Q00796/P12931/P04083/P11464/P98160/Q00887/Q9HD89/O60488/P19440/Q8IZP9/P41221/O60477/P00813/P14780/P17655/P00750/P80723/O76061/P26022/P24821/P11465	0.01875	45	0.222772
GO:0051241	negative regulation of multicellular organismal process	225	-0.350212	-1.48378	0.00342344	0.0336639	0.0259761	332	tags=19%, list=12%, signal=18%	P78423/Q7Z7D3/P22223/Q9UBS4/P53634/Q8N474/Q9NS98/P05090/P54764/Q12805/P35590/O75084/Q10589/P08311/P04899/P04083/Q86X52/Q96BA8/P01911/P98160/P09211/Q00887/Q9HD89/P18428/P05981/P29350/O14786/Q14393/P41221/P04233/P41218/Q9Y4K0/O60477/P00813/P00750/P35555/P13727/P08572/O76061/P08246/P09429/P35442/P07996	-0.0015	43	0.191111
GO:1901701	cellular response to oxygen-containing compound	252	-0.346628	-1.48285	0.00290799	0.0308443	0.0238005	406	tags=21%, list=15%, signal=20%	Q8WU39/O00159/Q14103/P08174/P12821/P29992/P09529/P12109/P16671/O60266/P07948/P07947/P78423/P01019/P06858/Q14114/O00468/P12004/Q8N474/P05067/P19320/P54764/P19338/Q9Y4I1/Q92542/O75084/P05997/P08311/Q13183/P12931/P04899/P04083/P01911/Q13308/P09211/P18428/P49913/P08670/P63096/Q14393/P41221/Q5KU26/P43004/O60477/Q9NRA1/P14780/P17655/P02462/P35555/P09429/P05164/P59666/P00966/P24821	-0.0074	54	0.214286
GO:0050776	regulation of immune response	210	-0.35	-1.47432	0.0041479	0.0387685	0.029915	510	tags=35%, list=19%, signal=31%	Q9H257/P48740/P09958/P0C0L5/Q12913/P48729/O75888/P10809/Q9NUQ9/Q04206/P26583/Q9ULF5/O43866/P23246/Q16539/P11279/Q8TAT6/P40189/P04156/P27918/Q92956/Q9NZ20/Q9Y337/Q9NZ08/Q16348/P01833/P15151/Q92485/P13010/P13688/Q9NZP8/P09668/Q92692/P08174/O00187/Q08722/P16671/P07948/P01024/P07947/Q7Z7D3/P10721/Q9BY67/Q14114/P20023/Q15485/P38571/P02786/P12956/P04003/P10909/O43657/P79483/P20851/P08311/P12931/P01903/…	-0.0578	73	0.347619
GO:0006897	endocytosis	199	-0.351261	-1.47076	0.00549845	0.0457842	0.0353286	365	tags=21%, list=14%, signal=20%	P16671/P11233/P07948/Q9Y2T2/Q8N271/Q08380/P01024/P07947/P18827/P02741/Q9UK41/Q08431/P08962/Q14114/Q15485/P38571/P05067/P02786/P24158/P51159/Q13018/P04003/P98164/P10909/O00560/Q96RF0/P20851/P12931/P04083/P98160/P18428/Q14393/P41221/P20160/P31146/Q5KU26/O60449/P26022/P08246/P09429/P07996/P60880	0.051	42	0.211055
GO:0000003	reproduction	206	-0.349039	-1.46689	0.00558925	0.046148	0.0356093	402	tags=22%, list=15%, signal=20%	Q92692/P12821/P09529/Q9Y653/P52566/Q96RD9/O60266/P51993/P01024/P18827/Q99828/Q08431/Q14508/P10721/Q9BY67/Q5VYS8/P55058/P12004/Q00888/Q8N474/P05067/P98164/P60022/Q15238/Q00796/P12931/P04083/P11464/P98160/Q00887/Q9HD89/O60488/P19440/Q8IZP9/P41221/O60477/P00813/P14780/P17655/P00750/P80723/O76061/P26022/P24821/P11465	0.01875	45	0.218447
GO:0048869	cellular developmental process	699	-0.321161	-1.46583	0.000103477	0.00641862	0.00495282	527	tags=25%, list=20%, signal=28%	Q13740/Q12841/Q99816/Q86SQ4/P17844/Q9NZ20/Q9Y337/P06865/P02787/P35222/Q9NZ08/Q06481/Q6WN34/P21926/P37173/Q8N8S7/Q13275/Q70SY1/P13010/P06703/P60763/Q96TC7/P10586/O95573/P78536/P15291/P13688/Q14344/Q8N3R9/Q11201/O43736/O43505/Q92692/Q14103/Q9GZU7/Q04721/Q15286/P12821/Q9P2B2/P29992/P09529/P05109/Q9Y653/Q8IWU5/P12109/P16671/Q14533/P07948/P51993/P01024/P07947/P18827/P78423/P02741/Q99828/P23229/Q9NZH0/…	0.0315	177	0.253219
GO:0071310	cellular response to organic substance	398	-0.330157	-1.46487	0.00109409	0.0160542	0.012388	412	tags=20%, list=15%, signal=20%	P09668/Q8WU39/O00159/Q14103/Q9Y679/P08174/P12821/Q08722/P29992/P09529/P12109/P16671/O60266/P07948/P07947/P78423/Q99828/P23229/P01019/P10721/Q9Y2J8/P84103/P06858/Q14114/O00468/P35625/Q8N474/P05067/P19320/P02786/Q92563/P38159/P54764/Q8IXB1/P19338/Q9Y4I1/Q96DZ1/Q92542/O75084/P42785/P05997/P08311/P12931/P04899/Q9Y275/P04083/Q96BA8/P01911/Q13308/Q99941/P09211/P18428/P49913/P06899/P08670/P63096/P29350/…	0.0216	79	0.198492
GO:0042325	regulation of phosphorylation	221	-0.345631	-1.4623	0.00496102	0.043363	0.0334603	482	tags=25%, list=18%, signal=23%	Q96FZ7/P37173/P13010/Q8NFZ8/P78536/P13688/O14519/P61225/Q9GZU7/Q96MK3/P12821/P16671/P07948/Q8N271/P01024/P07947/P78423/Q99828/P23229/Q9NZH0/P54760/P01019/P10721/Q9BY67/Q14114/Q8N474/P05067/P02786/P12956/Q01973/P54764/Q8IXB1/P10909/O00560/P19338/P35590/O75084/P12931/P01911/P09211/P17813/P80511/P49913/P29350/O14786/Q14393/P41221/P20160/P04233/Q9UP38/O60687/Q9NRA1/P14780/P28300/P08246/P07996	-0.0109	56	0.253394
GO:0022008	neurogenesis	312	-0.335754	-1.46141	0.00135532	0.018815	0.0145183	731	tags=35%, list=27%, signal=29%	Q16620/P16333/P18206/P62330/P21333/P55268/P13611/O43847/P52798/Q15223/Q04206/P26583/Q96PU5/O95025/Q9H4M9/P06702/P43005/P16949/P21860/P05556/Q6UXT8/Q86UN2/P34925/Q07954/P40189/Q9NV96/Q8WUA8/P50281/Q99873/P35052/Q99985/Q13740/Q86SQ4/Q9NZ20/P06865/P35222/Q06481/P21926/Q8N8S7/Q13275/P13010/P06703/P60763/P10586/O95573/P78536/Q8N3R9/O43505/Q9GZU7/Q04721/Q15286/P12821/P05109/Q9Y653/P07948/P01024/P78423/…	-0.06535	110	0.352564
GO:0030154	cell differentiation	698	-0.319821	-1.45949	0.000103498	0.00641862	0.00495282	527	tags=25%, list=20%, signal=27%	Q13740/Q12841/Q99816/Q86SQ4/P17844/Q9NZ20/Q9Y337/P06865/P02787/P35222/Q9NZ08/Q06481/Q6WN34/P21926/P37173/Q8N8S7/Q13275/Q70SY1/P13010/P06703/P60763/Q96TC7/P10586/O95573/P78536/P15291/P13688/Q14344/Q8N3R9/Q11201/O43736/O43505/Q92692/Q9GZU7/Q04721/Q15286/P12821/Q9P2B2/P29992/P09529/P05109/Q9Y653/Q8IWU5/P12109/P16671/Q14533/P07948/P51993/P01024/P07947/P18827/P78423/P02741/Q99828/P23229/Q9NZH0/O60243/…	0.0338	176	0.252149
GO:1901700	response to oxygen-containing compound	367	-0.330503	-1.45659	0.000998004	0.0155294	0.011983	412	tags=21%, list=15%, signal=20%	P09668/Q8WU39/O00159/Q14103/P08174/P12821/P29992/P09529/P05109/P15907/P12109/P16671/O60266/P07948/P33908/P07947/P18827/P78423/P01019/P69905/P06858/Q9Y2G1/Q03167/O95479/Q14114/O00468/P12004/P09543/P38571/Q8N474/P05067/Q9UKM7/P19320/P02786/P05090/P26842/P54764/P19338/P35590/Q9Y4I1/Q92542/O75084/P05997/P08311/Q13183/P12931/P04899/P04083/P39060/P01911/Q13308/P09211/Q9HD89/P18428/P49913/P08670/P63096/…	0.0009	76	0.207084
GO:0009605	response to external stimulus	552	-0.314152	-1.41915	0.000317797	0.00910737	0.00702754	405	tags=20%, list=15%, signal=22%	O00159/Q92692/Q9Y679/Q04721/Q96MK3/P08174/P12821/O00187/Q08722/P29992/P09529/P05109/P15907/P16671/P11233/P07948/P01024/P07947/P78423/P02741/P13473/Q9NZH0/P0DJI8/Q7Z7D3/P01019/Q14508/P02750/P10721/Q9Y2J8/Q9BY67/P08962/P06858/O00584/P53634/O95479/Q14114/P09543/P20023/Q15485/P38571/Q8N474/P05067/Q14019/Q9NS98/Q7Z7M0/P19320/P02786/P24158/O94919/P51159/P12956/P54764/P04003/P10909/Q9ULL4/P60022/P05204/…	0.0327	112	0.202899
GO:0071495	cellular response to endogenous stimulus	307	-0.325773	-1.41635	0.00441576	0.0405334	0.0312769	454	tags=23%, list=17%, signal=22%	Q8NFZ8/P78536/P63092/P13688/Q8N3R9/P09668/Q8WU39/O00159/Q14103/Q04721/Q15286/P12821/P29992/P09529/Q8IWU5/P12109/P16671/P07948/P07947/Q99828/P01019/P02750/P10721/Q9Y2J8/P08962/Q03167/Q14114/O00468/Q8IXL6/Q8N474/P05067/Q8N0V5/Q7Z7M0/P19320/P54826/P54764/P98164/O00560/P19338/Q9Y4I1/Q92542/P42785/P05997/O15072/P29279/P12931/P04899/P04083/Q96BA8/Q00887/P17813/P49913/Q92743/P08670/O14786/Q14393/P41221/…	0.0315	71	0.23127
GO:0040011	locomotion	297	-0.326253	-1.41352	0.00455218	0.0411878	0.0317818	571	tags=26%, list=21%, signal=23%	P19971/P55011/Q92956/P00742/O00622/P50281/Q99985/P15104/P02787/P21926/P37173/Q13275/P09237/P60763/Q8NFZ8/P78536/P09486/P13688/Q14344/P09668/P61225/O00159/P12821/Q08722/P05109/Q9Y653/P15907/P52566/P11233/P07948/P78423/Q99828/P23229/P0DJI8/Q9UIW2/P01019/P10721/Q9Y2J8/P25391/Q8N474/P05067/Q8N0V5/Q9NS98/Q7Z7M0/P19320/Q92563/P05090/P54764/Q9ULL4/P60022/O00560/P35590/P42785/Q10589/P08311/P12931/P04899/…	-0.109	78	0.262626
GO:0048468	cell development	448	-0.310828	-1.3887	0.00227052	0.0254898	0.0196688	510	tags=24%, list=19%, signal=23%	Q9NZ20/P06865/P02787/P35222/Q06481/P37173/Q8N8S7/Q13275/P13010/P06703/P60763/P10586/P78536/P15291/P13688/Q8N3R9/Q11201/O43736/O43505/Q92692/Q9GZU7/Q04721/Q15286/P12821/P09529/P05109/Q8IWU5/P07948/P51993/P01024/P18827/P78423/Q99828/P23229/O60243/Q9UJH8/Q9UIW2/P10721/Q9UBS4/Q96S86/P25391/Q32P28/Q9Y2G1/Q03167/Q9UM47/Q5VYS8/Q14114/O00468/Q8IXL6/P09543/P20023/P38571/Q8N474/P05067/Q9NS98/Q9NQ79/Q7Z7M0/…	-0.0027	108	0.241071
GO:0008283	cell population proliferation	558	-0.29326	-1.32539	0.00529549	0.0446763	0.0344737	463	tags=21%, list=17%, signal=22%	P13010/P06703/P60763/P10586/Q8NFZ8/P78536/P09486/P15291/Q16658/P13688/Q14344/Q10981/P09668/Q8WU39/O43505/Q92692/Q04721/Q15286/P08174/P12821/Q08722/Q9Y653/P15907/Q8IWU5/P11233/P07948/P17812/Q8N271/P78423/P02741/Q99828/P23229/Q7Z7D3/Q9UJH8/Q9UIW2/P01019/P02750/P10721/P22223/Q96S86/P25391/Q9UP79/Q32P28/Q03167/Q9UM47/Q14114/O00468/Q9H190/P09543/P20023/Q15582/P38571/Q8N474/P05067/Q8N0V5/Q9NS98/Q9NQ79/…	0.02165	117	0.209677

## Sheet: Lactation_KEGG
ID	Description	setSize	enrichmentScore	NES	pvalue	p.adjust	qvalue	rank	leading_edge	core_enrichment	medianFC	core_enrichment_count	GeneRatio
hsa05017	Spinocerebellar ataxia	39	0.623962	2.28554	0.000619387	0.0104015	0.00787991	885	tags=85%, list=33%, signal=57%	P45984/P98155/P17980/Q99460/P55036/Q15008/Q01970/P62333/P28072/O00231/P62191/Q13200/P62195/O14818/P28070/P25786/P35998/P51665/P28074/O43242/P60900/Q9UNM6/P25789/P43686/O00232/Q99436/P20618/P49721/P25788/P25787/P28066/O00487/P48556	0.7558	33	0.846154
hsa03050	Proteasome	39	0.617655	2.26244	0.000619387	0.0104015	0.00787991	885	tags=87%, list=33%, signal=59%	P17980/Q99460/P55036/Q15008/Q92530/P62333/P28072/O00231/P28062/P62191/Q13200/Q06323/P62195/O14818/P28070/P25786/P35998/P51665/P28074/O43242/P60900/Q9UNM6/P25789/P43686/O00232/Q99436/P20618/P49721/P25788/P25787/P28066/P40306/O00487/P48556	0.7558	34	0.871795
hsa00270	Cysteine and methionine metabolism	24	0.680747	2.21635	0.000270929	0.0104015	0.00787991	489	tags=58%, list=18%, signal=48%	P48506/P32929/P52788/Q96GX9/P48637/Q6YP21/P25325/O15382/Q9UHY7/Q13126/P07195/P40925/O43175/P17174	1.073	14	0.583333
hsa00280	Valine, leucine and isoleucine degradation	14	0.772473	2.15639	0.000250752	0.0104015	0.00787991	371	tags=64%, list=14%, signal=56%	Q08426/Q9BWD1/P09110/P05091/P31937/Q01581/P49189/O15382/P24752	1.5785	9	0.642857
hsa00620	Pyruvate metabolism	22	0.666894	2.11814	0.000531208	0.0104015	0.00787991	462	tags=59%, list=17%, signal=49%	Q9BWD1/P48163/P05091/O00763/P14550/P49189/Q9NR19/Q16775/P24752/P07195/P40925/Q04760/P14621	1.11075	13	0.590909
hsa01212	Fatty acid metabolism	13	0.777318	2.11376	0.000250438	0.0104015	0.00787991	85	tags=54%, list=3%, signal=52%	Q08426/Q9BWD1/P22307/P49327/P51659/P09110/P33121	2.2025	7	0.538462
hsa00380	Tryptophan metabolism	11	0.781782	2.02796	0.000486145	0.0104015	0.00787991	371	tags=64%, list=14%, signal=55%	Q08426/Q9BWD1/P05091/P49189/Q63HM1/Q6YP21/P24752	1.4433	7	0.636364
hsa01200	Carbon metabolism	46	0.531035	2.02134	0.000636335	0.0104015	0.00787991	807	tags=61%, list=30%, signal=43%	Q9BWD1/P48163/P34896/P24298/P11908/Q9NR19/P21399/O75874/O00757/P09972/P04075/P10768/P24752/P09467/A6NDG6/P52209/P40925/O43175/P17174/P29401/O95336/P11413/Q3LXA3/P11766/P00558/P40926/P04040/P07954	0.7494	28	0.608696
hsa00900	Terpenoid backbone biosynthesis	12	0.758731	2.01989	0.00099231	0.0136223	0.0103199	371	tags=67%, list=14%, signal=58%	Q9BWD1/P14324/P53602/Q13907/Q01581/Q03426/O95749/P24752	1.43655	8	0.666667
hsa04146	Peroxisome	19	0.655595	1.99353	0.00210305	0.019145	0.0145038	417	tags=63%, list=16%, signal=54%	Q08426/P22307/P51659/P09110/P33121/Q03426/O75874/P47989/P30044/P00441/P34913/Q13011	1.1643	12	0.631579
hsa03010	Ribosome	76	0.464837	1.95316	0.000727802	0.0106744	0.00808669	1355	tags=78%, list=51%, signal=39%	Q9Y3U8/P62899/P62861/P42766/P62910/P62847/P61513/Q02543/P62266/P61353/P61254/P46776/P84098/P63173/P62851/P35268/P61313/P27635/P62841/P46778/Q969Q0/P62917/P83731/P46779/P46783/P62081/P18077/P62750/P49207/P36578/P39023/P18621/P47914/P62906/P50914/P42677/P62280/Q02878/P30050/P60866/P08708/Q07020/P46777/P26373/P62854/P62249/P40429/P62424/P63220/P62829/P62913/P18124/P61247/P32969/P62701/P05387/P62244/…	0.3408	59	0.776316
hsa01100	Metabolic pathways	380	0.369015	1.93613	0.00103199	0.0136223	0.0103199	524	tags=36%, list=20%, signal=33%	Q08426/Q03393/Q9BWD1/P00352/P22307/Q9Y5X9/O75891/P48163/P49789/P42357/P49327/Q04828/P51659/P47895/Q99447/Q9NV23/P43490/P34896/P22352/P32189/P28838/P24298/P14324/P53602/P09110/P00918/P30711/P05091/P33121/Q14376/Q7Z4W1/Q16851/Q96C11/P48506/P35270/Q9H3S4/Q13907/Q93099/P31937/O00763/O75355/P15586/Q01581/P14550/Q06210/Q96KP4/P50135/P32929/P52788/P49189/P30043/Q96G03/Q9NR45/P11908/Q63HM1/Q9NR19/Q9NQX3/…	0.48985	135	0.355263
hsa00071	Fatty acid degradation	12	0.714314	1.90165	0.00198462	0.0187121	0.0141759	145	tags=50%, list=5%, signal=47%	Q08426/Q9BWD1/P09110/P05091/P33121/P49189	1.5027	6	0.5
hsa00010	Glycolysis / Gluconeogenesis	28	0.561588	1.8964	0.00140647	0.0168776	0.0127861	376	tags=39%, list=14%, signal=34%	P05091/P14550/P49189/Q96G03/Q9NR19/O00757/P09972/Q96C23/P04075/P07195/P09467	0.69565	11	0.392857
hsa01250	Biosynthesis of nucleotide sugars	26	0.561908	1.86565	0.00305895	0.0237519	0.0179938	524	tags=54%, list=20%, signal=44%	Q14376/Q16851/Q06210/Q96G03/Q9NR45/Q13630/O60547/Q9Y5P6/P07902/Q96IJ6/P51570/O95394/O15305/Q9UJ70	0.9557	14	0.538462
hsa03320	PPAR signaling pathway	22	0.584216	1.85555	0.00424967	0.0311642	0.0236093	127	tags=36%, list=5%, signal=35%	Q08426/P22307/P48163/P32189/P09110/P33121/P05413/Q01581	0.3786	8	0.363636
hsa00310	Lysine degradation	13	0.676598	1.83988	0.00500877	0.0330579	0.0250438	145	tags=31%, list=5%, signal=29%	Q08426/Q9BWD1/P05091/P49189	0.5454	4	0.307692
hsa00630	Glyoxylate and dicarboxylate metabolism	13	0.657541	1.78806	0.00751315	0.0465567	0.0352702	416	tags=62%, list=16%, signal=52%	Q9BWD1/P34896/Q63HM1/Q9NR19/P21399/P24752/A6NDG6/P40925	1.1506	8	0.615385
hsa01240	Biosynthesis of cofactors	47	0.462434	1.76489	0.00382775	0.0288722	0.0218729	311	tags=38%, list=12%, signal=34%	Q03393/P34896/P05091/Q16851/P48506/P35270/Q9H3S4/P14550/Q63HM1/Q9NQX3/Q6XQN6/P00568/P48637/Q9Y5P6/P30085/O15382/P13716/Q96IJ6	0.5976	18	0.382979
hsa05016	Huntington disease	69	0.417266	1.71985	0.00177117	0.0187027	0.0141687	835	tags=67%, list=31%, signal=47%	Q9BUF5/P22352/Q6P597/P07203/P45984/P00441/P33176/P17980/Q99460/P55036/Q15008/Q01970/P62333/P28072/O00231/P62191/Q13200/P62195/P09497/O14818/Q00610/P28070/P42574/P25786/P35998/P51665/O94973/P28074/P63010/O43242/P60900/Q9UNM6/P25789/P43686/P61163/Q9H0B6/O00232/Q99436/P20618/P49721/Q9NSK0/P25788/Q96CW1/P25787/P28066/O00487	0.7087	46	0.666667
hsa05014	Amyotrophic lateral sclerosis	88	0.390951	1.69896	0.00191278	0.0187027	0.0141687	835	tags=58%, list=31%, signal=41%	Q9BUF5/P22352/Q6P597/O15264/P03950/P07203/P55735/O14618/Q9UMX0/P00441/P33176/P17980/Q99460/P55036/Q15008/P20339/P62333/P28072/O00231/P62191/P62820/Q13200/P62195/O14818/P28070/P42574/P25786/P55072/P35998/P51665/P28074/O43242/P60900/O95292/Q9UNM6/P25789/P43686/P61163/Q9H0B6/O00232/P48454/Q99436/P20618/P49721/P04040/Q9NSK0/P25788/P25787/Q9UBN7/P28066/O00487	0.6781	51	0.579545
hsa05020	Prion disease	77	0.398712	1.67759	0.00220183	0.0193761	0.0146789	860	tags=61%, list=32%, signal=43%	Q9BUF5/Q6P597/O15264/P45984/P27361/P00441/P28482/P33176/P17980/Q99460/P55036/P07358/Q15008/P07357/P62333/P28072/O00231/P62191/Q13200/P62195/O14818/P13671/P28070/P42574/P25786/P35998/P51665/P28074/O43242/P60900/Q9UNM6/P25789/P43686/Q9H0B6/P11047/O00232/P48454/Q99436/P20618/P49721/Q9NSK0/P25788/P25787/P17612/P28066/O00487/P07360	0.6798	47	0.61039
hsa04512	ECM-receptor interaction	37	-0.523661	-1.7034	0.00594972	0.0383104	0.029023	386	tags=41%, list=14%, signal=35%	Q08722/P12109/P16671/P18827/P23229/P25391/O00468/Q5SZK8/P98160/P29400/P02462/P08572/P35442/P07996/P24821	-0.7496	15	0.405405
hsa05202	Transcriptional misregulation in cancer	19	-0.612113	-1.71358	0.00758309	0.0465567	0.0352702	207	tags=53%, list=8%, signal=49%	O15393/P17844/P37173/P68431/O43490/P14780/P00750/P08246/P05164/P59666	-1.0771	10	0.526316
hsa04820	Cytoskeleton in muscle cells	57	-0.49416	-1.73861	0.00157368	0.0180631	0.0136841	366	tags=28%, list=14%, signal=25%	P12109/P18827/P23229/P25391/O00468/Q02487/P20700/P05997/P98160/P08670/P29400/P02462/P35555/P08572/P35442/P07996	-0.1461	16	0.280702
hsa04934	Cushing syndrome	28	-0.570611	-1.74505	0.00496355	0.0330579	0.0250438	500	tags=46%, list=19%, signal=38%	P35222/P08754/Q70SY1/P63092/P29992/O60266/O75084/P04899/Q96BA8/Q99941/P63096/P41221/Q9UP38	-0.53845	13	0.464286
hsa05168	Herpes simplex virus 1 infection	47	-0.518393	-1.76176	0.00247561	0.0210826	0.0159717	562	tags=32%, list=21%, signal=26%	P17181/P27918/Q92956/Q92692/P01024/P84103/P79483/Q10589/P12931/P01903/P01911/P04233/P01920/P20036/P04440	-0.0804	15	0.319149
hsa00512	Mucin type O-glycan biosynthesis	15	-0.671901	-1.7744	0.00466278	0.0330579	0.0250438	427	tags=47%, list=16%, signal=39%	Q11201/Q8NCL4/Q10472/Q9Y2A9/Q86SR1/Q86SF2/Q8N428	-0.7953	7	0.466667
hsa04514	Cell adhesion molecules	35	-0.554951	-1.7825	0.00179829	0.0187027	0.0141687	527	tags=51%, list=20%, signal=42%	Q13740/P15151/P10586/Q92692/P18827/P23229/Q7Z7D3/P22223/Q9BY67/P19320/P79483/O94856/P55283/P01903/P01911/P01920/P20036/P04440	-1.095	18	0.514286
hsa00514	Other types of O-glycan biosynthesis	17	-0.659108	-1.79265	0.00262123	0.0216252	0.0163827	522	tags=71%, list=20%, signal=57%	Q9H488/Q10471/Q8NBL1/P15291/Q8NCL4/P15907/Q10472/O60568/Q8NBI6/Q86SR1/Q86SF2/Q8N428	-1.2519	12	0.705882
hsa04911	Insulin secretion	12	-0.71459	-1.79282	0.00485599	0.0330579	0.0250438	473	tags=58%, list=18%, signal=48%	Q70SY1/P63092/P29992/O60266/Q96BA8/Q99941/P60880	-1.23045	7	0.583333
hsa04613	Neutrophil extracellular trap formation	35	-0.565535	-1.81649	0.00134872	0.0168776	0.0127861	241	tags=34%, list=9%, signal=32%	P01024/P62805/P68431/P08311/P12931/P0C0S8/P49913/P06899/P20160/P08246/P09429/P05164	-0.0577	12	0.342857
hsa05416	Viral myocarditis	22	-0.629582	-1.81654	0.002886	0.023088	0.0174909	461	tags=41%, list=17%, signal=34%	P60763/P08174/P25391/P79483/P01903/P01911/P01920/P20036/P04440	-0.4027	9	0.409091
hsa05323	Rheumatoid arthritis	24	-0.637623	-1.88179	0.00190144	0.0187027	0.0141687	180	tags=29%, list=7%, signal=27%	P79483/P01903/Q9Y275/P01911/P01920/P20036/P04440	-0.0666	7	0.291667
hsa05321	Inflammatory bowel disease	12	-0.784244	-1.96757	0.000669792	0.0104015	0.00787991	180	tags=50%, list=7%, signal=47%	P79483/P01903/P01911/P01920/P20036/P04440	-1.53795	6	0.5
hsa05320	Autoimmune thyroid disease	11	-0.807044	-1.97211	0.000509424	0.0104015	0.00787991	180	tags=55%, list=7%, signal=51%	P79483/P01903/P01911/P01920/P20036/P04440	-2.2705	6	0.545455
hsa05330	Allograft rejection	11	-0.807044	-1.97211	0.000509424	0.0104015	0.00787991	180	tags=55%, list=7%, signal=51%	P79483/P01903/P01911/P01920/P20036/P04440	-2.2705	6	0.545455
hsa05332	Graft-versus-host disease	11	-0.807044	-1.97211	0.000509424	0.0104015	0.00787991	180	tags=55%, list=7%, signal=51%	P79483/P01903/P01911/P01920/P20036/P04440	-2.2705	6	0.545455
hsa04612	Antigen processing and presentation	27	-0.663079	-2.0119	0.000312256	0.0104015	0.00787991	180	tags=30%, list=7%, signal=28%	P79483/P13284/P01903/P01911/P04233/P01920/P20036/P04440	0.055	8	0.296296
hsa04672	Intestinal immune network for IgA production	10	-0.842074	-2.01532	0.000339905	0.0104015	0.00787991	180	tags=70%, list=7%, signal=66%	P79483/P01903/Q9Y275/P01911/P01920/P20036/P04440	-2.4667	7	0.7
hsa04940	Type I diabetes mellitus	13	-0.796278	-2.03709	0.000665557	0.0104015	0.00787991	180	tags=54%, list=7%, signal=50%	P79483/P01903/P01911/P16870/P01920/P20036/P04440	-2.2705	7	0.538462
hsa04640	Hematopoietic cell lineage	22	-0.706959	-2.0398	0.000320667	0.0104015	0.00787991	392	tags=64%, list=15%, signal=55%	P21926/P08174/P16671/P23229/P10721/P20023/P02786/P79483/P01903/P01911/P15144/P01920/P20036/P04440	-1.53895	14	0.636364
hsa05322	Systemic lupus erythematosus	31	-0.691388	-2.16134	0.00015361	0.0104015	0.00787991	337	tags=45%, list=13%, signal=40%	P62318/P01024/P62805/P68431/P79483/P08311/P01903/P0C0S8/P01911/P06899/P01920/P20036/P08246/P04440	-0.7041	14	0.451613

## Sheet: Lactation_Reactome
ID	Description	setSize	enrichmentScore	NES	pvalue	p.adjust	qvalue	rank	leading_edge	core_enrichment	medianFC	core_enrichment_count	GeneRatio
R-HSA-162909	Host Interactions of HIV factors	69	0.570905	2.37585	0.00034626	0.00244123	0.00156642	1015	tags=83%, list=38%, signal=53%	6396/55690/6923/5702/5707/5710/9861/9491/5706/5694/5717/5696/5700/5708/5720/5705/5688/5692/5682/5701/5716/5713/161/5693/10053/163/5709/5687/5062/5719/5685/8065/567/5704/5478/6921/5718/5695/5689/5690/162/5684/1173/5683/5686/7514/5699/10213/51606/5714/164/5698/23198/5711/160/3105/5715	0.6974	57	0.826087
R-HSA-180585	Vif-mediated degradation of APOBEC3G	46	0.611386	2.32768	0.000307882	0.00244123	0.00156642	1015	tags=91%, list=38%, signal=58%	6923/5702/5707/5710/9861/9491/5706/5694/5717/5696/5700/5708/5720/5705/5688/5692/5682/5701/5716/5713/5693/5709/5687/5719/5685/8065/5704/6921/5718/5695/5689/5690/5684/5683/5686/5699/10213/5714/5698/23198/5711/5715	0.7379	42	0.913043
R-HSA-5687128	MAPK6/MAPK4 signaling	53	0.586448	2.30176	0.000322061	0.00244123	0.00156642	835	tags=74%, list=31%, signal=52%	3315/5702/5707/5710/9861/9491/5706/5694/5717/5696/5700/5708/5720/5705/5688/5692/5682/5701/5716/5713/5693/3337/5709/5687/5062/5719/5685/5704/5718/5695/5689/5690/5684/5683/5566/5686/7514/5699/10213	0.7277	39	0.735849
R-HSA-1236978	Cross-presentation of soluble exogenous antigens (endosomes)	42	0.618869	2.30016	0.00030303	0.00244123	0.00156642	1015	tags=95%, list=38%, signal=60%	4360/5702/5707/5710/9861/9491/5706/5694/5717/5696/5700/5708/5720/5705/5688/5692/5682/5701/5716/5713/5693/5709/5687/5719/5685/5704/5718/5695/5689/5690/5684/5683/5686/5699/10213/5714/5698/23198/5711/5715	0.77	40	0.952381
R-HSA-4641258	Degradation of DVL	44	0.609778	2.29498	0.000306373	0.00244123	0.00156642	1015	tags=91%, list=38%, signal=57%	5702/5707/5710/9861/9491/5706/5694/5717/5696/5700/5708/5720/5705/5688/5692/5682/5701/5716/5713/5693/5709/5687/5719/5685/5704/5718/5695/5689/5690/5684/5683/5686/5699/10213/5714/5698/23198/5711/8452/5715	0.7379	40	0.909091
R-HSA-169911	Regulation of Apoptosis	43	0.61167	2.28868	0.000305344	0.00244123	0.00156642	1015	tags=93%, list=38%, signal=59%	5702/5707/5710/9861/9491/5706/5694/5717/5696/5700/5708/5720/5705/5688/5692/5682/5701/5716/5713/5693/5709/5687/5062/5719/5685/5704/5718/5695/5689/5690/5684/5683/5686/5699/10213/5714/5698/23198/5711/5715	0.7449	40	0.930233
R-HSA-211733	Regulation of activated PAK-2p34 by proteasome mediated degradation	43	0.61167	2.28868	0.000305344	0.00244123	0.00156642	1015	tags=93%, list=38%, signal=59%	5702/5707/5710/9861/9491/5706/5694/5717/5696/5700/5708/5720/5705/5688/5692/5682/5701/5716/5713/5693/5709/5687/5062/5719/5685/5704/5718/5695/5689/5690/5684/5683/5686/5699/10213/5714/5698/23198/5711/5715	0.7449	40	0.930233
R-HSA-8939902	Regulation of RUNX2 expression and activity	47	0.597573	2.28669	0.000309789	0.00244123	0.00156642	1015	tags=85%, list=38%, signal=54%	5702/5707/5710/9861/9491/5706/5694/5717/5696/5700/5708/5720/5705/5688/5692/5682/5701/5716/5713/5693/5709/5687/5719/5685/5704/5718/5695/5689/5690/5684/5683/5686/5699/10213/5714/10273/5698/23198/5711/5715	0.7277	40	0.851064
R-HSA-350562	Regulation of ornithine decarboxylase (ODC)	41	0.617709	2.2849	0.000300391	0.00244123	0.00156642	1015	tags=95%, list=38%, signal=60%	5702/5707/5710/9861/9491/5706/5694/5717/5696/5700/5708/5720/5705/5688/5692/5682/5701/5716/5713/5693/5709/5687/5719/5685/5704/5718/5695/5689/5690/5684/5683/5686/5699/10213/5714/5698/23198/5711/5715	0.7558	39	0.95122
R-HSA-187577	SCF(Skp2)-mediated degradation of p27/p21	44	0.607047	2.2847	0.000306373	0.00244123	0.00156642	835	tags=80%, list=31%, signal=56%	5753/5702/5707/5710/9861/9491/5706/5694/5717/5696/5700/5708/5720/5705/5688/5692/5682/5701/5716/5713/5693/5709/5687/5719/5685/5704/5718/5695/5689/5690/5684/5683/5686/5699/10213	0.75035	35	0.795455
R-HSA-1234176	Oxygen-dependent proline hydroxylation of Hypoxia-inducible Factor Alpha	47	0.596042	2.28083	0.000309789	0.00244123	0.00156642	1015	tags=89%, list=38%, signal=56%	6923/5702/5707/5710/9861/8453/9491/5706/5694/5717/5696/5700/5708/5720/5705/5688/5692/5682/5701/5716/5713/5693/5709/5687/5719/5685/5704/6921/5718/5695/5689/5690/5684/5683/5686/5699/10213/5714/5698/23198/5711/5715	0.7449	42	0.893617
R-HSA-1234174	Cellular response to hypoxia	48	0.590298	2.27504	0.000308928	0.00244123	0.00156642	1015	tags=88%, list=38%, signal=55%	6923/5702/5707/5710/9861/8453/9491/5706/5694/5717/5696/5700/5708/5720/5705/5688/5692/5682/5701/5716/5713/5693/5709/5687/5719/5685/5704/6921/5718/5695/5689/5690/5684/5683/5686/5699/10213/5714/5698/23198/5711/5715	0.7379	42	0.875
R-HSA-69017	CDK-mediated phosphorylation and removal of Cdc6	42	0.611033	2.27104	0.00030303	0.00244123	0.00156642	1015	tags=93%, list=38%, signal=58%	5702/5707/5710/9861/9491/5706/5694/5717/5696/5700/5708/5720/5705/5688/5692/5682/5701/5716/5713/5693/5709/5687/5719/5685/5704/5718/5695/5689/5690/5684/5683/5686/5699/10213/5714/5698/23198/5711/5715	0.75035	39	0.928571
R-HSA-69563	p53-Dependent G1 DNA Damage Response	42	0.611033	2.27104	0.00030303	0.00244123	0.00156642	1015	tags=93%, list=38%, signal=58%	5702/5707/5710/9861/9491/5706/5694/5717/5696/5700/5708/5720/5705/5688/5692/5682/5701/5716/5713/5693/5709/5687/5719/5685/5704/5718/5695/5689/5690/5684/5683/5686/5699/10213/5714/5698/23198/5711/5715	0.75035	39	0.928571
R-HSA-69580	p53-Dependent G1/S DNA damage checkpoint	42	0.611033	2.27104	0.00030303	0.00244123	0.00156642	1015	tags=93%, list=38%, signal=58%	5702/5707/5710/9861/9491/5706/5694/5717/5696/5700/5708/5720/5705/5688/5692/5682/5701/5716/5713/5693/5709/5687/5719/5685/5704/5718/5695/5689/5690/5684/5683/5686/5699/10213/5714/5698/23198/5711/5715	0.75035	39	0.928571
R-HSA-69615	G1/S DNA Damage Checkpoints	42	0.611033	2.27104	0.00030303	0.00244123	0.00156642	1015	tags=93%, list=38%, signal=58%	5702/5707/5710/9861/9491/5706/5694/5717/5696/5700/5708/5720/5705/5688/5692/5682/5701/5716/5713/5693/5709/5687/5719/5685/5704/5718/5695/5689/5690/5684/5683/5686/5699/10213/5714/5698/23198/5711/5715	0.75035	39	0.928571
R-HSA-75815	Ubiquitin-dependent degradation of Cyclin D	42	0.611033	2.27104	0.00030303	0.00244123	0.00156642	1015	tags=93%, list=38%, signal=58%	5702/5707/5710/9861/9491/5706/5694/5717/5696/5700/5708/5720/5705/5688/5692/5682/5701/5716/5713/5693/5709/5687/5719/5685/5704/5718/5695/5689/5690/5684/5683/5686/5699/10213/5714/5698/23198/5711/5715	0.75035	39	0.928571
R-HSA-174154	APC/C:Cdc20 mediated degradation of Securin	42	0.611033	2.27104	0.00030303	0.00244123	0.00156642	1015	tags=93%, list=38%, signal=58%	5702/5707/5710/9861/9491/5706/5694/5717/5696/5700/5708/5720/5705/5688/5692/5682/5701/5716/5713/5693/5709/5687/5719/5685/5704/5718/5695/5689/5690/5684/5683/5686/5699/10213/5714/5698/23198/5711/5715	0.75035	39	0.928571
R-HSA-174178	APC/C:Cdh1 mediated degradation of Cdc20 and other APC/C:Cdh1 targeted proteins in late mitosis/early G1	42	0.611033	2.27104	0.00030303	0.00244123	0.00156642	1015	tags=93%, list=38%, signal=58%	5702/5707/5710/9861/9491/5706/5694/5717/5696/5700/5708/5720/5705/5688/5692/5682/5701/5716/5713/5693/5709/5687/5719/5685/5704/5718/5695/5689/5690/5684/5683/5686/5699/10213/5714/5698/23198/5711/5715	0.75035	39	0.928571
R-HSA-174184	Cdc20:Phospho-APC/C mediated degradation of Cyclin A	42	0.611033	2.27104	0.00030303	0.00244123	0.00156642	1015	tags=93%, list=38%, signal=58%	5702/5707/5710/9861/9491/5706/5694/5717/5696/5700/5708/5720/5705/5688/5692/5682/5701/5716/5713/5693/5709/5687/5719/5685/5704/5718/5695/5689/5690/5684/5683/5686/5699/10213/5714/5698/23198/5711/5715	0.75035	39	0.928571
R-HSA-176409	APC/C:Cdc20 mediated degradation of mitotic proteins	42	0.611033	2.27104	0.00030303	0.00244123	0.00156642	1015	tags=93%, list=38%, signal=58%	5702/5707/5710/9861/9491/5706/5694/5717/5696/5700/5708/5720/5705/5688/5692/5682/5701/5716/5713/5693/5709/5687/5719/5685/5704/5718/5695/5689/5690/5684/5683/5686/5699/10213/5714/5698/23198/5711/5715	0.75035	39	0.928571
R-HSA-176814	Activation of APC/C and APC/C:Cdc20 mediated degradation of mitotic proteins	42	0.611033	2.27104	0.00030303	0.00244123	0.00156642	1015	tags=93%, list=38%, signal=58%	5702/5707/5710/9861/9491/5706/5694/5717/5696/5700/5708/5720/5705/5688/5692/5682/5701/5716/5713/5693/5709/5687/5719/5685/5704/5718/5695/5689/5690/5684/5683/5686/5699/10213/5714/5698/23198/5711/5715	0.75035	39	0.928571
R-HSA-179419	APC:Cdc20 mediated degradation of cell cycle proteins prior to satisfation of the cell cycle checkpoint	42	0.611033	2.27104	0.00030303	0.00244123	0.00156642	1015	tags=93%, list=38%, signal=58%	5702/5707/5710/9861/9491/5706/5694/5717/5696/5700/5708/5720/5705/5688/5692/5682/5701/5716/5713/5693/5709/5687/5719/5685/5704/5718/5695/5689/5690/5684/5683/5686/5699/10213/5714/5698/23198/5711/5715	0.75035	39	0.928571
R-HSA-349425	Autodegradation of the E3 ubiquitin ligase COP1	42	0.611033	2.27104	0.00030303	0.00244123	0.00156642	1015	tags=93%, list=38%, signal=58%	5702/5707/5710/9861/9491/5706/5694/5717/5696/5700/5708/5720/5705/5688/5692/5682/5701/5716/5713/5693/5709/5687/5719/5685/5704/5718/5695/5689/5690/5684/5683/5686/5699/10213/5714/5698/23198/5711/5715	0.75035	39	0.928571
R-HSA-4641257	Degradation of AXIN	42	0.611033	2.27104	0.00030303	0.00244123	0.00156642	1015	tags=93%, list=38%, signal=58%	5702/5707/5710/9861/9491/5706/5694/5717/5696/5700/5708/5720/5705/5688/5692/5682/5701/5716/5713/5693/5709/5687/5719/5685/5704/5718/5695/5689/5690/5684/5683/5686/5699/10213/5714/5698/23198/5711/5715	0.75035	39	0.928571
R-HSA-69541	Stabilization of p53	42	0.611033	2.27104	0.00030303	0.00244123	0.00156642	1015	tags=93%, list=38%, signal=58%	5702/5707/5710/9861/9491/5706/5694/5717/5696/5700/5708/5720/5705/5688/5692/5682/5701/5716/5713/5693/5709/5687/5719/5685/5704/5718/5695/5689/5690/5684/5683/5686/5699/10213/5714/5698/23198/5711/5715	0.75035	39	0.928571
R-HSA-69601	Ubiquitin Mediated Degradation of Phosphorylated Cdc25A	42	0.611033	2.27104	0.00030303	0.00244123	0.00156642	1015	tags=93%, list=38%, signal=58%	5702/5707/5710/9861/9491/5706/5694/5717/5696/5700/5708/5720/5705/5688/5692/5682/5701/5716/5713/5693/5709/5687/5719/5685/5704/5718/5695/5689/5690/5684/5683/5686/5699/10213/5714/5698/23198/5711/5715	0.75035	39	0.928571
R-HSA-69610	p53-Independent DNA Damage Response	42	0.611033	2.27104	0.00030303	0.00244123	0.00156642	1015	tags=93%, list=38%, signal=58%	5702/5707/5710/9861/9491/5706/5694/5717/5696/5700/5708/5720/5705/5688/5692/5682/5701/5716/5713/5693/5709/5687/5719/5685/5704/5718/5695/5689/5690/5684/5683/5686/5699/10213/5714/5698/23198/5711/5715	0.75035	39	0.928571
R-HSA-69613	p53-Independent G1/S DNA damage checkpoint	42	0.611033	2.27104	0.00030303	0.00244123	0.00156642	1015	tags=93%, list=38%, signal=58%	5702/5707/5710/9861/9491/5706/5694/5717/5696/5700/5708/5720/5705/5688/5692/5682/5701/5716/5713/5693/5709/5687/5719/5685/5704/5718/5695/5689/5690/5684/5683/5686/5699/10213/5714/5698/23198/5711/5715	0.75035	39	0.928571
R-HSA-174084	Autodegradation of Cdh1 by Cdh1:APC/C	41	0.613618	2.26977	0.000300391	0.00244123	0.00156642	835	tags=83%, list=31%, signal=58%	5702/5707/5710/9861/9491/5706/5694/5717/5696/5700/5708/5720/5705/5688/5692/5682/5701/5716/5713/5693/5709/5687/5719/5685/5704/5718/5695/5689/5690/5684/5683/5686/5699/10213	0.7558	34	0.829268
R-HSA-180534	Vpu mediated degradation of CD4	43	0.604709	2.26263	0.000305344	0.00244123	0.00156642	1015	tags=91%, list=38%, signal=57%	5702/5707/5710/9861/9491/5706/5694/5717/5696/5700/5708/5720/5705/5688/5692/5682/5701/5716/5713/5693/5709/5687/5719/5685/5704/5718/5695/5689/5690/5684/5683/5686/5699/10213/5714/5698/23198/5711/5715	0.7449	39	0.906977
R-HSA-9762114	GSK3B and BTRC:CUL1-mediated-degradation of NFE2L2	44	0.600755	2.26102	0.000306373	0.00244123	0.00156642	835	tags=77%, list=31%, signal=54%	5702/5707/5710/9861/9491/5706/5694/5717/5696/5700/5708/5720/5705/5688/5692/5682/5701/5716/5713/5693/5709/5687/5719/5685/5704/5718/5695/5689/5690/5684/5683/5686/5699/10213	0.7379	34	0.772727
R-HSA-68949	Orc1 removal from chromatin	45	0.597422	2.26068	0.000307598	0.00244123	0.00156642	1015	tags=87%, list=38%, signal=55%	5702/5707/5710/9861/9491/5706/5694/5717/5696/5700/5708/5720/5705/5688/5692/5682/5701/5716/5713/5693/5709/5687/5719/5685/5704/5718/5695/5689/5690/5684/5683/5686/5699/10213/5714/5698/23198/5711/5715	0.7309	39	0.866667
R-HSA-69052	Switching of origins to a post-replicative state	45	0.597422	2.26068	0.000307598	0.00244123	0.00156642	1015	tags=87%, list=38%, signal=55%	5702/5707/5710/9861/9491/5706/5694/5717/5696/5700/5708/5720/5705/5688/5692/5682/5701/5716/5713/5693/5709/5687/5719/5685/5704/5718/5695/5689/5690/5684/5683/5686/5699/10213/5714/5698/23198/5711/5715	0.7309	39	0.866667
R-HSA-8854050	FBXL7 down-regulates AURKA during mitotic entry and in early mitosis	45	0.597422	2.26068	0.000307598	0.00244123	0.00156642	1015	tags=87%, list=38%, signal=55%	5702/5707/5710/9861/9491/5706/5694/5717/5696/5700/5708/5720/5705/5688/5692/5682/5701/5716/5713/5693/5709/5687/5719/5685/5704/5718/5695/5689/5690/5684/5683/5686/5699/10213/5714/5698/23198/5711/5715	0.7309	39	0.866667
R-HSA-69202	Cyclin E associated events during G1/S transition	46	0.593008	2.25771	0.000307882	0.00244123	0.00156642	835	tags=76%, list=31%, signal=53%	5753/5702/5707/5710/9861/9491/5706/5694/5717/5696/5700/5708/5720/5705/5688/5692/5682/5701/5716/5713/5693/5709/5687/5719/5685/5704/5718/5695/5689/5690/5684/5683/5686/5699/10213	0.7379	35	0.76087
R-HSA-69656	Cyclin A:Cdk2-associated events at S phase entry	46	0.593008	2.25771	0.000307882	0.00244123	0.00156642	835	tags=76%, list=31%, signal=53%	5753/5702/5707/5710/9861/9491/5706/5694/5717/5696/5700/5708/5720/5705/5688/5692/5682/5701/5716/5713/5693/5709/5687/5719/5685/5704/5718/5695/5689/5690/5684/5683/5686/5699/10213	0.7379	35	0.76087
R-HSA-174143	APC/C-mediated degradation of cell cycle proteins	44	0.599148	2.25497	0.000306373	0.00244123	0.00156642	1015	tags=89%, list=38%, signal=56%	5702/5707/5710/9861/9491/5706/5694/5717/5696/5700/5708/5720/5705/5688/5692/5682/5701/5716/5713/5693/5709/5687/5719/5685/5704/5718/5695/5689/5690/5684/5683/5686/5699/10213/5714/5698/23198/5711/5715	0.7379	39	0.886364
R-HSA-176408	Regulation of APC/C activators between G1/S and early anaphase	44	0.599148	2.25497	0.000306373	0.00244123	0.00156642	1015	tags=89%, list=38%, signal=56%	5702/5707/5710/9861/9491/5706/5694/5717/5696/5700/5708/5720/5705/5688/5692/5682/5701/5716/5713/5693/5709/5687/5719/5685/5704/5718/5695/5689/5690/5684/5683/5686/5699/10213/5714/5698/23198/5711/5715	0.7379	39	0.886364
R-HSA-453276	Regulation of mitotic cell cycle	44	0.599148	2.25497	0.000306373	0.00244123	0.00156642	1015	tags=89%, list=38%, signal=56%	5702/5707/5710/9861/9491/5706/5694/5717/5696/5700/5708/5720/5705/5688/5692/5682/5701/5716/5713/5693/5709/5687/5719/5685/5704/5718/5695/5689/5690/5684/5683/5686/5699/10213/5714/5698/23198/5711/5715	0.7379	39	0.886364
R-HSA-174113	SCF-beta-TrCP mediated degradation of Emi1	44	0.599148	2.25497	0.000306373	0.00244123	0.00156642	1015	tags=89%, list=38%, signal=56%	5702/5707/5710/9861/9491/5706/5694/5717/5696/5700/5708/5720/5705/5688/5692/5682/5701/5716/5713/5693/5709/5687/5719/5685/5704/5718/5695/5689/5690/5684/5683/5686/5699/10213/5714/5698/23198/5711/5715	0.7379	39	0.886364
R-HSA-5676590	NIK-->noncanonical NF-kB signaling	46	0.590818	2.24937	0.000307882	0.00244123	0.00156642	1015	tags=87%, list=38%, signal=55%	5702/5707/5710/9861/9491/5706/5694/5717/5696/5700/5708/5720/9040/5705/5688/5692/5682/5701/5716/5713/5693/5709/5687/5719/5685/5704/5718/5695/5689/5690/5684/5683/5686/5699/10213/5714/5698/23198/5711/5715	0.7379	40	0.869565
R-HSA-2467813	Separation of Sister Chromatids	63	0.549727	2.249	0.00033389	0.00244123	0.00156642	1015	tags=81%, list=38%, signal=51%	84617/6396/5702/5707/5710/9861/9491/5706/5694/5717/5696/5700/5708/5720/51143/5705/5688/5692/5682/6249/5701/5716/5713/5693/5709/5048/5687/5719/5685/5704/5718/5695/5689/5690/5684/5683/5686/7514/5699/10213/1781/5714/1780/5525/1778/10726/5698/23198/5711/5518/5715	0.6823	51	0.809524
R-HSA-351202	Metabolism of polyamines	43	0.600095	2.24537	0.000305344	0.00244123	0.00156642	1015	tags=93%, list=38%, signal=59%	6611/5702/5707/5710/9861/9491/5706/5694/5717/5696/5700/5708/5720/5705/5688/5692/5682/5701/5716/5713/5693/5709/5687/5719/5685/5704/5718/5695/5689/5690/5684/5683/5686/5699/10213/5714/5698/23198/5711/5715	0.7558	40	0.930233
R-HSA-8957322	Metabolism of steroids	34	0.631156	2.24072	0.000285633	0.00244123	0.00156642	360	tags=50%, list=13%, signal=44%	39/6342/2194/1645/3295/2224/4597/3422/32/3157/4598/8644/9871/4047/213/51128/9453	1.08	17	0.5
R-HSA-5610780	Degradation of GLI1 by the proteasome	48	0.580986	2.23915	0.000308928	0.00244123	0.00156642	1015	tags=83%, list=38%, signal=53%	5702/5707/5710/9861/9491/5706/5694/5717/5696/5700/5708/5720/5705/5688/5692/5682/5701/5716/5713/5693/5709/5687/5719/5685/5704/5718/5695/5689/5690/5684/5683/5566/5686/5699/10213/5714/5698/23198/5711/5715	0.71885	40	0.833333
R-HSA-9604323	Negative regulation of NOTCH4 signaling	46	0.587994	2.23862	0.000307882	0.00244123	0.00156642	1015	tags=85%, list=38%, signal=53%	5702/5707/5710/9861/9491/5706/5694/5717/5696/5700/5708/5720/5705/5688/5692/5682/5701/5716/5713/5693/5709/5687/5719/5685/5704/5718/5695/5689/5690/5684/5683/5686/5699/10213/5714/7534/5698/5711/5715	0.7293	39	0.847826
R-HSA-8852276	The role of GTSE1 in G2/M progression after G2 checkpoint	49	0.576865	2.22866	0.000313185	0.00244123	0.00156642	1015	tags=84%, list=38%, signal=53%	84617/5702/5707/5710/9861/9491/5706/5694/5717/5696/5700/5708/5720/5705/5688/5692/5682/5701/5716/5713/5693/5709/5687/5719/5685/5704/5718/5695/5689/5690/5684/5683/5686/5699/10213/5714/3320/5698/23198/5711/5715	0.7277	41	0.836735
R-HSA-5658442	Regulation of RAS by GAPs	46	0.58009	2.20853	0.000307882	0.00244123	0.00156642	1015	tags=87%, list=38%, signal=55%	5702/5707/5710/9861/9491/5706/5694/5717/5696/5700/5708/5720/5705/5688/5692/5682/5701/5716/5713/5693/5709/5687/5719/5685/5704/5718/5695/5689/5690/5684/5683/5686/5699/10213/5714/5698/23198/5711/8452/5715	0.7293	40	0.869565
R-HSA-5610783	Degradation of GLI2 by the proteasome	48	0.569538	2.19503	0.000308928	0.00244123	0.00156642	1015	tags=83%, list=38%, signal=53%	5702/5707/5710/9861/9491/5706/5694/5717/5696/5700/5708/5720/5705/5688/5692/5682/5701/5716/5713/5693/5709/5687/5719/5685/5704/5718/5695/5689/5690/5684/5683/5566/5686/5699/10213/5714/5698/23198/5711/5715	0.71885	40	0.833333
R-HSA-5610785	GLI3 is processed to GLI3R by the proteasome	48	0.569538	2.19503	0.000308928	0.00244123	0.00156642	1015	tags=83%, list=38%, signal=53%	5702/5707/5710/9861/9491/5706/5694/5717/5696/5700/5708/5720/5705/5688/5692/5682/5701/5716/5713/5693/5709/5687/5719/5685/5704/5718/5695/5689/5690/5684/5683/5566/5686/5699/10213/5714/5698/23198/5711/5715	0.71885	40	0.833333
R-HSA-1655829	Regulation of cholesterol biosynthesis by SREBP (SREBF)	19	0.715948	2.17573	0.000520833	0.00298673	0.00191643	360	tags=58%, list=13%, signal=50%	2194/2224/4597/3422/32/3157/4598/9871/4047/51128/9453	1.2696	11	0.578947
R-HSA-1169091	Activation of NF-kappaB in B cells	45	0.574714	2.17476	0.000307598	0.00244123	0.00156642	1015	tags=87%, list=38%, signal=55%	5702/5707/5710/9861/9491/5706/5694/5717/5696/5700/5708/5720/5705/5688/5692/5682/5701/5716/5713/5693/5709/5687/5719/5685/5704/5718/5695/5689/5690/5684/5683/5686/5699/10213/5714/5698/23198/5711/5715	0.7309	39	0.866667
R-HSA-450408	AUF1 (hnRNP D0) binds and destabilizes mRNA	48	0.563496	2.17174	0.000308928	0.00244123	0.00156642	1015	tags=88%, list=38%, signal=55%	3315/5702/5707/5710/9861/9491/5706/5694/5717/5696/5700/26986/5708/5720/5705/5688/5692/5682/5701/5716/5713/5693/5709/5687/5719/5685/5704/5718/5695/5689/5690/5684/5683/5686/5699/10213/5714/5698/23198/5711/1981/5715	0.7379	42	0.875
R-HSA-5607761	Dectin-1 mediated noncanonical NF-kB signaling	47	0.567469	2.17149	0.000309789	0.00244123	0.00156642	1015	tags=85%, list=38%, signal=54%	5702/5707/5710/9861/9491/5706/5694/5717/5696/5700/5708/5720/9040/5705/5688/5692/5682/5701/5716/5713/5693/5709/5687/5719/5685/5704/5718/5695/5689/5690/5684/5683/5686/5699/10213/5714/5698/23198/5711/5715	0.7309	40	0.851064
R-HSA-191273	Cholesterol biosynthesis	11	0.816301	2.12477	0.000240096	0.00244123	0.00156642	360	tags=73%, list=13%, signal=63%	39/2224/4597/3422/3157/4598/4047/9453	1.6545	8	0.727273
R-HSA-9010553	Regulation of expression of SLITs and ROBOs	128	0.458855	2.10995	0.000439367	0.0026362	0.00169152	1225	tags=73%, list=46%, signal=42%	25873/6160/2197/11224/6923/5702/5707/5710/9861/8453/9491/6161/6229/5706/5694/5717/5696/5700/26986/5708/5720/6168/5705/5688/6142/6228/5692/5682/6155/5701/5716/5713/5693/5709/5687/6154/6157/5719/5685/6143/5704/6169/6921/5718/5695/5689/5690/5684/5683/5686/6230/5699/10213/6146/6138/6134/5714/6209/6144/6166/6132/6152/6158/6204/5698/6201/23198/5711/6165/1981/6147/5715/6164/6124/6122/6139/6159/4736/9045…	0.4767	94	0.734375
R-HSA-71291	Metabolism of amino acids and derivatives	180	0.435116	2.10567	0.000538793	0.00306261	0.00196513	1081	tags=67%, list=41%, signal=43%	3034/6470/2875/3081/11112/3176/1491/6611/223/125061/10247/435/25873/51074/56267/100131187/6160/4357/587/7296/22928/5860/80150/58478/4507/38/2954/2197/11224/5702/5707/5710/9861/26227/2805/9255/9491/6161/6229/3735/5706/5694/5717/5696/5700/5708/5720/443/6168/5705/5688/6142/6228/5692/6301/5682/6155/5701/5716/5713/5693/5859/5709/2058/5687/6154/6157/5719/5685/65263/4141/6143/5704/6169/5718/5695/5689/56…	0.54515	120	0.666667
R-HSA-2454202	Fc epsilon receptor (FCERI) signaling	62	0.515917	2.10543	0.000331016	0.00244123	0.00156642	835	tags=68%, list=31%, signal=48%	5601/5595/5594/5702/5707/5710/9861/9491/5706/5694/5717/5696/7335/5700/5708/5720/6850/5705/5688/5692/5682/5701/7334/5716/5713/5693/5709/5687/5062/5719/5685/5704/5718/5695/5689/5690/5684/5683/5336/5686/5699/10213	0.71885	42	0.677419
R-HSA-2426168	Activation of gene expression by SREBF (SREBP)	13	0.77172	2.10372	0.000494682	0.00286209	0.00183646	360	tags=69%, list=13%, signal=60%	2194/2224/4597/3422/32/3157/4598/4047/9453	1.6545	9	0.692308
R-HSA-1168372	Downstream signaling events of B Cell Receptor (BCR)	51	0.536132	2.08726	0.000318776	0.00244123	0.00156642	1015	tags=80%, list=38%, signal=51%	5702/5707/5710/9861/9491/5706/5694/5717/5696/5700/5708/5720/5705/5688/5692/5682/5701/5716/5713/5693/5709/5687/5719/5685/5704/5478/5718/5695/5689/5690/5684/5683/5686/5699/10213/5714/2280/5698/23198/5711/5715	0.6974	41	0.803922
R-HSA-69239	Synthesis of DNA	46	0.546178	2.07942	0.000307882	0.00244123	0.00156642	1015	tags=85%, list=38%, signal=53%	5702/5707/5710/9861/9491/5706/5694/5717/5696/5700/5708/5720/5705/5688/5692/5682/5701/5716/5713/5693/5709/5687/5719/5685/5704/5718/5695/5689/5690/5684/5683/5686/5699/10213/5714/5698/23198/5711/5715	0.7293	39	0.847826
R-HSA-69242	S Phase	49	0.536706	2.07351	0.000313185	0.00244123	0.00156642	1015	tags=82%, list=38%, signal=52%	5753/5702/5707/5710/9861/9491/5706/5694/5717/5696/5700/5708/5720/5705/5688/5692/5682/5701/5716/5713/5693/5709/5687/5719/5685/5704/5718/5695/5689/5690/5684/5683/5686/5699/10213/5714/5698/23198/5711/5715	0.7277	40	0.816327
R-HSA-2871837	FCERI mediated NF-kB activation	48	0.537143	2.07018	0.000308928	0.00244123	0.00156642	1015	tags=85%, list=38%, signal=54%	5702/5707/5710/9861/9491/5706/5694/5717/5696/7335/5700/5708/5720/5705/5688/5692/5682/5701/7334/5716/5713/5693/5709/5687/5719/5685/5704/5718/5695/5689/5690/5684/5683/5686/5699/10213/5714/5698/23198/5711/5715	0.7379	41	0.854167
R-HSA-6805567	Keratinization	43	0.552507	2.06731	0.000305344	0.00244123	0.00156642	292	tags=42%, list=11%, signal=38%	3858/3849/374454/3848/3857/3852/3853/1823/196374/286887/3868/7051/3861/1832/1828/144501/23581/3728	0.7172	18	0.418605
R-HSA-6809371	Formation of the cornified envelope	43	0.552507	2.06731	0.000305344	0.00244123	0.00156642	292	tags=42%, list=11%, signal=38%	3858/3849/374454/3848/3857/3852/3853/1823/196374/286887/3868/7051/3861/1832/1828/144501/23581/3728	0.7172	18	0.418605
R-HSA-9759194	Nuclear events mediated by NFE2L2	62	0.504886	2.06041	0.000331016	0.00244123	0.00156642	835	tags=68%, list=31%, signal=48%	4199/2729/3417/7296/5226/5702/5707/5710/9861/9491/5706/5694/5717/5696/5700/5708/5720/7086/5705/5688/5692/5682/5701/5716/5713/5693/2539/5709/5687/5719/5685/5704/5052/5718/5695/5689/5690/5684/5683/5686/5699/10213	0.71885	42	0.677419
R-HSA-195253	Degradation of beta-catenin by the destruction complex	51	0.524272	2.04108	0.000318776	0.00244123	0.00156642	1015	tags=80%, list=38%, signal=51%	5702/5707/5710/9861/9491/5706/5694/5717/5696/5700/5708/5720/5705/5688/5692/5682/5701/5716/5713/5693/5709/5687/5719/5685/5704/5718/5695/5689/5690/5684/5683/5686/5699/10213/5714/5525/5698/23198/5711/5518/5715	0.6863	41	0.803922
R-HSA-69206	G1/S Transition	50	0.524077	2.03266	0.000316456	0.00244123	0.00156642	1015	tags=80%, list=38%, signal=51%	5753/5702/5707/5710/9861/9491/5706/5694/5717/5696/5700/5708/5720/5705/5688/5692/5682/5701/5716/5713/5693/5709/5687/5719/5685/5704/5718/5695/5689/5690/5684/5683/5686/5699/10213/5714/5698/5711/5518/5715	0.71885	40	0.8
R-HSA-453274	Mitotic G2-G2/M phases	72	0.484586	2.03059	0.000350754	0.00244123	0.00156642	1093	tags=78%, list=41%, signal=47%	84617/5577/5702/5707/5710/9861/9491/5706/5694/5717/5696/5700/5708/5720/5705/5688/5692/5682/5701/5716/5713/5693/5709/5048/5687/5719/5685/5704/10121/5718/5695/5689/5690/5684/5683/5566/5686/7514/5699/10213/1781/5520/95681/7531/5714/3320/1778/5698/23198/5711/5518/5715/11258/1639/5500/5516	0.6393	56	0.777778
R-HSA-69275	G2/M Transition	72	0.484586	2.03059	0.000350754	0.00244123	0.00156642	1093	tags=78%, list=41%, signal=47%	84617/5577/5702/5707/5710/9861/9491/5706/5694/5717/5696/5700/5708/5720/5705/5688/5692/5682/5701/5716/5713/5693/5709/5048/5687/5719/5685/5704/10121/5718/5695/5689/5690/5684/5683/5566/5686/7514/5699/10213/1781/5520/95681/7531/5714/3320/1778/5698/23198/5711/5518/5715/11258/1639/5500/5516	0.6393	56	0.777778
R-HSA-8941858	Regulation of RUNX3 expression and activity	42	0.545031	2.02572	0.00030303	0.00244123	0.00156642	835	tags=81%, list=31%, signal=56%	5702/5707/5710/9861/9491/5706/5694/5717/5696/5700/5708/5720/5705/5688/5692/5682/5701/5716/5713/5693/5709/5687/5719/5685/5704/5718/5695/5689/5690/5684/5683/5686/5699/10213	0.75035	34	0.809524
R-HSA-196849	Metabolism of water-soluble vitamins and cofactors	30	0.589431	2.02078	0.000280112	0.00244123	0.00156642	211	tags=40%, list=8%, signal=37%	10840/2194/10135/6470/27010/32/4338/5644/10243/1528/93100/6947	0.8617	12	0.4
R-HSA-156842	Eukaryotic Translation Elongation	81	0.47043	2.01213	0.000363636	0.00244123	0.00156642	1355	tags=79%, list=51%, signal=40%	25873/1936/6160/1933/2197/1937/11224/6161/6229/6168/6142/6228/6155/6154/6157/6143/6169/6230/6146/6138/6134/6209/6144/6166/6132/6152/6158/6204/6201/6165/6147/6164/6124/6122/1915/6139/6159/1938/4736/9045/6232/6205/6128/6136/6224/6218/6141/6125/6137/6231/6217/23521/6130/6227/9349/6135/6129/6189/6133/6191/6181/6210/6234/6156	0.3788	64	0.790123
R-HSA-8951664	Neddylation	77	0.473208	2.00768	0.00035791	0.00244123	0.00156642	839	tags=62%, list=31%, signal=44%	54165/9616/50813/6923/5702/5707/26270/5710/9861/8453/9491/5706/5694/5717/5696/5700/8883/7347/5708/5720/9040/5705/5688/5692/5682/7415/5701/5716/5713/4738/5693/5709/5687/5719/5685/8065/5704/6921/5718/5695/5689/5690/5684/5683/5686/5699/10213/55832	0.6863	48	0.623377
R-HSA-9793380	Formation of paraxial mesoderm	43	0.535587	2.004	0.000305344	0.00244123	0.00156642	835	tags=81%, list=31%, signal=57%	5702/5707/5710/9861/9491/3955/5706/5694/5717/5696/5700/5708/5720/5705/5688/5692/5682/5701/5716/5713/5693/5709/5687/5719/5685/5704/5718/5695/5689/5690/5684/5683/5686/5699/10213	0.7558	35	0.813953
R-HSA-9824272	Somitogenesis	43	0.535587	2.004	0.000305344	0.00244123	0.00156642	835	tags=81%, list=31%, signal=57%	5702/5707/5710/9861/9491/3955/5706/5694/5717/5696/5700/5708/5720/5705/5688/5692/5682/5701/5716/5713/5693/5709/5687/5719/5685/5704/5718/5695/5689/5690/5684/5683/5686/5699/10213	0.7558	35	0.813953
R-HSA-9609507	Protein localization	26	0.604789	2.00376	0.000549904	0.00309859	0.00198821	215	tags=31%, list=8%, signal=29%	1962/6342/3295/30/1528/9218/10952/3417	0.62995	8	0.307692
R-HSA-927802	Nonsense-Mediated Decay (NMD)	84	0.466101	2.00237	0.000373552	0.00244123	0.00156642	1355	tags=77%, list=51%, signal=39%	25873/6160/2197/11224/6161/6229/26986/6168/6142/6228/6155/6154/6157/6143/6169/6230/5520/6146/6138/6134/6209/6144/6166/6132/6152/6158/6204/6201/5518/6165/5976/1981/6147/6164/6124/6122/6139/6159/4736/9045/6232/6205/6128/6136/6224/6218/6141/6125/23708/6137/6231/6217/23521/6130/6227/9349/6135/6129/6189/6133/6191/6181/6210/6234/6156	0.3538	65	0.77381
R-HSA-975957	Nonsense Mediated Decay (NMD) enhanced by the Exon Junction Complex (EJC)	84	0.466101	2.00237	0.000373552	0.00244123	0.00156642	1355	tags=77%, list=51%, signal=39%	25873/6160/2197/11224/6161/6229/26986/6168/6142/6228/6155/6154/6157/6143/6169/6230/5520/6146/6138/6134/6209/6144/6166/6132/6152/6158/6204/6201/5518/6165/5976/1981/6147/6164/6124/6122/6139/6159/4736/9045/6232/6205/6128/6136/6224/6218/6141/6125/23708/6137/6231/6217/23521/6130/6227/9349/6135/6129/6189/6133/6191/6181/6210/6234/6156	0.3538	65	0.77381
R-HSA-5610787	Hedgehog 'off' state	58	0.49834	2.00129	0.000327225	0.00244123	0.00156642	835	tags=63%, list=31%, signal=44%	84617/5577/5702/5707/5710/9861/9491/5706/5694/5717/5696/5700/5708/5720/5705/5688/5692/5682/5701/5716/5713/5693/5709/5687/5719/5685/5704/5718/5695/5689/5690/5684/5683/5566/5686/5699/10213	0.6798	37	0.637931
R-HSA-5632684	Hedgehog 'on' state	49	0.517053	1.99758	0.000313185	0.00244123	0.00156642	1015	tags=84%, list=38%, signal=53%	408/5702/5707/5710/9861/9491/5706/5694/5717/5696/5700/5708/5720/5705/5688/5692/5682/5701/5716/5713/5693/5709/5687/5719/5685/5704/5718/5695/5689/5690/5684/5683/5686/5699/10213/5714/5698/23198/5711/8452/5715	0.7277	41	0.836735
R-HSA-975956	Nonsense Mediated Decay (NMD) independent of the Exon Junction Complex (EJC)	82	0.464619	1.98959	0.000368596	0.00244123	0.00156642	1355	tags=77%, list=51%, signal=39%	25873/6160/2197/11224/6161/6229/26986/6168/6142/6228/6155/6154/6157/6143/6169/6230/6146/6138/6134/6209/6144/6166/6132/6152/6158/6204/6201/6165/5976/1981/6147/6164/6124/6122/6139/6159/4736/9045/6232/6205/6128/6136/6224/6218/6141/6125/23708/6137/6231/6217/23521/6130/6227/9349/6135/6129/6189/6133/6191/6181/6210/6234/6156	0.3408	63	0.768293
R-HSA-2408557	Selenocysteine synthesis	78	0.467478	1.98598	0.000359324	0.00244123	0.00156642	1355	tags=78%, list=51%, signal=40%	25873/6160/22928/2197/11224/6161/6229/6168/6142/6228/6301/6155/6154/6157/6143/6169/6230/6146/6138/6134/6209/6144/6166/6132/6152/6158/6204/6201/6165/6147/6164/6124/6122/6139/6159/4736/9045/6232/6205/6128/6136/6224/6218/6141/6125/6137/6231/6217/23521/6130/6227/9349/6135/6129/6189/6133/6191/6181/6210/6234/6156	0.3538	61	0.782051
R-HSA-5689603	UCH proteinases	49	0.513998	1.98578	0.000313185	0.00244123	0.00156642	835	tags=78%, list=31%, signal=54%	9958/5702/5707/5710/9861/9491/5706/5694/5717/5696/5700/7347/5708/5720/5705/5688/5692/5682/5701/5716/5713/4738/5693/5709/5687/5719/5685/51377/5704/5718/5695/5689/5690/5684/5683/5686/5699/10213	0.7449	38	0.77551
R-HSA-9633012	Response of EIF2AK4 (GCN2) to amino acid deficiency	81	0.463867	1.98406	0.000363636	0.00244123	0.00156642	1355	tags=78%, list=51%, signal=39%	25873/6160/2197/11224/6161/6229/6168/6142/6228/6155/6154/6157/6143/6169/55364/6230/6146/6138/6134/6209/6144/6166/6132/6152/6158/6204/6201/6165/6147/6164/6124/6122/6139/6159/4736/9045/6232/6205/6128/8894/6136/6224/6218/10985/6141/6125/6137/6231/6217/23521/6130/6227/9349/1965/6135/6129/6189/6133/6191/6181/6210/6234/6156	0.332	63	0.777778
R-HSA-156902	Peptide chain elongation	78	0.466126	1.98024	0.000359324	0.00244123	0.00156642	1355	tags=78%, list=51%, signal=40%	25873/6160/2197/11224/6161/6229/6168/6142/6228/6155/6154/6157/6143/6169/6230/6146/6138/6134/6209/6144/6166/6132/6152/6158/6204/6201/6165/6147/6164/6124/6122/1915/6139/6159/1938/4736/9045/6232/6205/6128/6136/6224/6218/6141/6125/6137/6231/6217/23521/6130/6227/9349/6135/6129/6189/6133/6191/6181/6210/6234/6156	0.3538	61	0.782051
R-HSA-8948751	Regulation of PTEN stability and activity	48	0.513502	1.97906	0.000617856	0.00336446	0.00215881	1015	tags=83%, list=38%, signal=53%	5702/5707/5710/9861/9491/5706/5694/5717/5696/5700/5708/5720/5705/5688/5692/5682/5701/5716/5713/5693/5709/5687/5719/5685/5704/5718/5695/5689/5690/5684/5683/5686/5699/10213/5714/10273/5698/23198/5711/5715	0.71885	40	0.833333
R-HSA-72764	Eukaryotic Translation Termination	80	0.462559	1.97395	0.000363901	0.00244123	0.00156642	1355	tags=76%, list=51%, signal=39%	25873/6160/2197/11224/6161/6229/6168/6142/6228/6155/6154/6157/6143/6169/6230/6146/6138/6134/6209/6144/6166/6132/6152/6158/6204/6201/6165/6147/6164/6124/6122/6139/6159/4736/9045/6232/6205/6128/327/6136/6224/6218/6141/6125/23708/6137/6231/6217/23521/6130/6227/9349/6135/6129/6189/6133/6191/6181/6210/6234/6156	0.33025	61	0.7625
R-HSA-6807070	PTEN Regulation	53	0.502364	1.97174	0.000322061	0.00244123	0.00156642	1015	tags=79%, list=38%, signal=50%	5595/5594/5702/5707/5710/9861/9491/5706/5694/5717/5696/5700/5708/5720/5705/5688/5692/5682/5701/5716/5713/5693/5709/5687/5719/5685/5704/5718/5695/5689/5690/5684/5683/5686/5699/10213/5714/10273/5698/23198/5711/5715	0.71	42	0.792453
R-HSA-556833	Metabolism of lipids	133	0.425173	1.96726	0.000451875	0.00266196	0.00170805	546	tags=39%, list=20%, signal=33%	1962/39/6342/2819/4199/2194/1645/3295/5833/55301/2710/2224/4597/30/2180/2170/3422/23171/32/3157/5446/4598/8644/9218/9871/25870/2876/10226/4047/5476/336/7296/213/410/47/22949/51128/9453/8396/38/411/2879/2053/50486/5444/26027/3636/5868/65985/1622/9632/51552	0.4925	52	0.390977
R-HSA-2408522	Selenoamino acid metabolism	96	0.445659	1.95353	0.00039093	0.00244123	0.00156642	1344	tags=77%, list=50%, signal=40%	3176/1491/25873/6160/7296/22928/2197/11224/9255/6161/6229/3735/6168/6142/6228/6301/6155/5859/2058/6154/6157/4141/6143/6169/6230/6146/6138/6134/6209/6144/6166/1615/6132/6152/6158/6204/6201/5917/6165/6147/6164/7965/6124/6122/6139/6159/4736/9045/6232/6205/6128/6136/6224/6218/875/6141/6125/6137/6231/6217/23521/6130/3376/51520/6227/9349/6135/6129/6189/6133/6191/6181/6210/6234	0.3879	74	0.770833
R-HSA-9758941	Gastrulation	45	0.515887	1.95215	0.000307598	0.00244123	0.00156642	835	tags=78%, list=31%, signal=54%	5702/5707/5710/9861/9491/3955/5706/5694/5717/5696/5700/5708/5720/5705/5688/5692/5682/5701/5716/5713/5693/5709/5687/5719/5685/5704/5718/5695/5689/5690/5684/5683/5686/5699/10213	0.7449	35	0.777778
R-HSA-156827	L13a-mediated translational silencing of Ceruloplasmin expression	100	0.440407	1.945	0.00039557	0.00244123	0.00156642	1364	tags=75%, list=51%, signal=38%	25873/6160/7458/2197/11224/1975/6161/6229/26986/6168/6142/6228/6155/8669/6154/6157/6143/6169/8666/6230/1977/6146/6138/6134/6209/6144/6166/6132/6152/6158/6204/6201/6165/1981/6147/6164/6124/6122/6139/6159/4736/9045/1964/6232/6205/6128/8894/6136/6224/6218/6141/6125/6137/6231/6217/8662/23521/6130/6227/9349/1965/6135/8663/6129/6189/6133/6191/8665/6181/6210/6234/8664/6156/8668/51386	0.31725	75	0.75
R-HSA-9033241	Peroxisomal protein import	13	0.708956	1.93263	0.00148405	0.00667821	0.00428508	507	tags=62%, list=19%, signal=50%	1962/6342/3295/30/3417/2053/1891/373156	1.1313	8	0.615385
R-HSA-9711123	Cellular response to chemical stress	95	0.440239	1.9297	0.00039032	0.00244123	0.00156642	835	tags=60%, list=31%, signal=43%	4199/2878/2729/645/2876/5753/3417/475/9973/318/7296/213/25824/9588/6647/5226/5702/5707/5710/9861/9491/5706/5694/5717/5696/5700/5708/5720/7086/5705/5688/5692/5682/7415/5701/5716/5713/5693/2539/5709/5687/5719/5685/5704/5052/5718/5695/5689/5690/847/5684/10498/5683/7001/5686/5699/10213	0.6798	57	0.6
R-HSA-168273	Influenza Viral RNA Transcription and Replication	80	0.451842	1.92821	0.000363901	0.00244123	0.00156642	1355	tags=78%, list=51%, signal=39%	25873/6396/6160/2197/11224/6161/6229/3843/6168/6142/6228/6155/6154/6157/6143/6169/6230/6146/6138/6134/3320/6209/6144/6166/6132/6152/6158/6204/6201/6165/6147/6164/6124/6122/6139/6159/4736/9045/6232/6205/6128/6136/6224/6218/6141/6125/6137/6231/6217/23521/6130/6227/9349/6135/6129/6189/6133/6191/6181/6210/6234/6156	0.3538	62	0.775
R-HSA-72689	Formation of a pool of free 40S subunits	90	0.443946	1.92311	0.000386997	0.00244123	0.00156642	1364	tags=76%, list=51%, signal=38%	25873/6160/2197/11224/6161/6229/6168/6142/6228/6155/8669/6154/6157/6143/6169/8666/6230/6146/6138/6134/6209/6144/6166/6132/6152/6158/6204/6201/6165/6147/6164/6124/6122/6139/6159/4736/9045/1964/6232/6205/6128/6136/6224/6218/6141/6125/6137/6231/6217/8662/23521/6130/6227/9349/6135/8663/6129/6189/6133/6191/8665/6181/6210/6234/8664/6156/8668/51386	0.31355	68	0.755556
R-HSA-5673001	RAF/MAP kinase cascade	84	0.447438	1.9222	0.000373552	0.00244123	0.00156642	1045	tags=69%, list=39%, signal=43%	8682/5037/408/10434/5595/5594/5702/5707/5710/9861/2335/5863/9491/5706/5694/5717/5696/5700/5708/5720/5705/5688/5692/5682/5701/5716/5713/5693/5709/5687/5719/5685/5605/5704/5718/5695/5689/5690/2339/5684/5604/5683/5686/5699/10213/5714/1438/7529/5525/5698/2243/23198/5711/5518/8452/5715/2342/5536	0.63995	58	0.690476
R-HSA-5683057	MAPK family signaling cascades	97	0.437703	1.92149	0.000392927	0.00244123	0.00156642	1027	tags=64%, list=39%, signal=41%	3315/8682/5037/408/10434/5595/5594/5702/5707/5710/9861/2335/5863/9491/5706/5694/5717/5696/5700/5708/5720/5705/5688/5692/5682/5701/5716/5713/5693/3337/5709/5687/5062/5719/5685/5605/5704/5718/5695/5689/5690/2339/5684/5604/5683/5566/5686/7514/5699/10213/5714/1438/7529/5525/5698/2243/23198/5711/5518/8452/5715/2342	0.6242	62	0.639175
R-HSA-5362768	Hh mutants are degraded by ERAD	46	0.503357	1.91639	0.000615764	0.00336446	0.00215881	1015	tags=87%, list=38%, signal=55%	5702/5707/5710/9861/9491/5706/5694/5717/5696/5700/5708/5720/5705/5688/5692/5682/7415/5701/5716/5713/5693/5709/5687/5719/5685/5704/5718/5695/5689/5690/5684/5683/5686/5699/10213/5714/5698/23198/5711/5715	0.7379	40	0.869565
R-HSA-5387390	Hh mutants abrogate ligand secretion	46	0.503357	1.91639	0.000615764	0.00336446	0.00215881	1015	tags=87%, list=38%, signal=55%	5702/5707/5710/9861/9491/5706/5694/5717/5696/5700/5708/5720/5705/5688/5692/5682/7415/5701/5716/5713/5693/5709/5687/5719/5685/5704/5718/5695/5689/5690/5684/5683/5686/5699/10213/5714/5698/23198/5711/5715	0.7379	40	0.869565
R-HSA-5678895	Defective CFTR causes cystic fibrosis	46	0.503357	1.91639	0.000615764	0.00336446	0.00215881	1015	tags=87%, list=38%, signal=55%	5702/5707/5710/9861/9491/5706/5694/5717/5696/5700/5708/5720/5705/5688/5692/5682/7415/5701/5716/5713/5693/5709/5687/5719/5685/5704/5718/5695/5689/5690/5684/5683/5686/5699/10213/5714/5698/23198/5711/5715	0.7379	40	0.869565
R-HSA-211945	Phase I - Functionalization of compounds	11	0.735062	1.91331	0.00384154	0.0151788	0.00973945	194	tags=45%, list=7%, signal=42%	216/217/4835/55902/134147	0.7278	5	0.454545
R-HSA-72706	GTP hydrolysis and joining of the 60S ribosomal subunit	101	0.431761	1.91207	0.000393082	0.00244123	0.00156642	1364	tags=74%, list=51%, signal=38%	25873/6160/7458/2197/11224/1975/6161/6229/6168/6142/6228/6155/8669/6154/6157/6143/6169/8666/6230/1977/1983/6146/6138/6134/6209/6144/6166/6132/6152/6158/6204/6201/6165/1981/6147/6164/6124/6122/6139/6159/4736/9045/1964/6232/6205/6128/8894/6136/6224/6218/6141/6125/6137/6231/6217/8662/23521/6130/6227/9349/1965/6135/8663/6129/6189/6133/6191/8665/6181/6210/6234/8664/6156/8668/51386	0.3136	75	0.742574
R-HSA-382556	ABC-family proteins mediated transport	51	0.490025	1.90775	0.000318776	0.00244123	0.00156642	835	tags=71%, list=31%, signal=49%	5702/5707/5710/9861/9491/5706/5694/5717/5696/5700/5708/5720/5705/5688/5692/5682/7415/5701/5716/5713/5693/5709/5687/5719/5685/5704/5718/5695/5689/5690/335/5684/5683/5686/5699/10213	0.71	36	0.705882
R-HSA-450531	Regulation of mRNA stability by proteins that bind AU-rich elements	58	0.472795	1.8987	0.000327225	0.00244123	0.00156642	1015	tags=79%, list=38%, signal=50%	3315/5702/5707/5710/9861/9491/5706/5694/5717/5696/5700/26986/5708/5720/5705/5688/5692/5682/5701/5716/5713/5693/5709/5687/5719/5685/5704/5718/5695/5689/5690/5684/5683/5686/7514/5699/10213/5714/1994/7529/7534/5698/23198/5711/1981/5715	0.68105	46	0.793103
R-HSA-69620	Cell Cycle Checkpoints	72	0.452902	1.89782	0.00105226	0.00520508	0.00333984	1015	tags=79%, list=38%, signal=50%	2810/6396/7533/5702/5707/5710/9861/9491/5706/5694/5717/5696/5700/5708/5720/51143/5705/5688/5692/5682/6249/5701/7334/5716/5713/29086/5693/5709/5048/5687/5719/5685/5704/5718/5695/5689/5690/5684/5683/5686/7514/5699/10213/1781/7531/5714/1780/7529/5525/1778/7534/10726/5698/23198/5711/5518/5715	0.67895	57	0.791667
R-HSA-192823	Viral mRNA Translation	77	0.44668	1.89513	0.00035791	0.00244123	0.00156642	1355	tags=77%, list=51%, signal=39%	25873/6160/2197/11224/6161/6229/6168/6142/6228/6155/6154/6157/6143/6169/6230/6146/6138/6134/6209/6144/6166/6132/6152/6158/6204/6201/6165/6147/6164/6124/6122/6139/6159/4736/9045/6232/6205/6128/6136/6224/6218/6141/6125/6137/6231/6217/23521/6130/6227/9349/6135/6129/6189/6133/6191/6181/6210/6234/6156	0.332	59	0.766234
R-HSA-9755511	KEAP1-NFE2L2 pathway	72	0.451382	1.89145	0.00105226	0.00520508	0.00333984	835	tags=60%, list=31%, signal=42%	4199/2729/3417/7296/5226/5702/5707/5710/9861/9491/5706/5694/5717/5696/5700/5708/5720/7086/5705/5688/5692/5682/7415/5701/5716/5713/5693/2539/5709/5687/5719/5685/5704/5052/5718/5695/5689/5690/5684/5683/5686/5699/10213	0.68105	43	0.597222
R-HSA-5607764	CLEC7A (Dectin-1) signaling	59	0.468071	1.8895	0.000328731	0.00244123	0.00156642	835	tags=66%, list=31%, signal=46%	5702/5707/5710/9861/9491/5706/5694/5717/5696/7335/5700/5708/5720/9040/6850/5705/5688/5692/5682/5701/7334/5716/5713/5693/5709/5687/5719/5685/5704/5718/5695/5689/5690/5684/5683/5336/5686/5699/10213	0.6863	39	0.661017
R-HSA-5619084	ABC transporter disorders	48	0.489945	1.88827	0.000926784	0.00480445	0.00308278	835	tags=75%, list=31%, signal=52%	5702/5707/5710/9861/9491/5706/5694/5717/5696/5700/5708/5720/5705/5688/5692/5682/7415/5701/5716/5713/5693/5709/5687/5719/5685/5704/5718/5695/5689/5690/335/5684/5683/5686/5699/10213	0.7293	36	0.75
R-HSA-1614635	Sulfur amino acid metabolism	11	0.722568	1.88079	0.00432173	0.0168704	0.0108249	489	tags=64%, list=18%, signal=52%	1491/51074/100131187/4357/58478/4507/2805	1.2108	7	0.636364
R-HSA-72613	Eukaryotic Translation Initiation	107	0.420404	1.8751	0.000406174	0.00245982	0.00157834	1364	tags=74%, list=51%, signal=38%	25873/6160/7458/2197/11224/1975/6161/6229/26986/6168/6142/6228/6155/8669/8890/6154/6157/6143/6169/8666/6230/1977/1983/6146/6138/6134/6209/6144/6166/6132/6152/6158/6204/6201/6165/1981/6147/6164/6124/6122/6139/6159/4736/9045/1964/6232/6205/6128/8894/6136/6224/6218/6141/6125/6137/6231/6217/8662/23521/6130/8893/6227/9349/1965/6135/8663/6129/6189/6133/6191/8665/6181/6210/6234/8891/8664/6156/8668/51386	0.3135	79	0.738318
R-HSA-72737	Cap-dependent Translation Initiation	107	0.420404	1.8751	0.000406174	0.00245982	0.00157834	1364	tags=74%, list=51%, signal=38%	25873/6160/7458/2197/11224/1975/6161/6229/26986/6168/6142/6228/6155/8669/8890/6154/6157/6143/6169/8666/6230/1977/1983/6146/6138/6134/6209/6144/6166/6132/6152/6158/6204/6201/6165/1981/6147/6164/6124/6122/6139/6159/4736/9045/1964/6232/6205/6128/8894/6136/6224/6218/6141/6125/6137/6231/6217/8662/23521/6130/8893/6227/9349/1965/6135/8663/6129/6189/6133/6191/8665/6181/6210/6234/8891/8664/6156/8668/51386	0.3135	79	0.738318
R-HSA-9711097	Cellular response to starvation	91	0.430444	1.87136	0.000388199	0.00244123	0.00156642	1344	tags=76%, list=50%, signal=39%	25873/6396/6160/2197/11224/6161/6229/6168/6142/6228/6155/6154/6157/6143/6169/55364/6230/6146/6138/6134/51606/6209/6144/6166/6132/6152/6158/6204/6201/6165/6147/6164/6124/6122/6139/6159/4736/9045/6232/6205/6128/8894/526/9550/6136/6224/6218/10985/6141/6125/523/6137/6231/6217/23521/6130/6227/9349/1965/6135/529/6129/6189/6009/6133/6191/6181/6210/6234	0.3285	69	0.758242
R-HSA-9013694	Signaling by NOTCH4	49	0.484303	1.87106	0.000939555	0.00481355	0.00308862	1015	tags=80%, list=38%, signal=50%	5702/5707/5710/9861/9491/5706/5694/5717/5696/5700/5708/5720/5705/5688/5692/5682/5701/5716/5713/5693/5709/5687/5719/5685/5704/5718/5695/5689/5690/5684/5683/5686/5699/10213/5714/7534/5698/5711/5715	0.71	39	0.795918
R-HSA-5684996	MAPK1/MAPK3 signaling	86	0.43402	1.86362	0.000383289	0.00244123	0.00156642	1045	tags=67%, list=39%, signal=42%	8682/5037/408/10434/5595/5594/5702/5707/5710/9861/2335/5863/9491/5706/5694/5717/5696/5700/5708/5720/5705/5688/5692/5682/5701/5716/5713/5693/5709/5687/5719/5685/5605/5704/5718/5695/5689/5690/2339/5684/5604/5683/5686/5699/10213/5714/1438/7529/5525/5698/2243/23198/5711/5518/8452/5715/2342/5536	0.6274	58	0.674419
R-HSA-69481	G2/M Checkpoints	55	0.46787	1.8518	0.000323729	0.00244123	0.00156642	988	tags=82%, list=37%, signal=53%	2810/7533/5702/5707/5710/9861/9491/5706/5694/5717/5696/5700/5708/5720/5705/5688/5692/5682/5701/7334/5716/5713/29086/5693/5709/5687/5719/5685/5704/5718/5695/5689/5690/5684/5683/5686/5699/10213/7531/5714/7529/7534/5698/23198/5711	0.7277	45	0.818182
R-HSA-8978868	Fatty acid metabolism	30	0.539392	1.84923	0.00168067	0.00735862	0.00472166	529	tags=60%, list=20%, signal=49%	1962/6342/2194/3295/55301/30/2180/32/5446/8644/2876/47/22949/2879/2053/5444/26027/1622	1.0846	18	0.6
R-HSA-379716	Cytosolic tRNA aminoacylation	24	0.570635	1.84695	0.00240513	0.00999054	0.00641044	1028	tags=83%, list=39%, signal=52%	5464/7453/6897/9255/3035/3735/833/6301/5859/7407/2058/4141/2193/8565/2617/4677/1615/5917/7965/10056	0.72165	20	0.833333
R-HSA-379724	tRNA Aminoacylation	24	0.570635	1.84695	0.00240513	0.00999054	0.00641044	1028	tags=83%, list=39%, signal=52%	5464/7453/6897/9255/3035/3735/833/6301/5859/7407/2058/4141/2193/8565/2617/4677/1615/5917/7965/10056	0.72165	20	0.833333
R-HSA-196854	Metabolism of vitamins and cofactors	60	0.452894	1.83365	0.000660284	0.00353607	0.00226892	215	tags=30%, list=8%, signal=28%	5805/2644/10840/2194/1645/10135/6470/6697/27010/32/4338/5644/10243/1528/8644/93100/6947/3417	0.61125	18	0.3
R-HSA-168255	Influenza Infection	88	0.420064	1.81384	0.000766871	0.00407322	0.00261358	1355	tags=75%, list=51%, signal=38%	25873/6396/6160/2197/11224/6161/6229/3843/6168/6142/1213/6228/6155/6154/6157/6143/6169/6230/7514/6146/6138/6134/3320/6209/6144/6166/6132/6152/6158/6204/6201/6165/6147/6164/6124/6122/6139/6159/4736/9045/6232/6205/6128/6136/6224/6218/6141/6125/6137/6231/6217/23521/6130/6227/3840/9349/6135/6129/6189/6133/6191/6181/6210/6234/5901/6156	0.33025	66	0.75
R-HSA-1430728	Metabolism	577	0.326824	1.78377	0.00186567	0.00790167	0.00507011	634	tags=34%, list=24%, signal=33%	1962/5805/39/216/6342/2819/2644/10840/4199/3034/2194/1645/3295/5833/55301/10135/6470/2710/23576/2875/2224/8574/4597/30/760/2952/217/2180/2582/51181/7360/2729/6697/2170/27010/3422/23171/3081/11112/32/956/2799/3157/10327/55748/3176/4338/1491/4835/6611/223/645/55276/5634/125061/10247/55902/5446/5644/10243/1528/435/4598/25873/8644/9218/134147/51084/9871/4860/25870/93100/51074/2876/6947/203/3417/3029/…	0.47285	197	0.341421
R-HSA-5688426	Deubiquitination	75	0.422947	1.78197	0.00106648	0.00523543	0.00335932	853	tags=65%, list=32%, signal=46%	408/5886/5887/9097/9958/23358/5702/5707/5710/9861/9491/5706/5694/5717/5696/8027/5700/7347/5708/5720/5705/5688/9146/5692/5682/7415/5701/5716/5713/29086/4738/5693/5709/5687/5719/5685/51377/5704/5718/5695/5689/5690/5684/5683/8239/5686/5699/10213/3416	0.71	49	0.653333
R-HSA-2555396	Mitotic Metaphase and Anaphase	81	0.41658	1.7818	0.00109091	0.00527544	0.00338499	1015	tags=65%, list=38%, signal=42%	84617/6396/5702/5707/5710/9861/9491/5706/5694/5717/5696/5700/5708/5720/51143/5705/5688/5692/5682/6249/5701/5716/5713/5693/5709/5048/5687/5719/5685/5704/5718/5695/5689/5690/22933/5684/5683/5686/7514/5699/10213/1781/5520/5714/1780/5525/1778/10726/5698/23198/5711/5518/5715	0.6183	53	0.654321
R-HSA-68882	Mitotic Anaphase	81	0.41658	1.7818	0.00109091	0.00527544	0.00338499	1015	tags=65%, list=38%, signal=42%	84617/6396/5702/5707/5710/9861/9491/5706/5694/5717/5696/5700/5708/5720/51143/5705/5688/5692/5682/6249/5701/5716/5713/5693/5709/5048/5687/5719/5685/5704/5718/5695/5689/5690/22933/5684/5683/5686/7514/5699/10213/1781/5520/5714/1780/5525/1778/10726/5698/23198/5711/5518/5715	0.6183	53	0.654321
R-HSA-1236975	Antigen processing-Cross presentation	69	0.425433	1.77046	0.00138504	0.00645688	0.00414306	1015	tags=74%, list=38%, signal=47%	4360/10952/6271/1520/5702/5707/5710/9554/9861/9491/5706/5694/5717/5696/5700/5708/5720/5705/5688/5692/5682/5701/5716/5713/5693/5709/5687/5719/5685/567/5704/5718/5695/5689/5690/3107/5684/5683/5686/5699/10213/5714/3133/3106/5698/2243/23198/4615/5711/3105/5715	0.6781	51	0.73913
R-HSA-1236974	ER-Phagosome pathway	65	0.430438	1.77019	0.00169779	0.00738369	0.00473775	1015	tags=75%, list=38%, signal=48%	10952/6271/5702/5707/5710/9554/9861/9491/5706/5694/5717/5696/5700/5708/5720/5705/5688/5692/5682/5701/5716/5713/5693/5709/5687/5719/5685/567/5704/5718/5695/5689/5690/3107/5684/5683/5686/5699/10213/5714/3133/3106/5698/2243/23198/4615/5711/3105/5715	0.6781	49	0.753846
R-HSA-71336	Pentose phosphate pathway	11	0.673174	1.75222	0.0108043	0.0372404	0.0238953	665	tags=73%, list=25%, signal=55%	55276/5634/23729/5226/7086/25796/64080/2539	0.8904	8	0.727273
R-HSA-389960	Formation of tubulin folding intermediates by CCT/TriC	12	0.649323	1.73733	0.0151072	0.0484627	0.0310961	50	tags=8%, list=2%, signal=8%	84617	0.0675	1	0.0833333
R-HSA-453279	Mitotic G1 phase and G1/S transition	53	0.438931	1.72277	0.00322061	0.0129625	0.00831737	885	tags=70%, list=33%, signal=48%	5753/5702/5707/5710/9861/9491/5706/5694/5717/5696/5700/5708/5720/5705/5688/5692/5682/5701/5716/5713/5693/5709/5687/5719/5685/5704/5718/5695/5689/5690/5684/5683/5686/5699/10213/5520/5714	0.6863	37	0.698113
R-HSA-72766	Translation	153	0.365546	1.72256	0.000979432	0.00495837	0.00318154	1357	tags=74%, list=51%, signal=38%	25873/10952/1936/5464/6160/1933/7458/7453/6897/2197/1937/11224/1975/9255/3035/6161/6229/3735/26986/6168/833/6142/6228/6301/6155/5859/7407/2058/8669/8890/6154/6157/4141/2193/6143/6169/8565/2617/8666/4677/6230/1977/1983/6146/6138/6134/6209/6144/6166/1615/6132/6152/6158/6204/6201/5917/6165/1981/6147/6164/7965/10056/6124/6728/6122/6727/1915/6139/6159/1938/4736/9045/1964/6232/6205/6128/8894/327/6136/6…	0.3492	113	0.738562
R-HSA-8878159	Transcriptional regulation by RUNX3	47	0.449226	1.71902	0.00371747	0.0148288	0.00951489	835	tags=74%, list=31%, signal=52%	5702/5707/5710/9861/9491/5706/5694/5717/5696/5700/5708/5720/5705/5688/5692/5682/5701/5716/5713/6696/5693/5709/5687/5719/5685/5704/5718/5695/5689/5690/5684/5683/5686/5699/10213	0.7309	35	0.744681
R-HSA-376176	Signaling by ROBO receptors	147	0.363937	1.70878	0.000943396	0.00481355	0.00308862	1225	tags=69%, list=46%, signal=40%	25873/6160/2197/10298/11224/6923/5702/5707/5710/9861/8453/9491/6161/6229/5706/5694/5717/5696/5700/26986/5708/5720/6168/5705/5688/6142/6228/5692/5682/6155/5701/5716/5713/5693/5709/5687/6154/5062/6157/5719/5685/6143/5704/6169/6921/5718/5695/5689/5690/8440/5684/5683/5566/5686/6230/5699/10213/6146/6138/6134/5714/5217/6209/6144/6166/6132/6152/10487/6158/6204/5698/6201/23198/5711/6165/1981/6147/5715/61…	0.4705	102	0.693878
R-HSA-983168	Antigen processing: Ubiquitination & Proteasome degradation	91	0.392291	1.70549	0.0011646	0.00559006	0.00358687	1015	tags=69%, list=38%, signal=44%	223082/9616/79876/6923/642/5702/5707/7326/26270/5710/9861/8453/9491/5706/5694/5717/5696/7335/5700/5708/5720/9040/3093/5705/63893/5688/5692/5682/90678/5701/7334/5716/5713/9520/5693/7332/5709/5687/5719/5685/8065/5704/6921/5718/5695/5689/5690/5684/5683/7317/5686/5699/10213/5714/10273/5698/9246/23198/5711/10533/9690/8452/5715	0.6798	63	0.692308
R-HSA-6791226	Major pathway of rRNA processing in the nucleolus and cytosol	77	0.400687	1.69999	0.00143164	0.00653311	0.00419198	1355	tags=77%, list=51%, signal=39%	25873/6160/2197/11224/6161/6229/6168/6142/6228/6155/6154/6157/6143/6169/6230/6146/6138/6134/6209/6144/6166/6132/6152/6158/6204/6201/6165/6147/6164/6124/6122/6139/6159/4736/9045/6232/6205/6128/6136/6224/6218/6141/6125/6137/6231/6217/23521/6130/6227/9349/6135/6129/6189/6133/6191/6181/6210/6234/6156	0.332	59	0.766234
R-HSA-72312	rRNA processing	77	0.400687	1.69999	0.00143164	0.00653311	0.00419198	1355	tags=77%, list=51%, signal=39%	25873/6160/2197/11224/6161/6229/6168/6142/6228/6155/6154/6157/6143/6169/6230/6146/6138/6134/6209/6144/6166/6132/6152/6158/6204/6201/6165/6147/6164/6124/6122/6139/6159/4736/9045/6232/6205/6128/6136/6224/6218/6141/6125/6137/6231/6217/23521/6130/6227/9349/6135/6129/6189/6133/6191/6181/6210/6234/6156	0.332	59	0.766234
R-HSA-8868773	rRNA processing in the nucleus and cytosol	77	0.400687	1.69999	0.00143164	0.00653311	0.00419198	1355	tags=77%, list=51%, signal=39%	25873/6160/2197/11224/6161/6229/6168/6142/6228/6155/6154/6157/6143/6169/6230/6146/6138/6134/6209/6144/6166/6132/6152/6158/6204/6201/6165/6147/6164/6124/6122/6139/6159/4736/9045/6232/6205/6128/6136/6224/6218/6141/6125/6137/6231/6217/23521/6130/6227/9349/6135/6129/6189/6133/6191/6181/6210/6234/6156	0.332	59	0.766234
R-HSA-983705	Signaling by the B Cell Receptor (BCR)	58	0.421783	1.69385	0.00490838	0.0188203	0.012076	891	tags=67%, list=33%, signal=46%	5702/5707/5710/9861/9491/5706/5694/5717/5696/5700/5708/5720/6850/5705/5688/5692/5682/5701/5716/5713/5693/5709/5687/5719/5685/5704/5478/5718/5695/5689/5690/5684/5683/5336/5686/5699/10213/5714/2280	0.68105	39	0.672414
R-HSA-5689880	Ub-specific processing proteases	61	0.414248	1.6829	0.00464345	0.0179104	0.0114922	853	tags=67%, list=32%, signal=47%	408/9097/9958/23358/5702/5707/5710/9861/9491/5706/5694/5717/5696/5700/5708/5720/5705/5688/9146/5692/5682/5701/5716/5713/5693/5709/5687/5719/5685/5704/5718/5695/5689/5690/5684/5683/8239/5686/5699/10213/3416	0.6863	41	0.672131
R-HSA-5668541	TNFR2 non-canonical NF-kB pathway	52	0.431022	1.68272	0.00641231	0.023609	0.0151487	835	tags=67%, list=31%, signal=47%	5702/5707/5710/9861/9491/5706/5694/5717/5696/5700/5708/5720/9040/5705/5688/5692/5682/5701/5716/5713/5693/5709/5687/5719/5685/5704/5718/5695/5689/5690/5684/5683/5686/5699/10213	0.69815	35	0.673077
R-HSA-204005	COPII-mediated vesicle transport	29	0.489056	1.66207	0.0148127	0.0477545	0.0306417	680	tags=52%, list=25%, signal=39%	10342/9871/22872/6396/2348/8615/51128/55291/81876/9554/9632/23256/5861/90411/10652	0.764	15	0.517241
R-HSA-8878166	Transcriptional regulation by RUNX2	58	0.411198	1.65134	0.00589005	0.0221904	0.0142385	1015	tags=74%, list=38%, signal=47%	5595/5594/5702/5707/5710/9861/9491/5706/5694/5717/5696/5700/5708/5720/5705/5688/5692/5682/5701/5716/5713/5693/5709/5687/5719/5685/5704/5718/5695/5689/5690/5684/5683/10013/5686/5699/10213/5714/10273/5698/23198/5711/5715	0.68105	43	0.741379
R-HSA-5358346	Hedgehog ligand biogenesis	49	0.424425	1.63972	0.00751644	0.0272104	0.0174595	835	tags=71%, list=31%, signal=50%	5702/5707/5710/9861/9491/5706/5694/5717/5696/5700/5708/5720/5705/5688/5692/5682/7415/5701/5716/5713/5693/5709/5687/5719/5685/5704/5718/5695/5689/5690/5684/5683/5686/5699/10213	0.7277	35	0.714286
R-HSA-983169	Class I MHC mediated antigen processing & presentation	127	0.352942	1.61904	0.00219298	0.00922761	0.0059209	1015	tags=64%, list=38%, signal=41%	4360/223082/9871/22872/10952/10134/6396/9616/6271/51128/79876/1520/6923/642/5702/5707/7326/26270/5710/9554/9861/8453/9491/5706/5694/5717/5696/7335/9632/5700/5708/5720/9040/3093/5705/63893/5688/5692/5682/90678/5701/7334/5716/5713/9520/5693/7332/5709/5687/5719/5685/8065/567/5704/6921/5718/5695/5689/5690/3107/5684/5683/7317/5686/5699/10213/5714/3133/3106/10273/5698/9246/2243/23198/4615/5711/10533/96…	0.6306	81	0.637795
R-HSA-109581	Apoptosis	95	0.368284	1.6143	0.00273224	0.0111352	0.00714489	1015	tags=66%, list=38%, signal=43%	2810/1832/2934/51074/10134/4836/839/1828/7533/5595/840/5594/5702/5707/5710/100506658/9861/9491/5706/5694/5717/5696/5700/5708/5720/5705/5688/5692/836/5682/5701/5716/5713/28988/5693/5709/5687/5062/5719/5685/5704/5718/5533/5695/5689/5690/2339/5684/5683/5686/5699/10213/355/7531/5714/26060/7529/7534/5698/23198/5711/10059/5715	0.6555	63	0.663158
R-HSA-1257604	PIP3 activates AKT signaling	70	0.38694	1.61423	0.00626523	0.0231992	0.0148858	1015	tags=67%, list=38%, signal=43%	5595/8396/5594/5702/5707/5710/9861/9491/5706/5694/5717/5696/5700/5708/5720/5705/5688/5692/5682/5701/5716/5713/5693/5709/5687/5719/5685/5704/79837/5718/5695/5689/5690/5684/5683/5686/5699/10213/5714/10273/5525/5698/23198/4615/5711/5518/5715	0.63995	47	0.671429
R-HSA-69002	DNA Replication Pre-Initiation	46	0.420843	1.60224	0.0113916	0.0384467	0.0246694	835	tags=74%, list=31%, signal=52%	5702/5707/5710/9861/9491/5706/5694/5717/5696/5700/5708/5720/5705/5688/5692/5682/5701/5716/5713/5693/5709/5687/5719/5685/5704/5718/5695/5689/5690/5684/5683/5686/5699/10213	0.7293	34	0.73913
R-HSA-68867	Assembly of the pre-replicative complex	46	0.420843	1.60224	0.0113916	0.0384467	0.0246694	835	tags=74%, list=31%, signal=52%	5702/5707/5710/9861/9491/5706/5694/5717/5696/5700/5708/5720/5705/5688/5692/5682/5701/5716/5713/5693/5709/5687/5719/5685/5704/5718/5695/5689/5690/5684/5683/5686/5699/10213	0.7293	34	0.73913
R-HSA-162906	HIV Infection	90	0.353904	1.53306	0.00735294	0.026768	0.0171757	1015	tags=64%, list=38%, signal=41%	6396/4836/55690/6923/5702/5707/5710/9861/9491/5706/5694/5717/5696/5700/5708/5720/5705/5688/5692/5682/5701/5716/5713/161/5693/10053/163/5709/5687/5062/5719/5685/8065/567/5704/5478/6921/5718/5695/5689/5690/162/5684/1173/5683/5686/7514/5699/10213/51606/5714/164/5698/23198/5711/160/3105/5715	0.63995	58	0.644444
R-HSA-68886	M Phase	107	0.341698	1.52405	0.00609261	0.0226897	0.0145589	995	tags=62%, list=37%, signal=40%	84617/6396/2029/5577/5595/8615/5594/5702/5707/5710/81876/9861/9491/5706/5694/5717/5696/5700/5861/5708/5720/51143/5705/5688/5692/5682/6249/5701/5716/5713/5693/5709/5048/5687/23175/5719/5685/5704/10121/5718/5695/5689/5690/22933/5684/5683/5566/5686/7514/5699/10213/1781/5520/95681/7531/5714/3320/1780/5525/5862/1778/10726/5698/23198/5711/5518	0.5703	66	0.616822
R-HSA-1799339	SRP-dependent cotranslational protein targeting to membrane	88	0.342745	1.47998	0.0141871	0.0461972	0.0296425	1344	tags=72%, list=50%, signal=37%	25873/10952/6160/2197/11224/6161/6229/6168/6142/6228/6155/6154/6157/6143/6169/6230/6146/6138/6134/6209/6144/6166/6132/6152/6158/6204/6201/6165/6147/6164/6124/6728/6122/6727/6139/6159/4736/9045/6232/6205/6128/6136/6224/6218/6141/6125/6137/6231/6217/23521/6731/6130/6227/9349/6135/6129/6189/6729/6133/6191/6181/6210/6234	0.31725	63	0.715909
R-HSA-8953854	Metabolism of RNA	181	0.291635	1.41251	0.00593952	0.0222475	0.0142751	1225	tags=65%, list=46%, signal=37%	3315/25873/6396/6160/2197/11260/25996/11224/5702/5707/5710/6499/9861/1975/9491/6161/6229/5706/5694/5717/5696/5700/26986/5708/5720/6168/5705/5688/6142/6228/5692/5682/6155/5701/5716/5713/10605/5725/4904/5693/5709/2058/5687/6154/6157/5719/5685/6143/5704/6169/5718/5695/5093/5689/51645/5690/5684/5683/5686/6230/7514/5699/10213/1977/5520/6146/6138/6134/5714/1994/6209/6144/6166/10465/6132/6152/7529/6158/…	0.4449	117	0.646409
R-HSA-2262752	Cellular responses to stress	270	0.256914	1.31007	0.0136103	0.044769	0.028726	1191	tags=60%, list=45%, signal=37%	4199/84617/2878/2729/2673/645/25873/22872/2876/5753/3417/5601/6396/475/6160/6195/9973/318/7296/213/5595/25824/9588/6647/2197/5226/5594/11224/6923/5702/5707/5710/9861/8453/9491/6161/6229/5706/5694/5717/5696/5700/5708/5720/51143/6197/6168/7086/5705/5688/6142/6228/5692/5682/6155/7415/5701/5716/5713/5693/3337/2539/5709/5687/830/6154/6157/5719/5685/6143/5704/10121/6169/5052/6921/5718/5695/5689/5690/84…	0.39725	163	0.603704
R-HSA-8953897	Cellular responses to stimuli	271	0.255642	1.30276	0.0130152	0.0434734	0.0278947	1191	tags=60%, list=45%, signal=37%	4199/84617/2878/2729/2673/645/25873/22872/2876/5753/3417/5601/6396/475/6160/6195/9973/318/7296/213/5595/25824/9588/6647/2197/5226/5594/11224/6923/5702/5707/5710/9861/8453/9491/6161/6229/5706/5694/5717/5696/5700/5708/5720/51143/6197/6168/7086/5705/5688/6142/6228/5692/5682/6155/7415/5701/5716/5713/5693/3337/2539/5709/5687/830/6154/6157/5719/5685/6143/5704/10121/6169/5052/6921/5718/5695/5689/5690/84…	0.397	163	0.601476
R-HSA-9658195	Leishmania infection	65	-0.433571	-1.56405	0.0111946	0.0381793	0.0244978	737	tags=41%, list=28%, signal=30%	5045/4690/5573/2782/5970/1432/55970/2783/2773/6868/2778/2787/4641/109/4067/718/7525/351/4644/8324/1511/6714/2771/2678/2770/7474/2687	0.058	27	0.415385
R-HSA-9824443	Parasitic Infection Pathways	65	-0.433571	-1.56405	0.0111946	0.0381793	0.0244978	737	tags=41%, list=28%, signal=30%	5045/4690/5573/2782/5970/1432/55970/2783/2773/6868/2778/2787/4641/109/4067/718/7525/351/4644/8324/1511/6714/2771/2678/2770/7474/2687	0.058	27	0.415385
R-HSA-8957275	Post-translational protein phosphorylation	71	-0.432324	-1.57822	0.00772038	0.0277934	0.0178336	793	tags=44%, list=30%, signal=32%	5611/10130/8720/5954/720/721/1356/64856/3913/1462/3956/813/2519/3491/11167/7018/334/54757/718/51280/4240/56975/351/54972/4148/2621/4241/2200/8614/8404/3371	-0.2695	31	0.43662
R-HSA-500792	GPCR ligand binding	29	-0.527138	-1.6264	0.0147883	0.0477545	0.0306417	440	tags=43%, list=16%, signal=37%	2778/2787/1604/718/6376/6288/183/351/8324/301/7474/8321/797	-0.83835	13	0.448276
R-HSA-2173782	Binding and Uptake of Ligands by Scavenger Receptors	28	-0.535624	-1.64426	0.0121118	0.0406655	0.0260931	641	tags=39%, list=24%, signal=30%	1277/4035/3512/2495/6678/948/6288/3040/81035/1282/1284	-0.18205	11	0.392857
R-HSA-9610379	HCMV Late Events	24	-0.556961	-1.64529	0.0134185	0.0443633	0.0284657	521	tags=79%, list=20%, signal=64%	91782/25978/84313/27243/128866/27183/11267/55048/29082/92421/7251/79643/85236/51160/79720/8360/8350/8332/8970	-0.3752	19	0.791667
R-HSA-422356	Regulation of insulin secretion	26	-0.546846	-1.65115	0.0131972	0.0438552	0.0281397	709	tags=48%, list=27%, signal=36%	5573/2782/55970/2783/2181/2778/2787/2767/948/2771/2182/2770/6616	-0.4467	13	0.5
R-HSA-3781865	Diseases of glycosylation	55	-0.475014	-1.66499	0.00390568	0.0153387	0.00984208	598	tags=44%, list=22%, signal=35%	2132/7841/5199/2817/26229/3073/2683/11041/4853/6382/113189/11095/4854/375790/11253/2239/118430/9508/22856/3339/727897/4588/7058/7057	-0.5166	24	0.436364
R-HSA-1971475	A tetrasaccharide linker sequence is required for GAG synthesis	11	-0.687453	-1.66952	0.013877	0.0454156	0.0291409	541	tags=91%, list=20%, signal=73%	6385/1462/2817/26229/64131/64132/6382/375790/2239/3339	-1.2699	10	0.909091
R-HSA-6785807	Interleukin-4 and Interleukin-13 signaling	24	-0.572359	-1.69078	0.00878594	0.0312818	0.020072	438	tags=38%, list=16%, signal=32%	6624/948/6288/7412/301/3929/7431/3934/4318	-0.2063	9	0.375
R-HSA-977444	GABA B receptor activation	10	-0.714306	-1.6915	0.0101602	0.0352074	0.0225908	692	tags=80%, list=26%, signal=59%	2782/55970/2783/2773/2787/109/2771/2770	-1.0696	8	0.8
R-HSA-991365	Activation of GABAB receptors	10	-0.714306	-1.6915	0.0101602	0.0352074	0.0225908	692	tags=80%, list=26%, signal=59%	2782/55970/2783/2773/2787/109/2771/2770	-1.0696	8	0.8
R-HSA-1638091	Heparan sulfate/heparin (HS-GAG) metabolism	19	-0.607496	-1.6939	0.0086011	0.0307929	0.0197583	831	tags=74%, list=31%, signal=51%	6385/3425/3340/1462/2132/2817/26229/64131/64132/6382/9394/375790/2239/3339	-0.9456	14	0.736842
R-HSA-375165	NCAM signaling for neurite out-growth	16	-0.639681	-1.70972	0.00988631	0.034817	0.0223403	366	tags=44%, list=14%, signal=38%	1291/375790/1290/6714/1287/1282/1284	-0.89195	7	0.4375
R-HSA-1474228	Degradation of the extracellular matrix	56	-0.485851	-1.7105	0.00258769	0.0106128	0.00680972	291	tags=27%, list=11%, signal=24%	11095/649/23385/1290/1511/80781/3339/5654/1287/4318/824/1282/2200/1284/1991	-0.17695	15	0.267857
R-HSA-3000170	Syndecan interactions	12	-0.689486	-1.71223	0.0100034	0.0350389	0.0224827	333	tags=58%, list=12%, signal=51%	1277/3688/6382/3655/1290/7057/3371	-0.89435	7	0.583333
R-HSA-9694548	Maturation of spike protein	13	-0.67794	-1.72432	0.00939755	0.0332766	0.0213519	767	tags=69%, list=29%, signal=50%	6184/23193/7841/821/1650/6482/11282/6480/11253	-0.9574	9	0.692308
R-HSA-9662851	Anti-inflammatory response favouring Leishmania parasite infection	29	-0.561096	-1.73117	0.00560399	0.0212362	0.0136262	737	tags=60%, list=28%, signal=44%	5045/5573/2782/1432/55970/2783/2773/6868/2778/2787/109/4067/7525/6714/2771/2678/2770/2687	-0.8364	18	0.62069
R-HSA-9664433	Leishmania parasite growth and survival	29	-0.561096	-1.73117	0.00560399	0.0212362	0.0136262	737	tags=60%, list=28%, signal=44%	5045/5573/2782/1432/55970/2783/2773/6868/2778/2787/109/4067/7525/6714/2771/2678/2770/2687	-0.8364	18	0.62069
R-HSA-3560782	Diseases associated with glycosaminoglycan metabolism	17	-0.641565	-1.741	0.00721785	0.0264247	0.0169554	598	tags=71%, list=22%, signal=55%	1462/2132/2817/26229/3073/2683/6382/113189/375790/2239/22856/3339	-1.0645	12	0.705882
R-HSA-1442490	Collagen degradation	22	-0.619738	-1.793	0.00256781	0.0105983	0.00680043	737	tags=64%, list=28%, signal=46%	5045/7373/1277/4323/4316/6868/1291/1290/80781/1287/4318/1282/1284/1991	-0.96465	14	0.636364
R-HSA-9694635	Translation of Structural Proteins	18	-0.652464	-1.79545	0.00310255	0.0125653	0.00806254	767	tags=67%, list=29%, signal=48%	6184/23193/1452/7841/821/3276/1650/6482/11282/6480/11253/2589	-0.8431	12	0.666667
R-HSA-392518	Signal amplification	14	-0.697809	-1.8037	0.00450902	0.0174961	0.0112264	692	tags=79%, list=26%, signal=58%	2782/1432/55970/2783/2773/10672/2787/2767/6714/2771/2770	-1.0696	11	0.785714
R-HSA-163125	Post-translational modification: synthesis of GPI-anchored proteins	12	-0.728124	-1.80819	0.00373008	0.0148288	0.00951489	234	tags=42%, list=9%, signal=38%	27076/1368/4241/4045/8581	-0.587	5	0.416667
R-HSA-1630316	Glycosaminoglycan metabolism	40	-0.553356	-1.82383	0.000907304	0.00474139	0.00304232	771	tags=65%, list=29%, signal=47%	3425/8702/3340/1462/960/93010/2588/2132/2817/26229/3073/2683/64131/6482/11041/64132/6382/9394/113189/375790/2239/10331/54480/79586/22856/3339	-0.93485	26	0.65
R-HSA-3000171	Non-integrin membrane-ECM interactions	30	-0.589304	-1.82834	0.00124378	0.00588299	0.00377483	333	tags=37%, list=12%, signal=32%	6382/3655/284217/375790/1290/3339/1287/1282/1284/7057/3371	-0.3885	11	0.366667
R-HSA-6803157	Antimicrobial peptides	21	-0.643285	-1.8393	0.00177305	0.00755879	0.0048501	237	tags=48%, list=9%, signal=44%	6279/5657/1191/1672/1511/820/3934/6039/1991/1668	-0.8652	10	0.47619
R-HSA-2022090	Assembly of collagen fibrils and other multimeric structures	26	-0.610139	-1.84225	0.00157109	0.00702116	0.00450513	366	tags=46%, list=14%, signal=40%	1291/3655/649/1290/80781/1287/4017/4318/1282/4015/1284/84171	-1.12275	12	0.461538
R-HSA-913709	O-linked glycosylation of mucins	25	-0.621154	-1.85254	0.00174631	0.00749409	0.00480859	427	tags=64%, list=16%, signal=54%	2650/4585/2590/93010/84752/6482/11226/6480/2589/10331/118430/727897/55568/51809/4588/57452	-0.9307	16	0.64
R-HSA-3906995	Diseases associated with O-glycosylation of proteins	23	-0.636834	-1.86073	0.00128082	0.00601428	0.00385907	403	tags=43%, list=15%, signal=37%	11041/4853/11095/4854/118430/9508/727897/4588/7058/7057	-0.8012	10	0.434783
R-HSA-1793185	Chondroitin sulfate/dermatan sulfate metabolism	19	-0.669123	-1.86574	0.00162285	0.00715379	0.00459023	541	tags=68%, list=20%, signal=55%	2817/26229/3073/64131/64132/6382/113189/375790/2239/54480/79586/22856/3339	-1.2699	13	0.684211
R-HSA-425407	SLC-mediated transmembrane transport	25	-0.626392	-1.86816	0.00174631	0.00749409	0.00480859	751	tags=60%, list=28%, signal=44%	57153/1356/57181/6505/6558/64116/6565/10568/6523/56606/347/9058/11254/6506/64078	-0.8499	15	0.6
R-HSA-9772573	Late SARS-CoV-2 Infection Events	21	-0.653435	-1.86832	0.00161186	0.00715379	0.00459023	767	tags=67%, list=29%, signal=48%	6184/23193/5045/1452/7841/821/3276/7113/1650/6482/11282/6480/11253/2589	-0.7288	14	0.666667
R-HSA-1650814	Collagen biosynthesis and modifying enzymes	21	-0.65479	-1.8722	0.00145068	0.0065737	0.00421802	366	tags=52%, list=14%, signal=46%	1291/64175/649/1290/871/9508/80781/8985/1287/1282/1284	-1.4916	11	0.52381
R-HSA-1474244	Extracellular matrix organization	121	-0.482146	-1.90487	0.000130736	0.00244123	0.00156642	333	tags=28%, list=12%, signal=26%	6382/3655/284217/11095/64175/649/375790/351/7412/2202/90187/23385/1290/871/1511/9508/80781/3339/8985/5654/4148/1287/4017/4318/824/1282/2200/4015/1284/1991/84171/7057/4237/3371	-0.2706	34	0.280992
R-HSA-2243919	Crosslinking of collagen fibrils	10	-0.806551	-1.90994	0.00103324	0.00519021	0.0033303	65	tags=70%, list=2%, signal=69%	649/1287/4017/1282/4015/1284/84171	-3.2653	7	0.7
R-HSA-202433	Generation of second messenger molecules	12	-0.770227	-1.91274	0.00118684	0.00565496	0.00362851	180	tags=50%, list=7%, signal=47%	3125/3122/3123/3119/3113/3115	-1.72985	6	0.5
R-HSA-202733	Cell surface interactions at the vascular wall	42	-0.574858	-1.91869	0.000447628	0.00266113	0.00170751	435	tags=52%, list=16%, signal=45%	960/4893/1277/3688/3512/2817/634/961/4067/7525/6382/3655/5672/5673/3543/6714/5669/5678/5777/2621/972/5670	-0.7641	22	0.52381
R-HSA-1474290	Collagen formation	36	-0.59759	-1.92625	0.000459629	0.00268324	0.0017217	366	tags=44%, list=14%, signal=39%	1291/3655/64175/649/1290/871/9508/80781/8985/1287/4017/4318/1282/4015/1284/84171	-1.05575	16	0.444444
R-HSA-1433557	Signaling by SCF-KIT	15	-0.741141	-1.94609	0.000831255	0.0043793	0.00280998	355	tags=40%, list=13%, signal=35%	4067/7525/3815/6714/5777/4318	-0.2058	6	0.4
R-HSA-877300	Interferon gamma signaling	25	-0.653203	-1.94812	0.000635021	0.00342912	0.00220029	245	tags=36%, list=9%, signal=33%	7412/3125/10437/3122/3123/5777/3119/3113/3115	-0.1696	9	0.36
R-HSA-186797	Signaling by PDGF	29	-0.655046	-2.02104	0.000311333	0.00244123	0.00156642	165	tags=31%, list=6%, signal=29%	1290/6714/1287/56034/5327/1282/1284/7058/7057	-0.6354	9	0.310345
R-HSA-216083	Integrin cell surface interactions	30	-0.659731	-2.04684	0.000155473	0.00244123	0.00156642	386	tags=47%, list=14%, signal=40%	961/1291/3655/375790/7412/1290/80781/3339/1287/1282/2200/1284/7057/3371	-0.89435	14	0.466667
R-HSA-5173105	O-linked glycosylation	37	-0.634563	-2.06037	0.000151791	0.00244123	0.00156642	694	tags=59%, list=26%, signal=45%	4585/2590/54507/93010/84752/5199/6482/11041/11226/6480/11095/2589/10331/118430/9508/727897/55568/51809/4588/57452/7058/7057	-0.9307	22	0.594595
R-HSA-388841	Costimulation by the CD28 family	23	-0.732996	-2.1417	0.000160102	0.00244123	0.00156642	355	tags=43%, list=13%, signal=38%	4067/7525/3125/6714/3122/3123/5777/3119/3113/3115	-0.2058	10	0.434783

## Sheet: GO_col_up_GDM
ID	Description	setSize	enrichmentScore	NES	pvalue	p.adjust	qvalue	rank	leading_edge	core_enrichment	medianFC	core_enrichment_count	GeneRatio
GO:0006418	tRNA aminoacylation for protein translation	21	0.739939	1.93381	0.000100553	0.00814807	0.00806191	396	tags=90%, list=21%, signal=73%	7453/6301/833/4677/8565/2193/3035/6897/10056/2617/16/5917/2058/57470/1615/3376/51520/3735/5859	1.29328	19	0.904762
GO:0043038	amino acid activation	21	0.739939	1.93381	0.000100553	0.00814807	0.00806191	396	tags=90%, list=21%, signal=73%	7453/6301/833/4677/8565/2193/3035/6897/10056/2617/16/5917/2058/57470/1615/3376/51520/3735/5859	1.29328	19	0.904762
GO:0043039	tRNA aminoacylation	21	0.739939	1.93381	0.000100553	0.00814807	0.00806191	396	tags=90%, list=21%, signal=73%	7453/6301/833/4677/8565/2193/3035/6897/10056/2617/16/5917/2058/57470/1615/3376/51520/3735/5859	1.29328	19	0.904762
GO:0002181	cytoplasmic translation	119	0.63655	1.92196	9.999e-05	0.00814807	0.00806191	569	tags=76%, list=30%, signal=57%	6143/6228/6147/4904/10492/6141/6135/8894/6301/1981/6181/8668/1968/10399/6136/6128/6204/8661/6203/6156/6130/8663/26986/8669/6208/6125/6234/6139/3921/6134/6206/8662/6222/6191/6129/6173/6124/2107/6207/6175/28985/8562/6227/6224/1983/16/6189/6201/3646/6223/51386/6210/6164/6217/8667/6193/6205/6122/9349/6165/4736/6187/6137/6232/6235/6188/7555/9045/6154/6132/6194/1973/8891/6146/6158/6161/6155/27335/7812/…	1.23807	90	0.756303
GO:0090114	COPII-coated vesicle budding	15	0.755043	1.88206	0.000101616	0.00814807	0.00806191	326	tags=67%, list=17%, signal=56%	27095/10483/126003/9871/9218/9632/22872/6396/5537/553115	1.34679	10	0.666667
GO:0042273	ribosomal large subunit biogenesis	18	0.715864	1.83439	0.000100918	0.00814807	0.00806191	335	tags=67%, list=18%, signal=55%	6147/6135/6128/6130/6125/6134/6129/6175/6165/4736/9045/6154	1.23398	12	0.666667
GO:0006412	translation	244	0.576807	1.79305	9.999e-05	0.00814807	0.00806191	573	tags=62%, list=30%, signal=50%	7453/6238/253943/6143/1965/6228/6147/4904/51065/10492/1975/6141/1936/6135/8894/1937/6301/1981/6181/8668/5036/1968/10399/6136/833/6128/6204/8661/4677/6203/6156/6130/8663/26986/1656/8669/8565/1938/6208/2193/6125/6234/3035/6897/6139/3921/6134/6206/8662/3658/28969/6222/6191/6129/6173/6124/2107/10056/26135/6207/6059/6175/28985/8562/23191/6227/2617/6224/6470/1984/1983/16/6189/6201/9255/3646/2935/6223/5…	1.0449	152	0.622951
GO:0042254	ribosome biogenesis	70	0.610829	1.78909	9.999e-05	0.00814807	0.00806191	349	tags=57%, list=18%, signal=48%	6228/2752/6147/51065/6135/5036/6128/6203/6130/6208/6125/6234/3921/6134/6206/6191/6129/26135/6207/6059/6175/6227/1983/6189/6201/6223/6210/6217/6193/6205/6165/4736/6232/83939/51119/9045/6154/9669/5901/6194	1.15535	40	0.571429
GO:0043043	peptide biosynthetic process	249	0.574301	1.78648	9.999e-05	0.00814807	0.00806191	573	tags=62%, list=30%, signal=50%	7453/6238/253943/6143/1965/6228/6147/4904/51065/10492/1975/6141/1936/6135/8894/1937/6301/1981/6181/8668/5036/1968/10399/6136/833/6128/6204/8661/4677/6203/6156/6130/8663/26986/1656/8669/8565/1938/6208/2193/6125/6234/3035/6897/6139/3921/6134/6206/8662/3658/28969/6222/6191/6129/6173/6124/3029/2107/10056/26135/6207/6059/6175/28985/8562/23191/6227/2617/6224/6470/1984/1983/16/6189/6201/9255/3646/2935/6…	1.03292	154	0.618474
GO:0043604	amide biosynthetic process	269	0.564757	1.76104	9.999e-05	0.00814807	0.00806191	636	tags=63%, list=33%, signal=49%	7453/6238/253943/6143/1965/6228/6147/4904/51065/10492/1975/6141/1936/47/6135/8894/1937/6301/1981/6181/8668/5036/1968/10399/6136/833/6128/6204/8661/4677/6203/6156/6130/8663/26986/1656/8669/8565/1938/6208/32/2193/6125/6234/3035/6897/6139/9218/3921/6134/6206/8662/3658/28969/6222/6191/6129/6173/6124/3029/2107/10056/26135/6207/6059/6175/28985/8562/23191/6227/2617/6224/5007/6470/1984/1983/16/6189/6201/…	1.00656	170	0.63197
GO:0006518	peptide metabolic process	272	0.56335	1.75689	9.999e-05	0.00814807	0.00806191	636	tags=62%, list=33%, signal=49%	7453/6238/253943/6143/1965/6228/6147/4904/51065/10492/1975/6141/1936/6135/55915/8894/1937/6301/1981/6181/8668/5036/1968/10399/6136/833/6128/6204/8661/4677/6203/6156/6130/8663/26986/1656/8669/8565/1938/6208/2193/6125/6234/3035/6897/6139/3921/6134/6206/8662/3658/7064/28969/6222/6191/6129/6173/6124/3029/2107/10056/26135/6207/6059/6175/28985/8562/23191/6227/2617/6224/6470/1984/1983/16/6189/6201/9255/…	0.996109	170	0.625
GO:0022613	ribonucleoprotein complex biogenesis	103	0.579901	1.73691	9.999e-05	0.00814807	0.00806191	349	tags=54%, list=18%, signal=47%	6228/2752/6147/51065/6135/8894/8668/5036/1968/6128/8661/6203/6130/8663/8669/6208/6125/6234/3921/6134/6206/8662/6191/6129/3326/26135/6207/6059/11171/6175/28985/8562/6227/1983/6189/6201/3646/6223/51386/6210/6217/8667/6193/6205/6165/8575/4736/6232/3320/83939/51119/9045/6154/9669/5901/6194	1.14448	56	0.543689
GO:0022618	protein-RNA complex assembly	56	0.589645	1.69995	9.999e-05	0.00814807	0.00806191	292	tags=54%, list=15%, signal=47%	6147/51065/6135/8894/8668/1968/6128/8661/8663/8669/6208/6125/6234/3921/6134/8662/3326/11171/6175/28985/8562/1983/3646/6223/51386/8667/6193/8575/6232/3320	1.21026	30	0.535714
GO:0071826	protein-RNA complex organization	59	0.581928	1.68484	9.999e-05	0.00814807	0.00806191	292	tags=53%, list=15%, signal=46%	6147/51065/6135/8894/8668/1968/6128/8661/8663/8669/3799/6208/6125/6234/3921/6134/8662/3326/11171/6175/28985/8562/1983/3646/6223/51386/8667/6193/8575/6232/3320	1.18842	31	0.525424
GO:0042274	ribosomal small subunit biogenesis	31	0.616541	1.68387	0.00010008	0.00814807	0.00806191	349	tags=61%, list=18%, signal=51%	6228/51065/6203/6208/6234/3921/6206/6191/6207/6227/6189/6201/6223/6210/6217/6193/6205/6232/6194	1.24718	19	0.612903
GO:0006399	tRNA metabolic process	33	0.609363	1.6769	0.00010005	0.00814807	0.00806191	656	tags=82%, list=34%, signal=55%	7453/6301/833/4677/8565/2193/3035/6897/10056/2617/16/5917/2058/51637/57470/1615/3376/129450/51520/3735/5859/1653/207/26610/25940/7407/4141	1.10902	27	0.818182
GO:0043603	amide metabolic process	317	0.534866	1.67528	9.999e-05	0.00814807	0.00806191	636	tags=58%, list=33%, signal=46%	7453/6238/253943/6143/1965/6228/2752/6147/4904/51065/10492/1975/6141/1936/47/6135/55915/8894/1937/6301/4860/1981/6181/8668/5036/1968/10399/6136/833/6128/6204/8661/4677/6203/6156/6130/8663/26986/1656/8669/8565/1938/6208/32/2193/6125/6234/3035/6897/6139/9218/3921/6134/6206/8662/3658/7064/28969/6222/6191/6129/6173/6124/3029/2107/10056/26135/6207/6059/6175/28985/8562/23191/6227/2617/6224/5007/6470/19…	0.927383	183	0.577287
GO:0006413	translational initiation	61	0.574656	1.66796	9.999e-05	0.00814807	0.00806191	573	tags=69%, list=30%, signal=50%	253943/1965/1975/8894/1981/8668/1968/8661/8663/8669/8662/28969/6059/28985/8562/1983/6189/3646/51386/8667/6193/83939/6188/9669/1977/8892/7458/3315/23367/1973/8891/27335/7812/5499/8666/9689/10605/8665/1653/1974/8664/1654	1.05453	42	0.688525
GO:1901566	organonitrogen compound biosynthetic process	400	0.518297	1.63248	9.999e-05	0.00814807	0.00806191	639	tags=54%, list=33%, signal=45%	7453/6238/253943/6143/1965/6228/2752/6147/4904/51065/10492/1975/6141/1936/47/6135/8894/1937/6301/4860/1981/6723/6181/8668/5036/1968/10399/6136/833/6128/6204/10135/8661/4677/6203/6156/6130/8663/26986/1656/29968/8669/8565/5634/1938/6208/10327/32/29925/2193/6125/6234/3035/6897/6139/4836/9218/3921/6134/6206/8662/7358/3658/28969/6222/6191/6129/6173/6124/3029/2107/10056/26135/6207/4338/6059/6175/28985/…	0.874031	216	0.54
GO:0034660	ncRNA metabolic process	88	0.53782	1.59605	9.999e-05	0.00814807	0.00806191	396	tags=51%, list=21%, signal=42%	7453/6135/27044/6301/5036/833/4677/6130/8565/6208/2193/6125/6234/3035/6897/6774/6129/10056/29066/6227/2617/16/6201/6223/5917/6217/6165/8575/4736/2058/51637/57470/6923/6232/51119/6921/9045/6154/6194/1615/3376/129450/51520/3735/5859	1.06576	45	0.511364
GO:0006417	regulation of translation	118	0.513517	1.54981	9.999e-05	0.00814807	0.00806191	630	tags=58%, list=33%, signal=41%	253943/1965/4904/51065/10492/1975/6301/1981/5036/10399/6203/8663/26986/1656/1938/6208/6125/6134/8662/3658/28969/6191/2107/26135/6059/23191/6470/1984/1983/16/3646/2935/23112/8667/2058/83939/6188/4076/7555/6154/9669/1977/8892/7458/23173/3315/23367/5976/48/27335/7812/4343/5499/60678/6169/9689/10605/10236/1653/1974/8664/1654/136319/207/26610/54505/1457/84305	0.903619	68	0.576271
GO:0044271	cellular nitrogen compound biosynthetic process	584	0.481535	1.52757	9.999e-05	0.00814807	0.00806191	664	tags=50%, list=35%, signal=47%	7542/7453/6238/253943/7874/6143/1965/5094/6228/6147/4904/51065/9908/10492/1601/1975/6141/1936/47/6135/27044/55915/8894/1937/6301/4860/1981/6723/6675/6181/8668/5036/1968/10399/6136/833/6128/6204/10135/8661/4677/6203/6156/6130/8663/26986/1656/29968/8669/11124/8565/27131/5634/1938/5687/6208/32/29925/2193/6125/6234/3035/6897/6139/6774/9218/3921/6134/6206/8878/8662/7358/3658/28969/6222/6191/6129/3326/…	0.802858	291	0.498288
GO:0010608	post-transcriptional regulation of gene expression	139	0.498494	1.51696	9.999e-05	0.00814807	0.00806191	630	tags=55%, list=33%, signal=40%	253943/1965/4904/51065/10492/1975/6301/1981/5036/10399/6203/8663/26986/1656/1938/6208/6125/6774/6134/8662/3658/28969/6191/54502/2107/26135/29066/6059/23191/6470/1984/1983/16/3646/2935/23112/8667/2058/6923/83939/6188/4076/6921/7555/6154/9669/5901/1977/8892/7458/23173/3315/23367/5976/48/7247/27335/7812/4343/5499/60678/6169/9689/10605/10236/1653/1974/8664/1654/136319/207/8737/26610/8761/54505/1457/8…	0.874194	77	0.553957
GO:0034248	regulation of amide metabolic process	131	0.485414	1.47355	9.999e-05	0.00814807	0.00806191	630	tags=53%, list=33%, signal=38%	253943/1965/4904/51065/10492/1975/6301/1981/5036/10399/6203/8663/26986/1656/1938/6208/6125/6134/8662/3658/28969/6191/2107/26135/6059/23191/6470/1984/1983/16/3646/2935/23112/8667/2058/83939/6188/4076/7555/6154/9669/1977/8892/7458/23173/3315/23367/5976/48/27335/7812/4343/5499/60678/6169/9689/10605/274/10236/1653/1974/8664/1654/136319/5300/207/26610/54505/1457/84305	0.864549	70	0.534351
GO:0034641	cellular nitrogen compound metabolic process	731	0.45438	1.44516	9.999e-05	0.00814807	0.00806191	709	tags=49%, list=37%, signal=49%	7542/7453/51251/6238/10059/23171/253943/7874/6143/1965/5094/6228/6147/4904/51065/9908/10492/1601/1975/6141/1936/47/6135/27044/55915/8894/1937/6301/4860/1981/6723/6675/6181/8668/5036/7360/1968/10399/6136/833/6128/5566/6204/10135/8661/4677/6203/6156/6130/8663/26986/1656/29968/1808/8669/11124/8565/27131/5634/1938/5687/6208/32/29925/2193/6125/6234/3035/6897/5887/6139/6774/9218/3921/6134/6206/8878/866…	0.740406	355	0.485636
GO:0010467	gene expression	698	0.454175	1.44407	9.999e-05	0.00814807	0.00806191	656	tags=45%, list=34%, signal=46%	7542/839/7453/26973/6238/10059/9529/253943/7874/6143/1965/5094/6228/9141/6147/4904/51065/9908/10492/1601/10146/1975/6141/1936/6135/27044/55915/8894/1937/6301/4860/1981/552900/6181/8668/573/5036/10988/1968/6767/10399/6136/833/6128/5566/6204/10135/8661/4677/9146/6203/6156/6130/8663/26986/1656/8669/11124/8565/27131/1938/5687/6208/32/2193/6125/6234/3035/6897/8260/6139/6774/3921/10726/6134/6206/8878/8…	0.708857	313	0.448424
GO:0009059	macromolecule biosynthetic process	733	0.453697	1.44301	9.999e-05	0.00814807	0.00806191	656	tags=44%, list=34%, signal=47%	7542/839/7453/26973/6238/10059/9529/253943/7874/6143/1965/5094/6228/2752/9141/6147/4904/51065/9908/10492/1601/10146/1975/6141/1936/6135/27044/55915/8894/1937/6301/4860/1981/552900/6181/8668/573/5036/10988/7360/1968/6767/10399/6136/833/6128/5566/6204/10135/8661/4677/9146/6203/6156/6130/8663/26986/1656/8669/11124/8565/27131/1938/5687/6208/32/29925/2193/6125/6234/3035/6897/8260/6139/4836/6774/3921/1…	0.697669	325	0.443383
GO:0042255	ribosome assembly	29	0.608284	1.65112	0.000400641	0.0299189	0.0296025	336	tags=59%, list=18%, signal=49%	6147/51065/6135/6128/6208/6125/6234/3921/6134/6175/1983/6223/6193/6232/83939/51119/9669	1.17653	17	0.586207
GO:0002183	cytoplasmic translational initiation	28	0.604319	1.63562	0.000400761	0.0299189	0.0296025	619	tags=79%, list=32%, signal=54%	8894/1981/8668/1968/8661/8663/8669/8662/28985/8562/1983/3646/51386/8667/1973/8891/27335/8666/8665/1974/8664/54505	1.15381	22	0.785714
GO:0006900	vesicle budding from membrane	32	0.582591	1.59777	0.0005004	0.0361122	0.0357303	234	tags=38%, list=12%, signal=33%	27095/10483/126003/26286/9871/9218/9632/22872/6396/164/1176/5537	0.672959	12	0.375

## Sheet: KEGG_col_up_GDM
ID	Description	setSize	enrichmentScore	NES	pvalue	p.adjust	qvalue	rank	leading_edge	core_enrichment	medianFC	core_enrichment_count	GeneRatio
hsa00970	Aminoacyl-tRNA biosynthesis	21	0.727003	1.89927	0.000201207	0.00612245	0.0060816	396	tags=86%, list=21%, signal=69%	7453/6301/833/4677/8565/2193/3035/6897/10056/2617/16/5917/2058/1615/3376/51520/3735/5859	1.29328	18	0.857143
hsa03010	Ribosome	76	0.646606	1.90489	9.999e-05	0.00426043	0.004232	515	tags=76%, list=27%, signal=58%	6143/6228/6147/51065/6141/6135/6181/6136/6128/6204/6203/6156/6130/6208/6125/6234/6139/3921/6134/6206/6222/6191/6129/6173/6124/6207/6175/6227/6224/6189/6201/6223/6210/6164/6217/6193/6205/6122/9349/6165/4736/6187/6137/6232/6235/6188/9045/6154/6132/6194/6146/6158/6161/6155/6166/6202/6169/6138	1.24185	58	0.763158
hsa05012	Parkinson disease	58	0.545856	1.57587	9.999e-05	0.00426043	0.004232	635	tags=69%, list=33%, signal=47%	1965/5693/9861/7326/5566/3799/5687/5701/147700/5685/5688/5695/5692/5706/5719/5710/5702/5682/5683/5705/5690/5704/5689/5700/5707/5708/5684/5686/7317/10383/5694/5713/5718/89953/203068/5717/5709/7277/64837/5601	1.07426	40	0.689655
hsa05020	Prion disease	63	0.539211	1.566	9.999e-05	0.00426043	0.004232	635	tags=68%, list=33%, signal=47%	1965/5693/9861/5566/3799/5687/5701/147700/5685/5688/5695/5692/5706/5719/5710/5702/5530/5682/5683/5705/5690/5704/5689/5700/5707/5708/10963/5684/5686/10383/5694/5713/5718/89953/203068/1459/5717/5709/5594/7277/64837/1457/5601	1.03621	43	0.68254
hsa03050	Proteasome	39	0.592399	1.65548	0.00040012	0.0106532	0.0105821	416	tags=67%, list=22%, signal=53%	5693/9861/5687/5701/5685/5688/5695/5692/5706/5719/5710/5702/5682/5683/5705/5690/5704/5689/5700/5707/5708/5684/5686/5696/5694/5713	1.12321	26	0.666667
hsa05171	Coronavirus disease - COVID-19	94	0.601731	1.79418	9.999e-05	0.00426043	0.004232	515	tags=65%, list=27%, signal=50%	6143/6228/6147/51065/6141/6135/6181/6136/6128/6204/6203/6156/6130/6208/6125/6234/6139/6774/3921/6134/6206/6222/6191/6129/6173/6124/6207/6175/6227/6224/6189/6201/6223/6210/6164/6217/6193/6205/6122/9349/6165/4736/6187/6137/6232/6235/6188/9045/6154/6132/6194/29110/6146/6158/6161/6155/6166/6772/6202/6169/6138	1.15408	61	0.648936
hsa05016	Huntington disease	68	0.523137	1.52843	0.00019998	0.00612245	0.0060816	608	tags=62%, list=32%, signal=44%	5693/9861/3799/5687/5701/10121/147700/5685/5688/6648/5695/5692/5706/5719/5710/5702/5682/5683/5705/5690/5704/5689/5700/5707/5708/163/5684/5686/10383/10120/5331/5694/5713/5718/89953/203068/5717/1173/5709/10540/7277/64837	0.971737	42	0.617647
hsa05017	Spinocerebellar ataxia	46	0.589557	1.67119	0.00010001	0.00426043	0.004232	416	tags=61%, list=22%, signal=49%	5693/9861/25814/5687/5701/5685/5688/5695/5692/5706/5719/5710/5702/5682/5683/5705/5690/5704/5689/5700/5707/5708/11273/5684/5686/5331/5694/5713	1.10432	28	0.608696
hsa05010	Alzheimer disease	80	0.489993	1.44786	0.00049995	0.0118322	0.0117532	635	tags=60%, list=33%, signal=42%	1965/5693/9861/3799/5687/5701/147700/5685/5688/5695/5692/5706/5719/5710/5702/5530/5682/5683/5705/5690/5704/5689/5700/5605/5707/5708/5684/5686/10383/5331/5694/5713/5604/3416/5718/823/89953/203068/1459/5717/5709/5594/7277/207/64837/8660/1457/5601	0.889734	48	0.6

## Sheet: Reactome_col_up_GDM
ID	Description	setSize	enrichmentScore	NES	pvalue	p.adjust	qvalue	rank	leading_edge	core_enrichment	medianFC	core_enrichment_count	GeneRatio
R-HSA-72649	Translation initiation complex formation	55	0.676721	1.94907	9.999e-05	0.000470833	0.000303515	569	tags=89%, list=30%, signal=64%	1965/6228/51065/1975/8894/1981/8668/1968/6204/8661/6203/8663/26986/8669/6208/6234/3921/6206/8662/6222/6191/6207/6227/6224/6189/6201/3646/6223/51386/6210/6217/8667/6193/6205/6187/6232/6235/6188/6194/1977/7458/1973/27335/8666/6202/8665/1974/6229/8664	1.27409	49	0.890909
R-HSA-72662	Activation of the mRNA upon binding of the cap-binding complex and eIFs, and subsequent binding to 43S	55	0.676721	1.94907	9.999e-05	0.000470833	0.000303515	569	tags=89%, list=30%, signal=64%	1965/6228/51065/1975/8894/1981/8668/1968/6204/8661/6203/8663/26986/8669/6208/6234/3921/6206/8662/6222/6191/6207/6227/6224/6189/6201/3646/6223/51386/6210/6217/8667/6193/6205/6187/6232/6235/6188/6194/1977/7458/1973/27335/8666/6202/8665/1974/6229/8664	1.27409	49	0.890909
R-HSA-72706	GTP hydrolysis and joining of the 60S ribosomal subunit	101	0.659307	1.97553	9.999e-05	0.000470833	0.000303515	569	tags=82%, list=30%, signal=61%	6143/1965/6228/6147/51065/1975/6141/6135/8894/1981/6181/8668/1968/6136/6128/6204/8661/6203/6156/6130/8663/8669/6208/6125/6234/6139/3921/6134/6206/8662/6222/6191/6129/6173/6124/6207/6175/6227/6224/1983/6189/6201/3646/6223/51386/6210/6164/6217/8667/6193/6205/6122/9349/6165/4736/6187/6137/6232/6235/6188/9045/6154/9669/6132/6194/1977/7458/1973/6146/6158/6161/6155/27335/6166/8666/6202/6169/6138/6157/8…	1.24642	83	0.821782
R-HSA-156827	L13a-mediated translational silencing of Ceruloplasmin expression	100	0.658333	1.97196	9.999e-05	0.000470833	0.000303515	569	tags=82%, list=30%, signal=61%	6143/1965/6228/6147/51065/1975/6141/6135/8894/1981/6181/8668/1968/6136/6128/6204/8661/6203/6156/6130/8663/26986/8669/6208/6125/6234/6139/3921/6134/6206/8662/6222/6191/6129/6173/6124/6207/6175/6227/6224/6189/6201/3646/6223/51386/6210/6164/6217/8667/6193/6205/6122/9349/6165/4736/6187/6137/6232/6235/6188/9045/6154/6132/6194/1977/7458/1973/6146/6158/6161/6155/27335/6166/8666/6202/6169/6138/6157/8665/…	1.2468	82	0.82
R-HSA-72613	Eukaryotic Translation Initiation	107	0.653369	1.96419	9.999e-05	0.000470833	0.000303515	569	tags=80%, list=30%, signal=60%	6143/1965/6228/6147/51065/1975/6141/6135/8894/1981/6181/8668/1968/6136/6128/6204/8661/6203/6156/6130/8663/26986/8669/6208/6125/6234/6139/3921/6134/6206/8662/6222/6191/6129/6173/6124/6207/6175/6227/6224/1983/6189/6201/3646/6223/51386/6210/6164/6217/8667/6193/6205/6122/9349/6165/4736/6187/6137/6232/6235/6188/9045/6154/9669/6132/6194/1977/8892/7458/1973/8891/6146/6158/6161/6155/27335/6166/8666/6202/…	1.24185	86	0.803738
R-HSA-72737	Cap-dependent Translation Initiation	107	0.653369	1.96419	9.999e-05	0.000470833	0.000303515	569	tags=80%, list=30%, signal=60%	6143/1965/6228/6147/51065/1975/6141/6135/8894/1981/6181/8668/1968/6136/6128/6204/8661/6203/6156/6130/8663/26986/8669/6208/6125/6234/6139/3921/6134/6206/8662/6222/6191/6129/6173/6124/6207/6175/6227/6224/1983/6189/6201/3646/6223/51386/6210/6164/6217/8667/6193/6205/6122/9349/6165/4736/6187/6137/6232/6235/6188/9045/6154/9669/6132/6194/1977/8892/7458/1973/8891/6146/6158/6161/6155/27335/6166/8666/6202/…	1.24185	86	0.803738
R-HSA-9735869	SARS-CoV-1 modulates host translation machinery	33	0.727581	2.00484	0.00010005	0.000470833	0.000303515	349	tags=79%, list=18%, signal=66%	6228/51065/6204/6203/6208/6234/3921/6206/6222/6191/6207/6227/6224/6189/6201/6223/6210/6217/6193/6205/6187/6232/6235/1915/6188/6194	1.26761	26	0.787879
R-HSA-72766	Translation	152	0.664094	2.02995	9.999e-05	0.000470833	0.000303515	559	tags=78%, list=29%, signal=60%	6728/7453/6729/6143/1965/6228/6147/51065/1975/6141/1936/6135/8894/1937/6301/1981/6181/8668/1968/6136/833/6128/6204/8661/4677/6203/6156/6130/8663/26986/8669/8565/1938/6208/2193/6125/6234/3035/6897/6139/3921/6134/6206/8662/6222/6191/6129/6173/6730/6124/2107/10056/6207/6175/6227/2617/6224/1983/16/6189/6201/9255/3646/2935/6223/51386/6210/6164/5917/6217/8667/6193/6205/6122/9349/6165/4736/2058/6187/613…	1.23398	119	0.782895
R-HSA-9754678	SARS-CoV-2 modulates host translation machinery	33	0.720691	1.98586	0.00010005	0.000470833	0.000303515	349	tags=76%, list=18%, signal=63%	6228/51065/6204/6203/6208/6234/3921/6206/6222/6191/6207/6227/6224/6189/6201/6223/6210/6217/6193/6205/6187/6232/6235/6188/6194	1.26761	25	0.757576
R-HSA-72695	Formation of the ternary complex, and subsequently, the 43S complex	48	0.691131	1.97005	9.999e-05	0.000470833	0.000303515	305	tags=73%, list=16%, signal=63%	1965/6228/51065/8894/8668/1968/6204/8661/6203/8663/8669/6208/6234/3921/6206/8662/6222/6191/6207/6227/6224/6189/6201/3646/6223/51386/6210/6217/8667/6193/6205/6187/6232/6235/6188	1.27532	35	0.729167
R-HSA-72702	Ribosomal scanning and start codon recognition	55	0.676588	1.94869	9.999e-05	0.000470833	0.000303515	569	tags=89%, list=30%, signal=64%	1965/6228/51065/1975/8894/1981/8668/1968/6204/8661/6203/8663/8669/6208/6234/3921/6206/8662/6222/6191/6207/6227/6224/1983/6189/6201/3646/6223/51386/6210/6217/8667/6193/6205/6187/6232/6235/6188/6194/1977/7458/1973/27335/8666/6202/8665/1974/6229/8664	1.27409	49	0.890909
R-HSA-975956	Nonsense Mediated Decay (NMD) independent of the Exon Junction Complex (EJC)	82	0.658488	1.94785	9.999e-05	0.000470833	0.000303515	456	tags=74%, list=24%, signal=59%	6143/6228/6147/51065/6141/6135/1981/6181/6136/6128/6204/6203/6156/6130/26986/6208/6125/6234/6139/3921/6134/6206/6222/6191/6129/6173/6124/2107/6207/6175/6227/6224/6189/6201/2935/6223/6210/6164/6217/6193/6205/6122/9349/6165/4736/6187/6137/6232/23708/6235/6188/9045/6154/6132/6194/6146/6158/5976/6161/6155/6166	1.24413	61	0.743902
R-HSA-9010553	Regulation of expression of SLITs and ROBOs	128	0.639623	1.94101	9.999e-05	0.000470833	0.000303515	465	tags=70%, list=24%, signal=57%	6143/5693/6228/9861/6147/51065/6141/6135/5711/1981/6181/6136/6128/6204/6203/6156/6130/26986/5687/6208/6125/6234/5701/6139/3921/6134/6206/6222/6191/6129/6173/6124/2107/6207/5685/6175/5688/5695/5692/6227/6224/6189/6201/2935/6223/5706/6210/6164/6217/5719/6193/6205/6122/9349/6165/4736/6187/5710/5702/6137/5682/6923/6232/23708/5683/6235/6188/5705/5690/5704/6921/5689/9045/5700/6154/6132/5707/6194/5708/5…	1.18609	90	0.703125
R-HSA-927802	Nonsense-Mediated Decay (NMD)	85	0.652496	1.93586	9.999e-05	0.000470833	0.000303515	456	tags=73%, list=24%, signal=58%	6143/6228/6147/51065/6141/6135/1981/6181/6136/6128/6204/6203/6156/6130/26986/6208/6125/6234/6139/3921/6134/6206/6222/6191/6129/6173/6124/2107/6207/6175/6227/6224/6189/6201/2935/6223/6210/6164/6217/6193/6205/6122/9349/6165/4736/6187/6137/6232/23708/6235/6188/9045/6154/6132/6194/5520/6146/6158/5976/6161/6155/6166	1.24185	62	0.729412
R-HSA-975957	Nonsense Mediated Decay (NMD) enhanced by the Exon Junction Complex (EJC)	85	0.652496	1.93586	9.999e-05	0.000470833	0.000303515	456	tags=73%, list=24%, signal=58%	6143/6228/6147/51065/6141/6135/1981/6181/6136/6128/6204/6203/6156/6130/26986/6208/6125/6234/6139/3921/6134/6206/6222/6191/6129/6173/6124/2107/6207/6175/6227/6224/6189/6201/2935/6223/6210/6164/6217/6193/6205/6122/9349/6165/4736/6187/6137/6232/23708/6235/6188/9045/6154/6132/6194/5520/6146/6158/5976/6161/6155/6166	1.24185	62	0.729412
R-HSA-72764	Eukaryotic Translation Termination	80	0.653824	1.93103	9.999e-05	0.000470833	0.000303515	515	tags=78%, list=27%, signal=59%	6143/6228/6147/51065/6141/6135/6181/6136/6128/6204/6203/6156/6130/6208/6125/6234/6139/3921/6134/6206/6222/6191/6129/6173/6124/2107/6207/6175/6227/6224/6189/6201/2935/6223/6210/6164/6217/6193/6205/6122/9349/6165/4736/6187/6137/6232/23708/6235/6188/9045/6154/6132/6194/6146/6158/327/6161/6155/6166/6202/6169/6138	1.24185	62	0.775
R-HSA-156842	Eukaryotic Translation Elongation	81	0.652926	1.92968	9.999e-05	0.000470833	0.000303515	559	tags=80%, list=29%, signal=59%	6143/6228/6147/51065/6141/1936/6135/1937/6181/6136/6128/6204/6203/6156/6130/1938/6208/6125/6234/6139/3921/6134/6206/6222/6191/6129/6173/6124/6207/6175/6227/6224/6189/6201/6223/6210/6164/6217/6193/6205/6122/9349/6165/4736/6187/6137/6232/6235/1915/6188/9045/6154/6132/6194/6146/6158/6161/6155/6166/6202/6169/6138/6157/1933/6229	1.24185	65	0.802469
R-HSA-156902	Peptide chain elongation	78	0.650522	1.91829	9.999e-05	0.000470833	0.000303515	515	tags=77%, list=27%, signal=59%	6143/6228/6147/51065/6141/6135/6181/6136/6128/6204/6203/6156/6130/1938/6208/6125/6234/6139/3921/6134/6206/6222/6191/6129/6173/6124/6207/6175/6227/6224/6189/6201/6223/6210/6164/6217/6193/6205/6122/9349/6165/4736/6187/6137/6232/6235/1915/6188/9045/6154/6132/6194/6146/6158/6161/6155/6166/6202/6169/6138	1.24185	60	0.769231
R-HSA-72689	Formation of a pool of free 40S subunits	90	0.644394	1.91821	9.999e-05	0.000470833	0.000303515	569	tags=80%, list=30%, signal=59%	6143/6228/6147/51065/6141/6135/6181/8668/6136/6128/6204/8661/6203/6156/6130/8663/8669/6208/6125/6234/6139/3921/6134/6206/8662/6222/6191/6129/6173/6124/6207/6175/6227/6224/6189/6201/3646/6223/51386/6210/6164/6217/8667/6193/6205/6122/9349/6165/4736/6187/6137/6232/6235/6188/9045/6154/6132/6194/6146/6158/6161/6155/27335/6166/8666/6202/6169/6138/6157/8665/6229/8664	1.24413	72	0.8
R-HSA-168273	Influenza Viral RNA Transcription and Replication	80	0.647211	1.9115	9.999e-05	0.000470833	0.000303515	515	tags=76%, list=27%, signal=58%	6143/3843/6228/6147/51065/6141/6135/6181/6136/6128/6204/6203/6156/6130/6208/6125/6234/6139/3921/6134/6206/6222/6191/6129/6173/6124/6207/6396/6175/6227/6224/6189/6201/6223/6210/6164/6217/6193/6205/6122/9349/6165/4736/6187/6137/6232/3320/6235/6188/9045/6154/6132/6194/6146/6158/6161/6155/6166/6202/6169/6138	1.24185	61	0.7625
R-HSA-192823	Viral mRNA Translation	76	0.646606	1.90378	9.999e-05	0.000470833	0.000303515	515	tags=76%, list=27%, signal=58%	6143/6228/6147/51065/6141/6135/6181/6136/6128/6204/6203/6156/6130/6208/6125/6234/6139/3921/6134/6206/6222/6191/6129/6173/6124/6207/6175/6227/6224/6189/6201/6223/6210/6164/6217/6193/6205/6122/9349/6165/4736/6187/6137/6232/6235/6188/9045/6154/6132/6194/6146/6158/6161/6155/6166/6202/6169/6138	1.24185	58	0.763158
R-HSA-1799339	SRP-dependent cotranslational protein targeting to membrane	85	0.641033	1.90186	9.999e-05	0.000470833	0.000303515	349	tags=64%, list=18%, signal=54%	6728/6729/6143/6228/6147/51065/6141/6135/6181/6136/6128/6204/6203/6156/6130/6208/6125/6234/6139/3921/6134/6206/6222/6191/6129/6173/6730/6124/6207/6175/6227/6224/6189/6201/6223/6210/6164/6217/6193/6205/6122/9349/6165/4736/6187/6137/6232/6235/10952/6188/9045/6154/6132/6194	1.23807	54	0.635294
R-HSA-2408557	Selenocysteine synthesis	80	0.642001	1.89611	9.999e-05	0.000470833	0.000303515	515	tags=75%, list=27%, signal=57%	6143/6228/6147/51065/6141/6135/6301/6181/6136/6128/6204/6203/6156/6130/6208/6125/6234/6139/3921/6134/6206/6222/6191/6129/6173/6124/6207/6175/6227/6224/6189/6201/6223/6210/6164/6217/6193/6205/6122/9349/6165/4736/6187/6137/6232/6235/6188/9045/6154/6132/6194/6146/6158/6161/6155/6166/60678/6202/6169/6138	1.23996	60	0.75
R-HSA-9633012	Response of EIF2AK4 (GCN2) to amino acid deficiency	82	0.639681	1.89222	9.999e-05	0.000470833	0.000303515	349	tags=65%, list=18%, signal=55%	6143/1965/6228/6147/51065/6141/6135/8894/6181/1968/6136/6128/6204/6203/6156/6130/6208/6125/6234/6139/3921/6134/6206/6222/6191/6129/6173/6124/6207/6175/6227/6224/6189/6201/6223/6210/6164/6217/6193/6205/6122/9349/6165/4736/6187/6137/6232/6235/6188/9045/6154/6132/6194	1.24185	53	0.646341
R-HSA-168255	Influenza Infection	89	0.629757	1.87359	9.999e-05	0.000470833	0.000303515	536	tags=73%, list=28%, signal=55%	6143/3843/6228/6147/51065/6141/6135/6181/6136/6128/6204/6203/6156/6130/6208/6125/6234/6139/3921/6134/6206/6222/6191/6129/6173/6124/6207/6396/6175/6227/6224/6189/6201/6223/6210/6164/6217/6193/6205/6122/9349/6165/4736/6187/6137/6232/3320/6235/6188/9045/6154/5901/6132/6194/6146/6158/6161/3840/6155/6166/6202/6169/6138/3836/6157	1.19586	65	0.730337
R-HSA-6791226	Major pathway of rRNA processing in the nucleolus and cytosol	79	0.634701	1.87314	9.999e-05	0.000470833	0.000303515	515	tags=73%, list=27%, signal=56%	6143/6228/6147/51065/6141/6135/6181/6136/6128/6204/6203/6156/6130/6208/6125/6234/6139/3921/6134/6206/6222/6191/6129/6173/6124/6207/6175/6227/6224/6189/6201/6223/6210/6164/6217/6193/6205/6122/9349/6165/4736/6187/6137/6232/6235/6188/9045/6154/6132/6194/6146/6158/6161/6155/6166/6202/6169/6138	1.23807	58	0.734177
R-HSA-379716	Cytosolic tRNA aminoacylation	24	0.703503	1.87123	0.000100371	0.000470833	0.000303515	404	tags=83%, list=21%, signal=67%	7453/6301/833/4677/8565/2193/3035/6897/10056/2617/16/9255/5917/2058/1615/3376/51520/3735/5859/5464	1.26891	20	0.833333
R-HSA-379724	tRNA Aminoacylation	25	0.696528	1.86078	0.000100281	0.000470833	0.000303515	404	tags=80%, list=21%, signal=64%	7453/6301/833/4677/8565/2193/3035/6897/10056/2617/16/9255/5917/2058/1615/3376/51520/3735/5859/5464	1.25964	20	0.8
R-HSA-376176	Signaling by ROBO receptors	142	0.609631	1.85831	9.999e-05	0.000470833	0.000303515	465	tags=65%, list=24%, signal=54%	6143/5693/6228/9861/6147/51065/6141/6135/5711/1981/6181/57522/6136/6128/5566/6204/6203/6156/6130/26986/5687/6208/6125/6234/5701/6139/3921/6134/6206/6222/6191/6129/6173/6124/2107/6207/5685/6175/5688/5695/5692/6227/6224/6189/6201/2935/6223/5706/6210/6164/6217/5719/6193/6205/6122/9349/6165/4736/6187/5710/5702/6137/5682/6923/55740/6232/23708/5683/6235/6188/5705/5690/5704/6921/5689/9045/5700/6154/6132…	1.15585	93	0.65493
R-HSA-2408522	Selenoamino acid metabolism	98	0.620766	1.8571	9.999e-05	0.000470833	0.000303515	515	tags=71%, list=27%, signal=55%	6143/6228/6147/51065/6141/6135/6301/6181/6136/6128/6204/6203/6156/6130/6208/6125/6234/6139/3921/6134/6206/6222/6191/6129/6173/6124/6207/6175/6227/6224/6189/6201/9255/6223/6210/6164/5917/6217/6193/6205/6122/9349/6165/4736/2058/6187/6137/191/6232/6235/6188/9045/6154/6132/6194/1615/3376/51520/3735/5859/6146/6158/6161/6155/6166/60678/7965/6202/6169/6138	1.18215	70	0.714286
R-HSA-72312	rRNA processing	80	0.628387	1.8559	9.999e-05	0.000470833	0.000303515	515	tags=72%, list=27%, signal=55%	6143/6228/6147/51065/6141/6135/6181/6136/6128/6204/6203/6156/6130/6208/6125/6234/6139/3921/6134/6206/6222/6191/6129/6173/6124/6207/6175/6227/6224/6189/6201/6223/6210/6164/6217/6193/6205/6122/9349/6165/4736/6187/6137/6232/6235/6188/9045/6154/6132/6194/6146/6158/6161/6155/6166/6202/6169/6138	1.23398	58	0.725
R-HSA-8868773	rRNA processing in the nucleus and cytosol	80	0.628387	1.8559	9.999e-05	0.000470833	0.000303515	515	tags=72%, list=27%, signal=55%	6143/6228/6147/51065/6141/6135/6181/6136/6128/6204/6203/6156/6130/6208/6125/6234/6139/3921/6134/6206/6222/6191/6129/6173/6124/6207/6175/6227/6224/6189/6201/6223/6210/6164/6217/6193/6205/6122/9349/6165/4736/6187/6137/6232/6235/6188/9045/6154/6132/6194/6146/6158/6161/6155/6166/6202/6169/6138	1.23398	58	0.725
R-HSA-9711097	Cellular response to starvation	93	0.606737	1.81001	9.999e-05	0.000470833	0.000303515	459	tags=65%, list=24%, signal=52%	6143/1965/6228/6147/51065/6141/6135/8894/6181/1968/6136/6128/6204/6203/6156/6130/6208/6125/6234/6139/3921/6134/6206/6222/6191/6129/6173/6124/6207/6396/6175/6227/6224/6189/6201/6223/6210/6164/6217/6193/6205/6122/9349/6165/4736/6187/6137/6232/6235/6188/9045/6154/6132/6194/6146/6158/6161/6155/6166/9550	1.19586	60	0.645161
R-HSA-71291	Metabolism of amino acids and derivatives	183	0.576371	1.77442	9.999e-05	0.000470833	0.000303515	518	tags=61%, list=27%, signal=49%	6143/5693/6228/9861/2752/6147/51065/6141/6135/5711/6301/6723/6181/6136/6128/6204/6203/6156/6130/29968/5687/6208/6125/6234/5701/6139/3921/6134/6206/6222/6191/6129/6173/6124/6207/5685/6175/5688/5695/5692/6227/6224/6470/6189/2805/6201/9255/6223/5706/6210/6164/5917/6217/5719/6193/6205/6122/9349/26227/6165/4736/2058/6187/5710/113675/5702/6137/5682/191/6232/5683/6235/6188/5705/5690/5704/5689/9045/5700/…	1.04818	111	0.606557
R-HSA-9705683	SARS-CoV-2-host interactions	68	0.597522	1.74624	9.999e-05	0.000470833	0.000303515	568	tags=71%, list=30%, signal=51%	26276/6228/51065/9908/10146/6204/6203/9871/6208/6234/3921/9632/6206/6222/6191/3326/6207/6396/6227/6224/6189/6201/6223/6210/6217/6193/6205/6187/10971/6232/3320/6235/6188/7555/6194/7533/26007/23367/29110/7534/6772/7531/6202/7335/7532/7529/6229/2810	1.13386	48	0.705882
R-HSA-8953854	Metabolism of RNA	193	0.557647	1.72018	9.999e-05	0.000470833	0.000303515	559	tags=62%, list=29%, signal=49%	6143/5693/5094/6228/9861/6147/4904/51065/1975/6141/6135/5711/1981/6181/6136/6128/6204/6203/6156/6130/26986/1656/5687/6208/6125/6234/5701/6139/3921/6134/6206/6222/6191/6129/6173/6124/2107/6207/6396/5685/6175/5688/5695/5692/6227/6224/6189/6201/2935/6223/5706/6210/6164/6217/5719/6193/6205/6122/9349/6165/4736/2058/5725/6187/51637/5710/27350/5702/6499/6137/5682/6232/23708/5683/6235/6188/5705/5690/5704…	1.03668	120	0.621762
R-HSA-9692914	SARS-CoV-1-host interactions	55	0.591901	1.70478	9.999e-05	0.000470833	0.000303515	575	tags=73%, list=30%, signal=52%	5094/6228/51065/6204/6203/6208/6234/3921/6206/6222/6191/6207/6227/6224/6189/6201/6223/5706/6210/6217/6193/6205/6187/10971/6232/6235/1915/6188/6194/7533/26007/29110/7534/7531/6202/7532/7529/6229/2810/3837	1.16368	40	0.727273
R-HSA-68867	Assembly of the pre-replicative complex	44	0.594143	1.6818	9.999e-05	0.000470833	0.000303515	579	tags=75%, list=30%, signal=53%	5693/9861/5711/5687/5701/5685/5688/5695/5692/5706/5719/5710/5702/5682/5683/5705/5690/5704/5689/5700/5707/5708/5684/5686/5696/5694/5713/5718/5716/3836/5717/3837/5709	1.10684	33	0.75
R-HSA-450408	AUF1 (hnRNP D0) binds and destabilizes mRNA	46	0.590224	1.67687	9.999e-05	0.000470833	0.000303515	416	tags=65%, list=22%, signal=52%	5693/9861/5711/1981/26986/5687/5701/5685/5688/5695/5692/5706/5719/5710/5702/5682/5683/5705/5690/5704/5689/5700/5707/5708/5684/5686/3315/5696/5694/5713	1.11836	30	0.652174
R-HSA-8941858	Regulation of RUNX3 expression and activity	40	0.596998	1.67623	9.999e-05	0.000470833	0.000303515	579	tags=78%, list=30%, signal=55%	5693/9861/5711/5687/5701/5685/5688/5695/5692/5706/5719/5710/5702/5682/5683/5705/5690/5704/5689/5700/5707/5708/5684/5686/5696/5694/5713/5718/5716/5717/5709	1.12994	31	0.775
R-HSA-174084	Autodegradation of Cdh1 by Cdh1:APC/C	41	0.594787	1.67369	9.999e-05	0.000470833	0.000303515	579	tags=76%, list=30%, signal=54%	5693/9861/5711/5687/5701/5685/5688/5695/5692/5706/5719/5710/5702/5682/5683/5705/5690/5704/5689/5700/5707/5708/5684/5686/5696/5694/5713/5718/5716/5717/5709	1.12321	31	0.756098
R-HSA-9793380	Formation of paraxial mesoderm	41	0.593566	1.67025	9.999e-05	0.000470833	0.000303515	579	tags=76%, list=30%, signal=54%	5693/9861/5711/5687/5701/5685/5688/5695/5692/5706/5719/5710/5702/5682/5683/5705/5690/5704/5689/5700/5707/5708/5684/5686/5696/5694/5713/5718/5716/5717/5709	1.12321	31	0.756098
R-HSA-9824272	Somitogenesis	41	0.593566	1.67025	9.999e-05	0.000470833	0.000303515	579	tags=76%, list=30%, signal=54%	5693/9861/5711/5687/5701/5685/5688/5695/5692/5706/5719/5710/5702/5682/5683/5705/5690/5704/5689/5700/5707/5708/5684/5686/5696/5694/5713/5718/5716/5717/5709	1.12321	31	0.756098
R-HSA-382556	ABC-family proteins mediated transport	47	0.586515	1.66879	9.999e-05	0.000470833	0.000303515	416	tags=64%, list=22%, signal=51%	1965/5693/9861/5711/8894/1968/5687/5701/5685/5688/5695/5692/5706/5719/5710/5702/5682/5683/5705/5690/5704/5689/5700/5707/5708/5684/5686/5696/5694/5713	1.12321	30	0.638298
R-HSA-180585	Vif-mediated degradation of APOBEC3G	45	0.587415	1.66557	9.999e-05	0.000470833	0.000303515	416	tags=64%, list=22%, signal=52%	5693/9861/5711/5687/5701/5685/5688/5695/5692/5706/5719/5710/5702/5682/6923/5683/5705/5690/5704/6921/5689/5700/5707/5708/5684/5686/5696/5694/5713	1.12321	29	0.644444
R-HSA-8878159	Transcriptional regulation by RUNX3	43	0.588359	1.66241	9.999e-05	0.000470833	0.000303515	579	tags=72%, list=30%, signal=51%	5693/9861/5711/5687/5701/5685/5688/5695/5692/5706/5719/5710/5702/5682/5683/5705/5690/5704/5689/5700/5707/5708/5684/5686/5696/5694/5713/5718/5716/5717/5709	1.11351	31	0.72093
R-HSA-9758941	Gastrulation	43	0.587272	1.65934	9.999e-05	0.000470833	0.000303515	579	tags=72%, list=30%, signal=51%	5693/9861/5711/5687/5701/5685/5688/5695/5692/5706/5719/5710/5702/5682/5683/5705/5690/5704/5689/5700/5707/5708/5684/5686/5696/5694/5713/5718/5716/5717/5709	1.11351	31	0.72093
R-HSA-69002	DNA Replication Pre-Initiation	45	0.585128	1.65909	9.999e-05	0.000470833	0.000303515	579	tags=73%, list=30%, signal=52%	5693/9861/5711/5687/5701/5685/5688/5695/5692/5706/5719/5710/5702/5682/5683/5705/5690/5704/5689/5700/5707/5708/5684/5686/5696/5694/5713/5718/5716/3836/5717/3837/5709	1.10018	33	0.733333
R-HSA-69563	p53-Dependent G1 DNA Damage Response	41	0.583599	1.64221	9.999e-05	0.000470833	0.000303515	579	tags=76%, list=30%, signal=54%	5693/9861/5711/5687/5701/5685/5688/5695/5692/5706/5719/5710/5702/5682/5683/5705/5690/5704/5689/5700/5707/5708/5684/5686/5696/5694/5713/5718/5716/5717/5709	1.12321	31	0.756098
R-HSA-69580	p53-Dependent G1/S DNA damage checkpoint	41	0.583599	1.64221	9.999e-05	0.000470833	0.000303515	579	tags=76%, list=30%, signal=54%	5693/9861/5711/5687/5701/5685/5688/5695/5692/5706/5719/5710/5702/5682/5683/5705/5690/5704/5689/5700/5707/5708/5684/5686/5696/5694/5713/5718/5716/5717/5709	1.12321	31	0.756098
R-HSA-69615	G1/S DNA Damage Checkpoints	41	0.583599	1.64221	9.999e-05	0.000470833	0.000303515	579	tags=76%, list=30%, signal=54%	5693/9861/5711/5687/5701/5685/5688/5695/5692/5706/5719/5710/5702/5682/5683/5705/5690/5704/5689/5700/5707/5708/5684/5686/5696/5694/5713/5718/5716/5717/5709	1.12321	31	0.756098
R-HSA-75815	Ubiquitin-dependent degradation of Cyclin D	41	0.583599	1.64221	9.999e-05	0.000470833	0.000303515	579	tags=76%, list=30%, signal=54%	5693/9861/5711/5687/5701/5685/5688/5695/5692/5706/5719/5710/5702/5682/5683/5705/5690/5704/5689/5700/5707/5708/5684/5686/5696/5694/5713/5718/5716/5717/5709	1.12321	31	0.756098
R-HSA-180534	Vpu mediated degradation of CD4	41	0.583599	1.64221	9.999e-05	0.000470833	0.000303515	579	tags=76%, list=30%, signal=54%	5693/9861/5711/5687/5701/5685/5688/5695/5692/5706/5719/5710/5702/5682/5683/5705/5690/5704/5689/5700/5707/5708/5684/5686/5696/5694/5713/5718/5716/5717/5709	1.12321	31	0.756098
R-HSA-349425	Autodegradation of the E3 ubiquitin ligase COP1	41	0.583599	1.64221	9.999e-05	0.000470833	0.000303515	579	tags=76%, list=30%, signal=54%	5693/9861/5711/5687/5701/5685/5688/5695/5692/5706/5719/5710/5702/5682/5683/5705/5690/5704/5689/5700/5707/5708/5684/5686/5696/5694/5713/5718/5716/5717/5709	1.12321	31	0.756098
R-HSA-350562	Regulation of ornithine decarboxylase (ODC)	41	0.583599	1.64221	9.999e-05	0.000470833	0.000303515	579	tags=76%, list=30%, signal=54%	5693/9861/5711/5687/5701/5685/5688/5695/5692/5706/5719/5710/5702/5682/5683/5705/5690/5704/5689/5700/5707/5708/5684/5686/5696/5694/5713/5718/5716/5717/5709	1.12321	31	0.756098
R-HSA-4641257	Degradation of AXIN	41	0.583599	1.64221	9.999e-05	0.000470833	0.000303515	579	tags=76%, list=30%, signal=54%	5693/9861/5711/5687/5701/5685/5688/5695/5692/5706/5719/5710/5702/5682/5683/5705/5690/5704/5689/5700/5707/5708/5684/5686/5696/5694/5713/5718/5716/5717/5709	1.12321	31	0.756098
R-HSA-69541	Stabilization of p53	41	0.583599	1.64221	9.999e-05	0.000470833	0.000303515	579	tags=76%, list=30%, signal=54%	5693/9861/5711/5687/5701/5685/5688/5695/5692/5706/5719/5710/5702/5682/5683/5705/5690/5704/5689/5700/5707/5708/5684/5686/5696/5694/5713/5718/5716/5717/5709	1.12321	31	0.756098
R-HSA-69601	Ubiquitin Mediated Degradation of Phosphorylated Cdc25A	41	0.583599	1.64221	9.999e-05	0.000470833	0.000303515	579	tags=76%, list=30%, signal=54%	5693/9861/5711/5687/5701/5685/5688/5695/5692/5706/5719/5710/5702/5682/5683/5705/5690/5704/5689/5700/5707/5708/5684/5686/5696/5694/5713/5718/5716/5717/5709	1.12321	31	0.756098
R-HSA-69610	p53-Independent DNA Damage Response	41	0.583599	1.64221	9.999e-05	0.000470833	0.000303515	579	tags=76%, list=30%, signal=54%	5693/9861/5711/5687/5701/5685/5688/5695/5692/5706/5719/5710/5702/5682/5683/5705/5690/5704/5689/5700/5707/5708/5684/5686/5696/5694/5713/5718/5716/5717/5709	1.12321	31	0.756098
R-HSA-69613	p53-Independent G1/S DNA damage checkpoint	41	0.583599	1.64221	9.999e-05	0.000470833	0.000303515	579	tags=76%, list=30%, signal=54%	5693/9861/5711/5687/5701/5685/5688/5695/5692/5706/5719/5710/5702/5682/5683/5705/5690/5704/5689/5700/5707/5708/5684/5686/5696/5694/5713/5718/5716/5717/5709	1.12321	31	0.756098
R-HSA-351202	Metabolism of polyamines	43	0.581056	1.64178	9.999e-05	0.000470833	0.000303515	416	tags=65%, list=22%, signal=52%	5693/9861/5711/6723/5687/5701/5685/5688/5695/5692/5706/5719/5710/5702/5682/5683/5705/5690/5704/5689/5700/5707/5708/5684/5686/5696/5694/5713	1.12321	28	0.651163
R-HSA-69017	CDK-mediated phosphorylation and removal of Cdc6	42	0.581448	1.63981	9.999e-05	0.000470833	0.000303515	579	tags=74%, list=30%, signal=53%	5693/9861/5711/5687/5701/5685/5688/5695/5692/5706/5719/5710/5702/5682/5683/5705/5690/5704/5689/5700/5707/5708/5684/5686/5696/5694/5713/5718/5716/5717/5709	1.11836	31	0.738095
R-HSA-174154	APC/C:Cdc20 mediated degradation of Securin	42	0.581448	1.63981	9.999e-05	0.000470833	0.000303515	579	tags=74%, list=30%, signal=53%	5693/9861/5711/5687/5701/5685/5688/5695/5692/5706/5719/5710/5702/5682/5683/5705/5690/5704/5689/5700/5707/5708/5684/5686/5696/5694/5713/5718/5716/5717/5709	1.11836	31	0.738095
R-HSA-174178	APC/C:Cdh1 mediated degradation of Cdc20 and other APC/C:Cdh1 targeted proteins in late mitosis/early G1	42	0.581448	1.63981	9.999e-05	0.000470833	0.000303515	579	tags=74%, list=30%, signal=53%	5693/9861/5711/5687/5701/5685/5688/5695/5692/5706/5719/5710/5702/5682/5683/5705/5690/5704/5689/5700/5707/5708/5684/5686/5696/5694/5713/5718/5716/5717/5709	1.11836	31	0.738095
R-HSA-174184	Cdc20:Phospho-APC/C mediated degradation of Cyclin A	42	0.581448	1.63981	9.999e-05	0.000470833	0.000303515	579	tags=74%, list=30%, signal=53%	5693/9861/5711/5687/5701/5685/5688/5695/5692/5706/5719/5710/5702/5682/5683/5705/5690/5704/5689/5700/5707/5708/5684/5686/5696/5694/5713/5718/5716/5717/5709	1.11836	31	0.738095
R-HSA-176409	APC/C:Cdc20 mediated degradation of mitotic proteins	42	0.581448	1.63981	9.999e-05	0.000470833	0.000303515	579	tags=74%, list=30%, signal=53%	5693/9861/5711/5687/5701/5685/5688/5695/5692/5706/5719/5710/5702/5682/5683/5705/5690/5704/5689/5700/5707/5708/5684/5686/5696/5694/5713/5718/5716/5717/5709	1.11836	31	0.738095
R-HSA-176814	Activation of APC/C and APC/C:Cdc20 mediated degradation of mitotic proteins	42	0.581448	1.63981	9.999e-05	0.000470833	0.000303515	579	tags=74%, list=30%, signal=53%	5693/9861/5711/5687/5701/5685/5688/5695/5692/5706/5719/5710/5702/5682/5683/5705/5690/5704/5689/5700/5707/5708/5684/5686/5696/5694/5713/5718/5716/5717/5709	1.11836	31	0.738095
R-HSA-179419	APC:Cdc20 mediated degradation of cell cycle proteins prior to satisfation of the cell cycle checkpoint	42	0.581448	1.63981	9.999e-05	0.000470833	0.000303515	579	tags=74%, list=30%, signal=53%	5693/9861/5711/5687/5701/5685/5688/5695/5692/5706/5719/5710/5702/5682/5683/5705/5690/5704/5689/5700/5707/5708/5684/5686/5696/5694/5713/5718/5716/5717/5709	1.11836	31	0.738095
R-HSA-4608870	Asymmetric localization of PCP proteins	42	0.580265	1.63647	9.999e-05	0.000470833	0.000303515	579	tags=74%, list=30%, signal=53%	5693/9861/5711/5687/5701/5685/5688/5695/5692/5706/5719/5710/5702/5682/5683/5705/5690/5704/5689/5700/5707/5708/5684/5686/5696/5694/5713/5718/5716/5717/5709	1.11836	31	0.738095
R-HSA-392499	Metabolism of proteins	446	0.518011	1.63456	9.999e-05	0.000470833	0.000303515	559	tags=49%, list=29%, signal=45%	6728/7453/6729/27095/7874/6143/1965/5693/126003/6228/9861/3093/6147/51065/1975/6141/1936/6135/5711/8894/1937/26286/6301/1981/6675/6181/8668/1968/7326/6136/833/6128/6204/8661/4677/9146/6203/6156/6130/8663/26986/8669/9871/8565/3799/1938/5687/6208/29925/9040/2193/6125/6234/3035/5701/6897/5887/6139/6774/3921/9632/6134/6206/8878/8662/10121/6222/6191/6129/6173/6730/6124/2107/10056/6207/22872/65264/6396…	0.872583	219	0.491031
R-HSA-1236978	Cross-presentation of soluble exogenous antigens (endosomes)	42	0.57911	1.63322	9.999e-05	0.000470833	0.000303515	579	tags=74%, list=30%, signal=53%	5693/9861/5711/5687/5701/5685/5688/5695/5692/5706/5719/5710/5702/5682/5683/5705/5690/5704/5689/5700/5707/5708/5684/5686/5696/5694/5713/5718/5716/5717/5709	1.11836	31	0.738095
R-HSA-187577	SCF(Skp2)-mediated degradation of p27/p21	42	0.57897	1.63282	9.999e-05	0.000470833	0.000303515	579	tags=74%, list=30%, signal=53%	5693/9861/5711/5687/5701/5685/5688/5695/5692/5706/5719/5710/5702/5682/5683/5705/5690/5704/5689/5700/5707/5708/5684/5686/5696/5694/5713/5718/5716/5717/5709	1.11836	31	0.738095
R-HSA-1234174	Cellular response to hypoxia	46	0.574498	1.63219	9.999e-05	0.000470833	0.000303515	416	tags=63%, list=22%, signal=51%	5693/9861/5711/5687/5701/5685/5688/5695/5692/5706/5719/5710/5702/5682/6923/5683/5705/5690/5704/6921/5689/5700/5707/5708/5684/5686/5696/5694/5713	1.11836	29	0.630435
R-HSA-1234176	Oxygen-dependent proline hydroxylation of Hypoxia-inducible Factor Alpha	46	0.574498	1.63219	9.999e-05	0.000470833	0.000303515	416	tags=63%, list=22%, signal=51%	5693/9861/5711/5687/5701/5685/5688/5695/5692/5706/5719/5710/5702/5682/6923/5683/5705/5690/5704/6921/5689/5700/5707/5708/5684/5686/5696/5694/5713	1.11836	29	0.630435
R-HSA-5607761	Dectin-1 mediated noncanonical NF-kB signaling	43	0.576742	1.62959	9.999e-05	0.000470833	0.000303515	416	tags=65%, list=22%, signal=52%	5693/9861/5711/5687/9040/5701/5685/5688/5695/5692/5706/5719/5710/5702/5682/5683/5705/5690/5704/5689/5700/5707/5708/5684/5686/5696/5694/5713	1.12321	28	0.651163
R-HSA-5676590	NIK-->noncanonical NF-kB signaling	43	0.576742	1.62959	9.999e-05	0.000470833	0.000303515	416	tags=65%, list=22%, signal=52%	5693/9861/5711/5687/9040/5701/5685/5688/5695/5692/5706/5719/5710/5702/5682/5683/5705/5690/5704/5689/5700/5707/5708/5684/5686/5696/5694/5713	1.12321	28	0.651163
R-HSA-5668541	TNFR2 non-canonical NF-kB pathway	44	0.575192	1.62816	9.999e-05	0.000470833	0.000303515	416	tags=64%, list=22%, signal=51%	5693/9861/5711/5687/9040/5701/5685/5688/5695/5692/5706/5719/5710/5702/5682/5683/5705/5690/5704/5689/5700/5707/5708/5684/5686/5696/5694/5713	1.11836	28	0.636364
R-HSA-4641258	Degradation of DVL	42	0.576545	1.62598	9.999e-05	0.000470833	0.000303515	579	tags=74%, list=30%, signal=53%	5693/9861/5711/5687/5701/5685/5688/5695/5692/5706/5719/5710/5702/5682/5683/5705/5690/5704/5689/5700/5707/5708/5684/5686/5696/5694/5713/5718/5716/5717/5709	1.11836	31	0.738095
R-HSA-8939236	RUNX1 regulates transcription of genes involved in differentiation of HSCs	43	0.573682	1.62094	9.999e-05	0.000470833	0.000303515	416	tags=63%, list=22%, signal=50%	5693/9861/5711/5687/5701/5685/5688/5695/5692/5706/5719/5710/5702/5682/5683/5705/5690/5704/5689/5700/5707/5708/5684/5686/5696/5694/5713	1.11351	27	0.627907
R-HSA-9762114	GSK3B and BTRC:CUL1-mediated-degradation of NFE2L2	42	0.574524	1.62028	9.999e-05	0.000470833	0.000303515	416	tags=64%, list=22%, signal=51%	5693/9861/5711/5687/5701/5685/5688/5695/5692/5706/5719/5710/5702/5682/5683/5705/5690/5704/5689/5700/5707/5708/5684/5686/5696/5694/5713	1.11836	27	0.642857
R-HSA-9824446	Viral Infection Pathways	238	0.518259	1.60948	9.999e-05	0.000470833	0.000303515	609	tags=59%, list=32%, signal=46%	6143/5693/5094/26276/3843/6228/9861/6147/51065/9908/10146/6141/6135/5711/6181/6136/6128/6204/6203/6156/6130/9871/5687/6208/6125/6234/5701/6139/4836/3921/9632/6134/6206/6222/6191/6129/3326/6173/6124/6207/6396/5685/6175/5688/1174/5695/5692/164/6227/6224/6189/6201/2288/6223/5706/6210/6164/6217/5719/6193/6205/6122/9349/6165/4736/6187/5710/5702/10971/6137/5682/6923/6232/5683/3320/6235/1915/6188/5705/5…	0.93723	140	0.588235
R-HSA-169911	Regulation of Apoptosis	42	0.5706	1.60922	9.999e-05	0.000470833	0.000303515	416	tags=64%, list=22%, signal=51%	5693/9861/5711/5687/5701/5685/5688/5695/5692/5706/5719/5710/5702/5682/5683/5705/5690/5704/5689/5700/5707/5708/5684/5686/5696/5694/5713	1.11836	27	0.642857
R-HSA-211733	Regulation of activated PAK-2p34 by proteasome mediated degradation	42	0.5706	1.60922	9.999e-05	0.000470833	0.000303515	416	tags=64%, list=22%, signal=51%	5693/9861/5711/5687/5701/5685/5688/5695/5692/5706/5719/5710/5702/5682/5683/5705/5690/5704/5689/5700/5707/5708/5684/5686/5696/5694/5713	1.11836	27	0.642857
R-HSA-8852276	The role of GTSE1 in G2/M progression after G2 checkpoint	47	0.564874	1.60722	0.00029997	0.00124839	0.000804754	594	tags=74%, list=31%, signal=53%	5693/9861/5711/5687/5701/3326/5685/5688/5695/5692/5706/5719/5710/5702/5682/5683/3320/5705/5690/5704/5689/5700/5707/5708/5684/5686/10383/5696/5694/5713/5718/5716/5717/5709/7277	1.11351	35	0.744681
R-HSA-9604323	Negative regulation of NOTCH4 signaling	44	0.567691	1.60692	9.999e-05	0.000470833	0.000303515	603	tags=75%, list=32%, signal=53%	5693/9861/5711/5687/5701/5685/5688/5695/5692/5706/5719/5710/5702/5682/5683/5705/5690/5704/5689/5700/5707/5708/5684/5686/5696/5694/5713/7534/5718/5716/5717/5709/207	1.10684	33	0.75
R-HSA-9694516	SARS-CoV-2 Infection	80	0.544075	1.60689	9.999e-05	0.000470833	0.000303515	568	tags=60%, list=30%, signal=44%	26276/6228/51065/9908/10146/6204/6203/9871/6208/6234/3921/9632/6206/6222/6191/3326/6207/6396/6227/6224/6189/6201/6223/6210/6217/6193/6205/6187/10971/6232/3320/6235/6188/7555/6194/7533/26007/23367/29110/7534/6772/7531/6202/7335/7532/7529/6229/2810	0.997463	48	0.6
R-HSA-174113	SCF-beta-TrCP mediated degradation of Emi1	42	0.569177	1.6052	0.00019998	0.00086	0.000554386	416	tags=64%, list=22%, signal=51%	5693/9861/5711/5687/5701/5685/5688/5695/5692/5706/5719/5710/5702/5682/5683/5705/5690/5704/5689/5700/5707/5708/5684/5686/5696/5694/5713	1.11836	27	0.642857
R-HSA-69481	G2/M Checkpoints	54	0.558095	1.60474	0.0002	0.00086	0.000554386	579	tags=70%, list=30%, signal=50%	5693/9861/5711/5687/5701/5685/5688/5695/5692/5706/5719/5710/5702/10971/5682/5683/5705/5690/5704/5689/5700/5707/5708/7533/5684/5686/5696/5694/5713/7534/5718/7531/5716/7532/7529/5717/2810/5709	1.04243	38	0.703704
R-HSA-5658442	Regulation of RAS by GAPs	43	0.567929	1.60469	9.999e-05	0.000470833	0.000303515	416	tags=63%, list=22%, signal=50%	5693/9861/5711/5687/5701/5685/5688/5695/5692/5706/5719/5710/5702/5682/5683/5705/5690/5704/5689/5700/5707/5708/5684/5686/5696/5694/5713	1.11351	27	0.627907
R-HSA-5362768	Hh mutants are degraded by ERAD	42	0.568551	1.60344	0.00019998	0.00086	0.000554386	416	tags=64%, list=22%, signal=51%	5693/9861/5711/5687/5701/5685/5688/5695/5692/5706/5719/5710/5702/5682/5683/5705/5690/5704/5689/5700/5707/5708/5684/5686/5696/5694/5713	1.11836	27	0.642857
R-HSA-5387390	Hh mutants abrogate ligand secretion	42	0.568551	1.60344	0.00019998	0.00086	0.000554386	416	tags=64%, list=22%, signal=51%	5693/9861/5711/5687/5701/5685/5688/5695/5692/5706/5719/5710/5702/5682/5683/5705/5690/5704/5689/5700/5707/5708/5684/5686/5696/5694/5713	1.11836	27	0.642857
R-HSA-5678895	Defective CFTR causes cystic fibrosis	42	0.568551	1.60344	0.00019998	0.00086	0.000554386	416	tags=64%, list=22%, signal=51%	5693/9861/5711/5687/5701/5685/5688/5695/5692/5706/5719/5710/5702/5682/5683/5705/5690/5704/5689/5700/5707/5708/5684/5686/5696/5694/5713	1.11836	27	0.642857
R-HSA-174143	APC/C-mediated degradation of cell cycle proteins	43	0.567327	1.60299	9.999e-05	0.000470833	0.000303515	416	tags=63%, list=22%, signal=50%	5693/9861/5711/5687/5701/5685/5688/5695/5692/5706/5719/5710/5702/5682/5683/5705/5690/5704/5689/5700/5707/5708/5684/5686/5696/5694/5713	1.11351	27	0.627907
R-HSA-176408	Regulation of APC/C activators between G1/S and early anaphase	43	0.567327	1.60299	9.999e-05	0.000470833	0.000303515	416	tags=63%, list=22%, signal=50%	5693/9861/5711/5687/5701/5685/5688/5695/5692/5706/5719/5710/5702/5682/5683/5705/5690/5704/5689/5700/5707/5708/5684/5686/5696/5694/5713	1.11351	27	0.627907
R-HSA-453276	Regulation of mitotic cell cycle	43	0.567327	1.60299	9.999e-05	0.000470833	0.000303515	416	tags=63%, list=22%, signal=50%	5693/9861/5711/5687/5701/5685/5688/5695/5692/5706/5719/5710/5702/5682/5683/5705/5690/5704/5689/5700/5707/5708/5684/5686/5696/5694/5713	1.11351	27	0.627907
R-HSA-9013694	Signaling by NOTCH4	45	0.565252	1.60273	9.999e-05	0.000470833	0.000303515	603	tags=73%, list=32%, signal=51%	5693/9861/5711/5687/5701/5685/5688/5695/5692/5706/5719/5710/5702/5682/5683/5705/5690/5704/5689/5700/5707/5708/5684/5686/5696/5694/5713/7534/5718/5716/5717/5709/207	1.10018	33	0.733333
R-HSA-5632684	Hedgehog 'on' state	45	0.563913	1.59893	9.999e-05	0.000470833	0.000303515	416	tags=62%, list=22%, signal=50%	5693/9861/5711/5687/5701/5685/5688/5695/5692/5706/5719/408/5710/5702/5682/5683/5705/5690/5704/5689/5700/5707/5708/5684/5686/5696/5694/5713	1.11351	28	0.622222
R-HSA-1169091	Activation of NF-kappaB in B cells	43	0.563621	1.59252	9.999e-05	0.000470833	0.000303515	416	tags=63%, list=22%, signal=50%	5693/9861/5711/5687/5701/5685/5688/5695/5692/5706/5719/5710/5702/5682/5683/5705/5690/5704/5689/5700/5707/5708/5684/5686/5696/5694/5713	1.11351	27	0.627907
R-HSA-68949	Orc1 removal from chromatin	43	0.563054	1.59091	9.999e-05	0.000470833	0.000303515	416	tags=63%, list=22%, signal=50%	5693/9861/5711/5687/5701/5685/5688/5695/5692/5706/5719/5710/5702/5682/5683/5705/5690/5704/5689/5700/5707/5708/5684/5686/5696/5694/5713	1.11351	27	0.627907
R-HSA-8854050	FBXL7 down-regulates AURKA during mitotic entry and in early mitosis	43	0.563054	1.59091	9.999e-05	0.000470833	0.000303515	416	tags=63%, list=22%, signal=50%	5693/9861/5711/5687/5701/5685/5688/5695/5692/5706/5719/5710/5702/5682/5683/5705/5690/5704/5689/5700/5707/5708/5684/5686/5696/5694/5713	1.11351	27	0.627907
R-HSA-390471	Association of TriC/CCT with target proteins during biosynthesis	16	0.631141	1.59058	0.00507717	0.0152315	0.00981877	445	tags=62%, list=23%, signal=48%	6774/908/6499/7203/10576/10574/22948/6950/10575/10694	1.03834	10	0.625
R-HSA-69239	Synthesis of DNA	46	0.559422	1.58936	0.00019998	0.00086	0.000554386	416	tags=61%, list=22%, signal=49%	5693/9861/5711/5687/5701/5685/5688/5695/5692/5706/5719/5710/5702/5682/5683/5705/5690/5704/5689/5700/5707/5708/5684/5686/5111/5696/5694/5713	1.098	28	0.608696
R-HSA-69052	Switching of origins to a post-replicative state	44	0.561232	1.58864	9.999e-05	0.000470833	0.000303515	416	tags=61%, list=22%, signal=49%	5693/9861/5711/5687/5701/5685/5688/5695/5692/5706/5719/5710/5702/5682/5683/5705/5690/5704/5689/5700/5707/5708/5684/5686/5696/5694/5713	1.10684	27	0.613636
R-HSA-5358346	Hedgehog ligand biogenesis	43	0.562138	1.58833	9.999e-05	0.000470833	0.000303515	416	tags=63%, list=22%, signal=50%	5693/9861/5711/5687/5701/5685/5688/5695/5692/5706/5719/5710/5702/5682/5683/5705/5690/5704/5689/5700/5707/5708/5684/5686/5696/5694/5713	1.11351	27	0.627907
R-HSA-69306	DNA Replication	49	0.555997	1.58751	0.00019998	0.00086	0.000554386	579	tags=69%, list=30%, signal=50%	5693/9861/5711/5687/5701/5685/5688/5695/5692/5706/5719/5710/5702/5682/5683/5705/5690/5704/5689/5700/5707/5708/5684/5686/5111/5696/5694/5713/5718/5716/3836/5717/3837/5709	1.08355	34	0.693878
R-HSA-8939902	Regulation of RUNX2 expression and activity	45	0.559355	1.58601	9.999e-05	0.000470833	0.000303515	579	tags=71%, list=30%, signal=51%	5693/9861/5711/5687/5701/5685/5688/5695/5692/5706/5719/5710/5702/5682/5683/5705/5690/5704/5689/5700/5707/5708/5684/5686/5696/5694/5713/5718/6772/5716/5717/5709	1.10018	32	0.711111
R-HSA-5610780	Degradation of GLI1 by the proteasome	45	0.55888	1.58466	9.999e-05	0.000470833	0.000303515	416	tags=62%, list=22%, signal=50%	5693/9861/5711/5566/5687/5701/5685/5688/5695/5692/5706/5719/5710/5702/5682/5683/5705/5690/5704/5689/5700/5707/5708/5684/5686/5696/5694/5713	1.11351	28	0.622222
R-HSA-5619084	ABC transporter disorders	44	0.557746	1.57877	9.999e-05	0.000470833	0.000303515	416	tags=61%, list=22%, signal=49%	5693/9861/5711/5687/5701/5685/5688/5695/5692/5706/5719/5710/5702/5682/5683/5705/5690/5704/5689/5700/5707/5708/5684/5686/5696/5694/5713	1.10684	27	0.613636
R-HSA-5689603	UCH proteinases	46	0.554409	1.57511	0.00049995	0.00195435	0.00125984	579	tags=72%, list=30%, signal=51%	5693/9861/5711/5687/5701/5685/5688/5695/5692/5706/5719/5710/5702/5682/5683/5705/5690/5704/5689/5700/5707/9958/5708/5684/5686/5696/5694/5713/5718/4738/5716/5717/5709	1.10684	33	0.717391
R-HSA-69202	Cyclin E associated events during G1/S transition	44	0.556108	1.57414	9.999e-05	0.000470833	0.000303515	603	tags=73%, list=32%, signal=51%	5693/9861/5711/5687/5701/5685/5688/5695/5692/5706/5719/5710/5702/5682/5683/5705/5690/5704/5689/5700/5707/5708/5684/5686/5696/5694/5713/5718/5716/5717/5709/207	1.10684	32	0.727273
R-HSA-69656	Cyclin A:Cdk2-associated events at S phase entry	44	0.556108	1.57414	9.999e-05	0.000470833	0.000303515	603	tags=73%, list=32%, signal=51%	5693/9861/5711/5687/5701/5685/5688/5695/5692/5706/5719/5710/5702/5682/5683/5705/5690/5704/5689/5700/5707/5708/5684/5686/5696/5694/5713/5718/5716/5717/5709/207	1.10684	32	0.727273
R-HSA-422475	Axon guidance	209	0.505821	1.56439	9.999e-05	0.000470833	0.000303515	638	tags=60%, list=33%, signal=45%	6143/5693/6228/9861/6147/51065/6141/6135/5711/1981/6181/57522/6136/6128/5566/6204/6203/6156/6130/26986/1808/5687/6208/6125/6234/5701/6139/3921/6134/6206/6222/6191/6129/3326/6173/6124/2107/6207/5685/6175/5688/5695/5692/6227/1785/6224/6189/6201/2935/6223/5706/6210/6164/6217/5719/6193/6205/1072/6122/9349/6165/4736/6187/5710/5702/6137/5682/6923/55740/6232/23708/5683/3320/6235/6188/5705/5690/5704/6921…	0.948847	126	0.602871
R-HSA-6807070	PTEN Regulation	54	0.543199	1.56191	0.0003	0.00124839	0.000804754	623	tags=70%, list=33%, signal=49%	7874/5693/9861/5711/5687/5701/5685/5688/5695/5692/5706/23112/5719/5710/5702/5682/5683/5705/5690/5704/5689/5700/5707/5708/5684/5686/5696/5694/5713/4343/5718/5716/1459/5717/5709/5594/207/1457	1.04243	38	0.703704
R-HSA-9675108	Nervous system development	210	0.504793	1.56145	9.999e-05	0.000470833	0.000303515	638	tags=60%, list=33%, signal=45%	6143/5693/6228/9861/6147/51065/6141/6135/5711/1981/6181/57522/6136/6128/5566/6204/6203/6156/6130/26986/1808/5687/6208/6125/6234/5701/6139/3921/6134/6206/6222/6191/6129/3326/6173/6124/2107/6207/5685/6175/5688/5695/5692/6227/1785/6224/6189/6201/2935/6223/5706/6210/6164/6217/5719/6193/6205/1072/6122/9349/6165/4736/6187/5710/5702/6137/5682/6923/55740/6232/23708/5683/3320/6235/6188/5705/5690/5704/6921…	0.946735	126	0.6
R-HSA-5610783	Degradation of GLI2 by the proteasome	46	0.549469	1.56108	0.00059994	0.00231022	0.00148925	416	tags=61%, list=22%, signal=49%	5693/9861/5711/5566/5687/5701/5685/5688/5695/5692/5706/5719/5710/5702/5682/5683/5705/5690/5704/5689/5700/5707/5708/5684/5686/5696/5694/5713	1.10684	28	0.608696
R-HSA-5610785	GLI3 is processed to GLI3R by the proteasome	46	0.549469	1.56108	0.00059994	0.00231022	0.00148925	416	tags=61%, list=22%, signal=49%	5693/9861/5711/5566/5687/5701/5685/5688/5695/5692/5706/5719/5710/5702/5682/5683/5705/5690/5704/5689/5700/5707/5708/5684/5686/5696/5694/5713	1.10684	28	0.608696
R-HSA-5663205	Infectious disease	292	0.499428	1.56041	9.999e-05	0.000470833	0.000303515	609	tags=55%, list=32%, signal=44%	147179/6143/5693/5094/26276/3843/6228/9861/6147/51065/9908/10146/6141/6135/5711/6181/6136/6128/5566/6204/9146/6203/6156/6130/9871/1938/5687/6208/6125/6234/5701/6139/4836/3921/9632/6134/6206/6222/6191/6129/3326/55845/6173/6124/6207/6396/5685/6175/5688/1174/23191/5695/5692/164/6227/6224/1398/6189/6201/2288/6223/5706/6210/6164/6217/5719/6193/6205/6122/9349/6165/4736/10006/6187/5710/5702/10971/6137/5…	0.899805	161	0.55137
R-HSA-2871837	FCERI mediated NF-kB activation	45	0.548597	1.55551	0.00039996	0.00159984	0.00103131	579	tags=71%, list=30%, signal=51%	5693/9861/5711/5687/5701/5685/5688/5695/5692/5706/5719/5710/5702/5682/5683/5705/5690/5704/5689/5700/5707/5708/5684/5686/5696/5694/5713/5718/5716/7335/5717/5709	1.10018	32	0.711111
R-HSA-6814122	Cooperation of PDCL (PhLP1) and TRiC/CCT in G-protein beta folding	13	0.639502	1.55533	0.0104809	0.0302131	0.0194764	623	tags=77%, list=33%, signal=52%	908/7203/10576/10574/22948/6950/10575/10694/1459/1457	1.00966	10	0.769231
R-HSA-202424	Downstream TCR signaling	48	0.545241	1.5542	0.00069993	0.00265562	0.0017119	579	tags=67%, list=30%, signal=48%	5693/9861/5711/5687/5701/5685/5688/5695/5692/5706/5719/5710/5702/5682/5683/5705/5690/5704/5689/5700/5707/5708/5684/5686/5696/5694/5713/5718/5716/7335/5717/5709	1.072	32	0.666667
R-HSA-9678108	SARS-CoV-1 Infection	66	0.532507	1.55203	0.00019998	0.00086	0.000554386	575	tags=61%, list=30%, signal=44%	5094/6228/51065/6204/6203/6208/6234/3921/6206/6222/6191/6207/6227/6224/6189/6201/6223/5706/6210/6217/6193/6205/6187/10971/6232/6235/1915/6188/6194/7533/26007/29110/7534/7531/6202/7532/7529/6229/2810/3837	0.990837	40	0.606061
R-HSA-5619115	Disorders of transmembrane transporters	50	0.54199	1.5506	0.00039996	0.00159984	0.00103131	416	tags=56%, list=22%, signal=45%	5693/9861/5711/5687/5701/6396/5685/5688/5695/5692/5706/5719/5710/5702/5682/5683/5705/5690/5704/5689/5700/5707/5708/5684/5686/5696/5694/5713	1.072	28	0.56
R-HSA-5687128	MAPK6/MAPK4 signaling	53	0.539311	1.54946	0.00039996	0.00159984	0.00103131	465	tags=60%, list=24%, signal=47%	5693/9861/5711/5566/5687/5701/5685/5688/5695/5692/5706/23112/5719/5710/5702/5682/5683/5705/5690/5704/5689/5700/5707/5708/5684/5686/3315/5696/5694/5713/4343/5718	1.07676	32	0.603774
R-HSA-5689880	Ub-specific processing proteases	57	0.536723	1.54939	0.00019998	0.00086	0.000554386	465	tags=60%, list=24%, signal=47%	7874/5693/9861/5711/9146/5687/5701/5685/5688/5695/5692/5706/5719/408/5710/5702/5682/5683/5705/5690/5704/5689/8078/5700/5707/9958/5708/5684/5686/5696/5694/5713/3416/5718	1.09583	34	0.596491
R-HSA-1168372	Downstream signaling events of B Cell Receptor (BCR)	47	0.544303	1.54869	0.0009999	0.00365921	0.00235885	416	tags=60%, list=22%, signal=48%	5693/9861/5711/5687/5701/5685/5688/5695/5692/5706/5719/5710/5702/5530/5682/5683/5705/5690/5704/5689/5700/5707/5708/5684/5686/5696/5694/5713	1.10018	28	0.595745
R-HSA-3858494	Beta-catenin independent WNT signaling	58	0.534408	1.54428	0.00019998	0.00086	0.000554386	579	tags=64%, list=30%, signal=46%	5693/9861/5711/5687/5701/5685/5688/5695/5692/5706/23112/5719/5710/5702/5530/5682/5683/5705/5690/5704/5689/5700/5707/5708/163/5684/5686/5696/5331/5694/5713/4343/5718/5716/5717/1173/5709	1.03739	37	0.637931
R-HSA-4086400	PCP/CE pathway	51	0.537919	1.54125	0.00039996	0.00159984	0.00103131	579	tags=65%, list=30%, signal=46%	5693/9861/5711/5687/5701/5685/5688/5695/5692/5706/5719/5710/5702/5682/5683/5705/5690/5704/5689/5700/5707/5708/163/5684/5686/5696/5694/5713/5718/5716/5717/1173/5709	1.04818	33	0.647059
R-HSA-8878171	Transcriptional regulation by RUNX1	52	0.537109	1.54111	0.00039996	0.00159984	0.00103131	579	tags=65%, list=30%, signal=47%	5693/9861/5711/5687/5701/5685/5688/5695/5692/5706/23112/5719/5710/5702/5682/5683/5705/5690/5704/5689/5700/5707/5708/5684/5686/5696/5694/5713/4343/5718/5716/1459/5717/5709	1.04243	34	0.653846
R-HSA-8948751	Regulation of PTEN stability and activity	47	0.541421	1.54049	0.0009999	0.00365921	0.00235885	623	tags=72%, list=33%, signal=50%	5693/9861/5711/5687/5701/5685/5688/5695/5692/5706/5719/5710/5702/5682/5683/5705/5690/5704/5689/5700/5707/5708/5684/5686/5696/5694/5713/5718/5716/1459/5717/5709/207/1457	1.09583	34	0.723404
R-HSA-157118	Signaling by NOTCH	59	0.531836	1.53928	0.00029997	0.00124839	0.000804754	476	tags=58%, list=25%, signal=45%	5693/9861/4904/5711/5687/5701/5685/5688/5695/5692/5706/23112/5719/408/5710/5702/5682/5683/5705/5690/5704/5689/5700/5707/5708/5684/5686/5696/5694/5713/7534/4343/5718/6772	1.03621	34	0.576271
R-HSA-450531	Regulation of mRNA stability by proteins that bind AU-rich elements	55	0.532565	1.53388	0.00049995	0.00195435	0.00125984	603	tags=67%, list=32%, signal=47%	5693/9861/5711/1981/26986/5687/5701/5685/5688/5695/5692/5706/5719/5710/5702/5682/5683/5705/5690/5704/5689/5700/5707/5708/5684/5686/3315/5696/5694/5713/7534/5718/5716/7529/5717/5709/207	1.04818	37	0.672727
R-HSA-1236974	ER-Phagosome pathway	52	0.5336	1.53104	0.00069993	0.00265562	0.0017119	416	tags=54%, list=22%, signal=43%	5693/9861/5711/5687/5701/5685/5688/5695/5692/5706/5719/5710/5702/5682/5683/10952/5705/5690/5704/5689/5700/5707/5708/5684/5686/5696/5694/5713	1.04243	28	0.538462
R-HSA-69242	S Phase	49	0.532789	1.52125	0.00109989	0.00394127	0.00254068	416	tags=57%, list=22%, signal=46%	5693/9861/5711/5687/5701/5685/5688/5695/5692/5706/5719/5710/5702/5682/5683/5705/5690/5704/5689/5700/5707/5708/5684/5686/5111/5696/5694/5713	1.08355	28	0.571429
R-HSA-1236975	Antigen processing-Cross presentation	54	0.527966	1.51811	0.0008	0.0029913	0.0019283	416	tags=52%, list=22%, signal=42%	5693/9861/5711/5687/5701/5685/5688/5695/5692/5706/5719/5710/5702/5682/5683/10952/5705/5690/5704/5689/5700/5707/5708/5684/5686/5696/5694/5713	1.03645	28	0.518519
R-HSA-453279	Mitotic G1 phase and G1/S transition	50	0.530507	1.51775	0.00109989	0.00394127	0.00254068	416	tags=58%, list=22%, signal=47%	5693/9861/5711/5687/5701/5685/5688/5695/5692/5706/5719/5710/5702/5682/5683/5705/5690/5704/5689/5700/5707/5708/5684/5686/5520/5111/5696/5694/5713	1.08619	29	0.58
R-HSA-5607764	CLEC7A (Dectin-1) signaling	53	0.525279	1.50914	0.00079992	0.0029913	0.0019283	579	tags=66%, list=30%, signal=47%	5693/9861/5711/5687/9040/5701/5685/5688/5695/5692/5706/5719/5710/5702/5530/5682/5683/5705/5690/5704/5689/5700/5707/5708/5684/5686/5696/5694/5713/5718/10768/5716/7335/5717/5709	1.04818	35	0.660377
R-HSA-162909	Host Interactions of HIV factors	69	0.513096	1.5015	0.00049995	0.00195435	0.00125984	579	tags=62%, list=30%, signal=45%	5693/9861/5711/5687/5701/6396/5685/5688/1174/5695/5692/164/5706/5719/5710/5702/5682/6923/5683/5705/5690/5704/6921/5689/5700/5901/5707/5708/163/5684/5686/5696/5694/5713/55690/5718/8815/5716/3836/5717/1173/3837/5709	1.01592	43	0.623188
R-HSA-69206	G1/S Transition	49	0.524151	1.49658	0.00139986	0.00475216	0.00306341	416	tags=57%, list=22%, signal=46%	5693/9861/5711/5687/5701/5685/5688/5695/5692/5706/5719/5710/5702/5682/5683/5705/5690/5704/5689/5700/5707/5708/5684/5686/5111/5696/5694/5713	1.08355	28	0.571429
R-HSA-5610787	Hedgehog 'off' state	51	0.521322	1.49369	0.00129987	0.00450156	0.00290186	416	tags=57%, list=22%, signal=46%	5693/9861/5711/5566/5687/5701/5685/5688/5695/5692/5706/5719/5710/5702/5682/5683/5705/5690/5704/5689/5700/5707/5708/5684/5686/10383/5696/5694/5713	1.0655	29	0.568627
R-HSA-8878166	Transcriptional regulation by RUNX2	52	0.519964	1.49191	0.00119988	0.00424067	0.00273368	603	tags=65%, list=32%, signal=46%	5693/9861/5711/5687/5701/5685/5688/5695/5692/5706/5719/5710/5702/5682/5683/5705/5690/5704/5689/5700/5707/5708/5684/5686/5696/5694/5713/5718/6772/5716/5717/5709/5594/207	1.03645	34	0.653846
R-HSA-1266738	Developmental Biology	243	0.478165	1.48644	9.999e-05	0.000470833	0.000303515	638	tags=55%, list=33%, signal=42%	6143/5693/6228/9861/6147/51065/1975/6141/6135/5711/1981/6181/57522/6136/6128/5566/6204/6203/6156/6130/26986/1808/5687/6208/6125/6234/5701/6139/6774/3921/6134/6206/6222/6191/6129/3326/6173/6124/2107/6207/5685/6175/5688/5695/5692/6227/1785/6224/6189/6201/2935/6223/5706/6210/6164/6217/5719/6193/6205/1072/6122/9349/6165/4736/6187/5710/5702/6137/5682/6923/55740/6232/23708/5683/3320/6235/6188/5705/5690…	0.890421	134	0.55144
R-HSA-983705	Signaling by the B Cell Receptor (BCR)	52	0.517527	1.48492	0.00129987	0.00450156	0.00290186	579	tags=63%, list=30%, signal=45%	5693/9861/5711/5687/5701/5685/5688/5695/5692/5706/5719/5710/5702/5530/5682/5683/5705/5690/5704/5689/5700/5707/5708/5684/5686/5696/5694/5713/5718/10768/5716/5717/5709	1.04243	33	0.634615
R-HSA-8951664	Neddylation	74	0.498728	1.46595	0.00029997	0.00124839	0.000804754	591	tags=59%, list=31%, signal=43%	5693/9861/5711/5687/9040/5701/8878/5685/5688/5695/9318/5692/5706/5719/55832/5710/5702/5682/6923/5683/5705/5690/5704/6921/5689/5700/5707/5708/5684/5686/5696/5694/5713/54165/8533/5718/10980/4738/5716/1642/2873/5717/5709/51138	0.977575	44	0.594595
R-HSA-9020702	Interleukin-1 signaling	55	0.508792	1.46541	0.00149985	0.00505832	0.00326077	579	tags=62%, list=30%, signal=44%	5693/9861/5711/5687/5701/8878/5685/5688/5695/5692/5706/5719/5710/5702/5682/5683/5705/5690/5704/5689/5700/5707/5708/5684/5686/5696/5694/5713/5604/5718/5716/7335/5717/5709	1.03621	34	0.618182
R-HSA-8953897	Cellular responses to stimuli	254	0.470596	1.46472	9.999e-05	0.000470833	0.000303515	669	tags=56%, list=35%, signal=42%	9529/6143/1965/5693/6228/9861/6147/51065/6141/6135/5711/8894/6181/573/1968/6767/6136/6128/6204/6203/6156/6130/1465/5687/6208/6125/6234/5701/6139/6774/3921/6134/6206/8878/10121/6222/6191/6129/3326/6173/6124/6207/22872/6396/5685/6175/5688/6648/5695/5692/6227/6224/6189/6201/2288/6223/5706/6210/6164/23112/6217/2673/5719/6193/6205/6122/9349/6165/4736/6187/5710/5702/6137/5682/6923/6232/5683/3320/6235/1…	0.874359	142	0.559055
R-HSA-195253	Degradation of beta-catenin by the destruction complex	50	0.51077	1.46128	0.00229977	0.00737069	0.0047514	416	tags=54%, list=22%, signal=43%	5693/9861/5711/5687/5701/5685/5688/5695/5692/5706/5719/5710/5702/5682/5683/5705/5690/5704/5689/5700/5707/5708/5684/5686/5696/5694/5713	1.04243	27	0.54
R-HSA-9705671	SARS-CoV-2 activates/modulates innate and adaptive immune responses	22	0.554895	1.46062	0.0142642	0.0402203	0.0259274	528	tags=59%, list=28%, signal=43%	9908/10146/9871/9632/3326/6396/3320/7555/26007/23367/29110/6772/7335	1.01657	13	0.590909
R-HSA-2262752	Cellular responses to stress	253	0.468731	1.45873	9.999e-05	0.000470833	0.000303515	669	tags=56%, list=35%, signal=42%	9529/6143/1965/5693/6228/9861/6147/51065/6141/6135/5711/8894/6181/573/1968/6767/6136/6128/6204/6203/6156/6130/5687/6208/6125/6234/5701/6139/6774/3921/6134/6206/8878/10121/6222/6191/6129/3326/6173/6124/6207/22872/6396/5685/6175/5688/6648/5695/5692/6227/6224/6189/6201/2288/6223/5706/6210/6164/23112/6217/2673/5719/6193/6205/6122/9349/6165/4736/6187/5710/5702/6137/5682/6923/6232/5683/3320/6235/1915/6…	0.872895	141	0.557312
R-HSA-446652	Interleukin-1 family signaling	61	0.502098	1.45655	0.00129987	0.00450156	0.00290186	579	tags=59%, list=30%, signal=42%	5693/9861/5711/5687/5701/6774/8878/5685/5688/5695/5692/5706/5719/5710/5702/5682/5683/5705/5690/5704/5689/5700/5707/5708/5684/5686/29110/5696/5694/5713/5604/5718/5716/7335/5717/5709	1.02411	36	0.590164
R-HSA-9679506	SARS-CoV Infections	111	0.482829	1.4545	9.999e-05	0.000470833	0.000303515	609	tags=55%, list=32%, signal=40%	5094/26276/6228/51065/9908/10146/6204/6203/9871/6208/6234/3921/9632/6206/6222/6191/3326/6207/6396/6227/6224/6189/6201/2288/6223/5706/6210/6217/6193/6205/6187/10971/6232/3320/6235/1915/6188/7555/6194/163/7533/26007/1312/23367/29110/7534/6772/7531/203068/6202/7335/7532/7529/6229/1173/10728/2810/3837/207/8737/3615	0.893129	61	0.54955
R-HSA-5358351	Signaling by Hedgehog	55	0.50486	1.45408	0.00169983	0.00569553	0.00367154	416	tags=55%, list=22%, signal=44%	5693/9861/5711/5566/5687/5701/5685/5688/5695/5692/5706/5719/408/5710/5702/5682/5683/5705/5690/5704/5689/5700/5707/5708/5684/5686/10383/5696/5694/5713	1.04818	30	0.545455
R-HSA-5621481	C-type lectin receptors (CLRs)	59	0.497225	1.4391	0.00229977	0.00737069	0.0047514	579	tags=61%, list=30%, signal=44%	5693/9861/5711/5566/5687/9040/5701/5685/5688/5695/5692/5706/5719/5710/5702/5530/5682/5683/5705/5690/5704/5689/5700/5707/5708/5684/5686/5696/5694/5713/5718/10768/5716/7335/5717/5709	1.03621	36	0.610169
R-HSA-202403	TCR signaling	54	0.498976	1.43475	0.0025	0.00781818	0.00503987	579	tags=61%, list=30%, signal=44%	5693/9861/5711/5687/5701/5685/5688/5695/5692/5706/5719/5710/5702/5682/55740/5683/5705/5690/5704/5689/5700/5707/5708/5684/5686/5696/5694/5713/5718/5716/7335/5717/5709	1.03645	33	0.611111
R-HSA-8957322	Metabolism of steroids	29	0.52551	1.42809	0.0121218	0.0345572	0.0222768	575	tags=62%, list=30%, signal=44%	3422/2194/9885/2224/9871/32/9632/5007/1645/4597/1646/5901/8644/114883/39/6342/4598/3837	0.978811	18	0.62069
R-HSA-5688426	Deubiquitination	72	0.483311	1.41803	0.00109989	0.00394127	0.00254068	473	tags=51%, list=25%, signal=40%	7874/5693/9861/5711/9146/5687/5701/5887/5685/5688/5695/5692/5706/5719/408/5710/5702/5682/5683/5705/5690/5704/5689/8078/5700/5707/9958/5708/5684/5686/5696/5694/5713/8027/3416/5718/4738	0.978612	37	0.513889
R-HSA-1643685	Disease	410	0.447625	1.41036	9.999e-05	0.000470833	0.000303515	740	tags=53%, list=39%, signal=41%	147179/6238/6143/5693/5094/26276/3843/6228/9861/6147/51065/9908/10146/6141/6135/27044/5711/1937/4860/2584/6181/6136/833/6128/5566/6204/9146/6203/6156/6130/9871/3799/1938/5687/6208/6125/6234/5701/6139/4836/6774/3921/9632/6134/6206/8878/6222/6191/6129/3326/55845/6173/6124/8826/6207/22872/6396/5685/7171/6175/5688/6648/1174/23191/5695/5692/164/6227/6224/1398/6189/6201/2288/6223/5706/6210/6164/6217/26…	0.788212	218	0.531707
R-HSA-453274	Mitotic G2-G2/M phases	72	0.480593	1.41005	0.00139986	0.00475216	0.00306341	783	tags=75%, list=41%, signal=46%	5693/9861/5711/5566/5687/5701/10121/3326/5685/5688/5695/5692/5706/5719/5710/5702/5682/5683/3320/5705/22822/5690/5704/5689/5700/5707/5708/5684/5686/5520/10383/5696/5694/5713/5718/7531/5500/203068/5716/7532/5717/5709/10540/7277/1781/5048/5518/5715/8454/51451/1778/1639/10213/5721	0.95316	54	0.75
R-HSA-69275	G2/M Transition	72	0.480593	1.41005	0.00139986	0.00475216	0.00306341	783	tags=75%, list=41%, signal=46%	5693/9861/5711/5566/5687/5701/10121/3326/5685/5688/5695/5692/5706/5719/5710/5702/5682/5683/3320/5705/22822/5690/5704/5689/5700/5707/5708/5684/5686/5520/10383/5696/5694/5713/5718/7531/5500/203068/5716/7532/5717/5709/10540/7277/1781/5048/5518/5715/8454/51451/1778/1639/10213/5721	0.95316	54	0.75
R-HSA-162906	HIV Infection	78	0.477861	1.40914	0.00089991	0.00334067	0.00215351	579	tags=56%, list=30%, signal=41%	5693/9861/5711/5687/5701/4836/6396/5685/5688/1174/5695/5692/164/5706/5719/5710/5702/5682/6923/5683/5705/5690/5704/6921/5689/5700/5901/5707/5708/163/5684/5686/5696/5694/5713/55690/5718/8815/5716/3836/5717/1173/3837/5709	0.933684	44	0.564103
R-HSA-2467813	Separation of Sister Chromatids	66	0.480879	1.40155	0.00209979	0.00685754	0.00442061	918	tags=83%, list=48%, signal=45%	5693/9861/5711/5687/5701/10726/6396/5685/5688/5695/5692/5706/5719/5710/5702/5682/6232/5683/5705/5690/5704/5689/5700/5707/5708/5684/5686/10383/5696/5694/5713/5718/5716/5717/5709/7277/1783/1781/5048/140735/5518/57551/5715/1778/5525/10213/5721/7846/5905/7514/23198/5720/5714/1780/22919	0.919011	55	0.833333
R-HSA-983168	Antigen processing: Ubiquitination & Proteasome degradation	88	0.471208	1.40093	0.00119988	0.00424067	0.00273368	580	tags=52%, list=30%, signal=38%	5693/9861/10425/3093/5711/7326/26091/5687/9040/5701/7064/65264/5685/5688/5695/5692/7174/5706/5719/5710/5702/5682/6923/5683/5705/5690/5704/6921/5689/5700/5707/5708/5684/5686/7317/5696/5694/5713/5718/90678/55236/5716/7335/5717/5709/9520	0.889734	46	0.522727
R-HSA-9759194	Nuclear events mediated by NFE2L2	55	0.485885	1.39943	0.00419958	0.012747	0.00821713	783	tags=75%, list=41%, signal=45%	5693/9861/5711/5687/5701/8878/5685/5688/5695/5692/5706/5719/5710/5702/5682/5683/5705/5690/5704/5689/5700/5707/5708/5684/5686/5696/5694/5713/2729/5718/5716/5717/5709/7296/5052/5715/8454/5226/2936/10213/5721	1.03621	41	0.745455
R-HSA-1430728	Metabolism	481	0.441457	1.39503	9.999e-05	0.000470833	0.000303515	674	tags=49%, list=35%, signal=42%	64077/3422/51251/2194/23171/6143/5693/6228/9861/2752/6147/51065/6141/47/6135/5711/6301/4860/9885/2584/6723/2710/6181/2224/7360/5833/6136/6128/5566/6204/10135/6203/6156/6130/29968/9871/5634/5687/6208/10327/32/6125/6234/5701/10434/6139/9218/3921/9632/6134/6206/7358/6222/6191/6129/3326/6173/6124/3029/8826/6207/4338/6396/5685/6175/8895/5688/5695/5692/6227/8789/80230/1785/6224/5007/6470/1645/6189/2805…	0.7734	235	0.488565
R-HSA-2454202	Fc epsilon receptor (FCERI) signaling	57	0.482966	1.3942	0.00409959	0.0125171	0.00806895	587	tags=61%, list=31%, signal=44%	5693/9861/5711/5687/5701/5685/5688/5695/5692/5706/5719/5710/5702/5530/5682/5683/5705/5690/5704/5689/5700/5707/5708/5684/5686/5696/5694/5713/5718/10768/5716/7335/5717/5709/5594	0.9813	35	0.614035
R-HSA-2555396	Mitotic Metaphase and Anaphase	78	0.467552	1.37874	0.00249975	0.00781818	0.00503987	918	tags=79%, list=48%, signal=43%	5693/9861/5711/5687/5701/10726/6396/5685/5688/5695/5692/5706/5719/5710/5702/5682/6232/5683/5705/5690/5704/5689/5700/5901/5707/5708/5684/5686/5520/10383/5696/5694/5713/5718/8815/5716/5717/3837/5709/7277/1783/1781/5048/140735/5518/22933/57551/5715/1778/5525/10213/5721/7846/5905/3842/7514/23198/5720/29082/5714/1780/22919	0.873086	62	0.794872
R-HSA-68882	Mitotic Anaphase	78	0.467552	1.37874	0.00249975	0.00781818	0.00503987	918	tags=79%, list=48%, signal=43%	5693/9861/5711/5687/5701/10726/6396/5685/5688/5695/5692/5706/5719/5710/5702/5682/6232/5683/5705/5690/5704/5689/5700/5901/5707/5708/5684/5686/5520/10383/5696/5694/5713/5718/8815/5716/5717/3837/5709/7277/1783/1781/5048/140735/5518/22933/57551/5715/1778/5525/10213/5721/7846/5905/3842/7514/23198/5720/29082/5714/1780/22919	0.873086	62	0.794872
R-HSA-9755511	KEAP1-NFE2L2 pathway	63	0.474069	1.37781	0.00379962	0.0116703	0.00752306	938	tags=84%, list=49%, signal=44%	5693/9861/5711/5687/5701/8878/5685/5688/5695/5692/5706/5719/5710/5702/5682/5683/5705/5690/5704/5689/5700/5707/5708/5684/5686/5696/5694/5713/2729/5718/5716/1459/5717/5709/207/1457/7296/7415/5052/5715/8454/5226/2936/10213/5721/208/2539/23198/5720/3417/5714/4199/7295	0.906929	53	0.84127
R-HSA-109581	Apoptosis	88	0.462004	1.37357	0.00189981	0.00632453	0.00407701	607	tags=56%, list=32%, signal=40%	839/10059/5693/9861/5711/10134/5687/5701/4836/6774/5685/5688/5695/5692/5706/5719/9414/5710/5702/10971/5682/5683/5705/5690/5704/5689/5700/5707/5708/7533/5684/5686/5696/5694/5713/7534/5718/7531/5716/3836/7532/7529/5717/2810/3837/5709/5594/207/8737	0.885239	49	0.556818
R-HSA-201681	TCF dependent signaling in response to WNT	58	0.475202	1.37319	0.00609939	0.0180878	0.0116601	868	tags=78%, list=45%, signal=44%	5693/9861/5711/5687/5701/5685/5688/5695/5692/5706/5719/5710/5702/5682/5683/5705/5690/5704/5689/5700/5707/5708/5684/5686/5696/5694/5713/7534/5718/5716/1459/5717/5709/207/1457/5518/8607/5715/5525/10213/5721/208/7514/23198/5720	0.958983	45	0.775862
R-HSA-68886	M Phase	99	0.454528	1.36055	0.0019998	0.00657259	0.00423692	918	tags=76%, list=48%, signal=41%	5693/9861/5711/5566/5687/5701/10726/10121/6396/5685/5688/5695/5692/5706/5719/5710/5702/5682/6232/5683/3320/5705/5690/5704/5689/5700/5901/5707/5708/5684/5686/5520/10383/5696/5694/5713/5718/7531/203068/8815/5716/8615/7532/1459/5717/3837/5709/10540/5594/7277/1783/1781/2029/1457/5048/140735/5518/22933/57551/5715/1778/5525/1639/10213/5721/7846/5905/3842/7514/23198/5720/29082/5714/1780/22919	0.868061	75	0.757576
R-HSA-195721	Signaling by WNT	78	0.460634	1.35834	0.00369963	0.0114312	0.00736894	868	tags=73%, list=45%, signal=42%	51699/5693/9861/5711/5687/5701/5685/5688/5695/5692/5706/23112/5719/55737/9559/5710/5702/5530/5682/5683/5705/5690/5704/5689/5700/5707/5708/163/5684/5686/5696/5331/5694/5713/7534/4343/5718/5716/1459/5717/1173/5709/207/1457/5518/8607/161/5715/8454/5525/10213/5721/208/387/7514/23198/5720	0.904142	57	0.730769
R-HSA-69620	Cell Cycle Checkpoints	76	0.459581	1.35313	0.00459954	0.0138793	0.00894709	931	tags=80%, list=49%, signal=43%	5693/9861/5711/5687/5701/10726/6396/5685/5688/5695/5692/5706/5719/5710/5702/10971/5682/6232/5683/5705/5690/5704/5689/5700/5707/5708/7533/5684/5686/5696/5694/5713/7534/5718/7531/5716/7532/7529/5717/2810/5709/1783/1781/5048/140735/5518/57551/5715/1778/5525/10213/5721/5905/7334/7514/23198/5720/5714/1780/22919/79184	0.903617	61	0.802632
R-HSA-382551	Transport of small molecules	103	0.450037	1.34997	0.00249975	0.00781818	0.00503987	783	tags=57%, list=41%, signal=36%	51700/3069/1965/5693/9861/5711/8894/1968/5566/5687/5701/3658/5685/5688/5695/5692/6717/5706/5719/55832/5710/5702/5682/5683/5705/5690/5704/5689/5700/5707/5708/163/5684/5686/760/5696/5694/5713/48/9550/5718/4738/5716/5717/1173/5709/55911/8737/523/161/23327/7415/5715/8454/5567/9388/65125/10213/5721	0.787812	59	0.572816
R-HSA-983169	Class I MHC mediated antigen processing & presentation	111	0.447967	1.34948	0.0019998	0.00657259	0.00423692	416	tags=40%, list=22%, signal=33%	5693/9861/10425/3093/5711/7326/10134/9871/26091/5687/9040/5701/9632/7064/22872/65264/6396/5685/5688/5695/5692/7174/5706/5719/5710/5702/5682/6923/5683/10952/5705/5690/5704/6921/5689/5700/5707/5708/5684/5686/7317/5696/5694/5713	0.752518	44	0.396396
R-HSA-69278	Cell Cycle, Mitotic	113	0.440515	1.32829	0.00229977	0.00737069	0.0047514	918	tags=73%, list=48%, signal=41%	5693/9861/5711/5566/5687/5701/10726/10121/3326/6396/5685/5688/5695/5692/5706/5719/5710/5702/5682/6232/5683/3320/5705/22822/5690/5704/5689/5700/5901/5707/5708/5684/5686/5520/5111/10383/5696/5694/5713/5718/7531/5500/203068/8815/5716/8615/7532/1459/5717/3837/5709/10540/5594/7277/1783/1781/207/2029/1457/5048/140735/5518/22933/57551/5715/8454/51451/1778/5525/1639/10213/5721/7846/5905/3842/208/7514/231…	0.864549	83	0.734513
R-HSA-5673001	RAF/MAP kinase cascade	77	0.44821	1.32076	0.00829917	0.0241942	0.0155964	868	tags=73%, list=45%, signal=41%	5693/9861/5711/5687/5701/10434/8826/5685/5688/5695/5692/5706/5719/408/5710/5702/5682/5683/5705/5690/5704/5689/5700/5605/5707/5708/5684/5686/5696/5694/5713/5604/5718/5500/5716/7529/5717/7094/5709/5594/8660/8682/6709/5518/71/2339/5715/5525/2342/10213/5721/5155/1445/5037/23198/5720	0.878112	56	0.727273
R-HSA-5684996	MAPK1/MAPK3 signaling	77	0.44821	1.32076	0.00829917	0.0241942	0.0155964	868	tags=73%, list=45%, signal=41%	5693/9861/5711/5687/5701/10434/8826/5685/5688/5695/5692/5706/5719/408/5710/5702/5682/5683/5705/5690/5704/5689/5700/5605/5707/5708/5684/5686/5696/5694/5713/5604/5718/5500/5716/7529/5717/7094/5709/5594/8660/8682/6709/5518/71/2339/5715/5525/2342/10213/5721/5155/1445/5037/23198/5720	0.878112	56	0.727273
R-HSA-5683057	MAPK family signaling cascades	89	0.439008	1.30609	0.00859914	0.0249278	0.0160694	868	tags=71%, list=45%, signal=40%	5693/9861/5711/5566/5687/5701/10434/8826/5685/5688/5695/5692/5706/23112/5719/408/5710/5702/5682/5683/5705/5690/5704/5689/5700/5605/5707/5708/5684/5686/3315/5696/5694/5713/5604/4343/5718/5500/5716/7529/5717/7094/5709/5594/8660/8682/6709/5518/71/2339/5715/5525/5567/2342/10213/5721/5155/1445/5062/5037/7514/23198/5720	0.849244	63	0.707865
R-HSA-1640170	Cell Cycle	128	0.428842	1.30137	0.00309969	0.00963518	0.00621117	918	tags=72%, list=48%, signal=40%	5693/9861/5711/5566/5687/5701/10726/10121/3326/6396/5685/5688/5695/5692/5706/5537/5719/5710/5702/10971/5682/6232/5683/3320/5705/22822/5690/5704/5689/5700/5901/5707/5708/7533/5684/5686/5520/5111/10383/5696/5694/5713/7534/5718/7531/5500/203068/8815/5716/8615/7532/1459/7529/5717/2810/3837/5709/10540/5594/7277/1783/1781/207/2029/1457/5048/140735/5518/8607/22933/57551/5715/8454/51451/1778/5525/1639/10…	0.854557	92	0.71875
R-HSA-5357801	Programmed Cell Death	99	0.433948	1.29894	0.00729927	0.0215224	0.0138741	607	tags=51%, list=32%, signal=36%	839/10059/5693/9861/5711/10134/5687/5701/4836/6774/5685/5688/5695/5692/5706/5719/9414/5710/5702/10971/5682/5683/3320/5705/5690/5704/5689/5700/5707/5708/7533/5684/5686/5696/5694/5713/7534/5718/7531/5716/3836/7532/7529/5717/2810/3837/5709/5594/207/8737	0.861382	50	0.505051
R-HSA-5663202	Diseases of signal transduction by growth factor receptors and second messengers	115	0.427891	1.29151	0.00569943	0.0169995	0.0109584	618	tags=50%, list=32%, signal=36%	6238/5693/9861/27044/5711/1937/833/3799/5687/5701/6774/8878/8826/22872/5685/7171/5688/5695/5692/5706/5719/5495/408/5710/5702/7170/5682/5683/3320/5705/5690/5704/5689/5700/5605/5707/6194/5708/5684/5686/5696/5694/5713/5604/471/5718/6772/8546/5500/5716/7529/5717/7094/5709/5594/207/8660	0.813892	57	0.495652
R-HSA-1257604	PIP3 activates AKT signaling	70	0.440578	1.29022	0.0175982	0.0490848	0.0316418	623	tags=56%, list=33%, signal=39%	7874/5693/9861/5711/5687/5701/5685/5688/5695/5692/5706/23112/5719/5710/5702/5682/5683/5705/5690/5704/5689/5700/5707/5708/5684/5686/5696/5694/5713/4343/5718/5716/1459/5717/5709/5594/207/8660/1457	0.875504	39	0.557143
R-HSA-9711123	Cellular response to chemical stress	84	0.433971	1.28638	0.0132987	0.0377039	0.0243053	938	tags=74%, list=49%, signal=39%	5693/9861/5711/5687/5701/6774/8878/5685/5688/6648/5695/5692/5706/5719/5710/5702/5682/5683/5705/5690/5704/5689/5700/5707/5708/5684/5686/5696/5694/5713/2729/5718/645/5716/1459/5717/5709/207/1457/9588/644/7296/7415/5052/5715/8454/10935/5226/2936/10213/5721/9973/208/2539/7001/23198/5720/3417/10498/5714/4199/7295	0.797483	62	0.738095
R-HSA-1280215	Cytokine Signaling in Immune system	178	0.398855	1.22642	0.0116988	0.0335366	0.0216189	603	tags=42%, list=32%, signal=32%	1965/5693/9861/4904/2317/5711/8894/1981/552900/1968/5566/5687/9040/5701/6774/8878/6059/6396/5685/6175/5688/6648/5695/5692/200081/1398/5706/5719/5495/1072/8575/27250/5710/5702/5682/6923/5683/3320/5705/5690/5704/6921/5689/5700/5707/1977/5708/5684/5686/6950/3636/10383/29110/1973/5696/5694/5713/5604/7534/3840/5718/6772/829/5716/3836/7335/1265/5717/1974/3837/5709/5594/7277/5300/207	0.682831	75	0.421348
R-HSA-1280218	Adaptive Immune System	186	0.393606	1.2125	0.0156984	0.0440239	0.0283793	839	tags=55%, list=44%, signal=34%	5693/9861/10425/3093/5711/7326/5566/10134/9871/3799/26091/5687/9040/5701/9632/10121/7064/147700/22872/65264/6396/5685/5688/1174/5695/5692/164/7174/1785/5706/5719/5710/5702/5530/5682/6923/55740/5683/10952/5705/5690/5704/6921/5689/5700/5707/5708/163/5684/5686/7317/10383/10120/5696/5694/5713/7534/5718/10768/90678/89953/55236/830/829/5716/7335/7529/5717/1173/832/5709/9520/10540/7277/1783/1781/207/648…	0.731081	103	0.553763

## Sheet: GO_col_up_BMI
ID	Description	setSize	enrichmentScore	NES	pvalue	p.adjust	qvalue	rank	leading_edge	core_enrichment	medianFC	core_enrichment_count	GeneRatio
GO:0034314	Arp2/3 complex-mediated actin nucleation	18	0.752741	1.76137	0.000100776	0.0174852	0.0162012	311	tags=78%, list=17%, signal=65%	10163/10788/10097/10095/10094/10093/10092/10096/10109/6050/55845/10552/10787/23191	1.35361	14	0.777778
GO:0045010	actin nucleation	21	0.722855	1.72156	0.000100472	0.0174852	0.0162012	352	tags=76%, list=19%, signal=62%	348110/10163/10788/10097/10095/10094/10093/10092/10096/10109/6050/55845/10552/10787/23191/11151	1.32422	16	0.761905
GO:0051893	regulation of focal adhesion assembly	11	0.761874	1.66454	0.00135065	0.0487367	0.0451578	219	tags=64%, list=12%, signal=56%	3987/23603/7094/10979/71/9647/7414	1.11862	7	0.636364
GO:0090109	regulation of cell-substrate junction assembly	11	0.761874	1.66454	0.00135065	0.0487367	0.0451578	219	tags=64%, list=12%, signal=56%	3987/23603/7094/10979/71/9647/7414	1.11862	7	0.636364
GO:0008154	actin polymerization or depolymerization	51	0.621396	1.59788	0.0001	0.0174852	0.0162012	428	tags=59%, list=24%, signal=46%	11344/7408/51571/1072/10094/2885/830/10093/10092/829/8440/9948/5341/10109/10006/832/7114/5216/79585/822/55740/55845/10787/23191/6709/382/11151/3059/23406/11034	0.822752	30	0.588235
GO:0030032	lamellipodium assembly	19	0.735275	1.73153	0.000201349	0.0174852	0.0162012	311	tags=58%, list=17%, signal=48%	11344/10163/10097/8440/10096/10109/832/7414/55845/10787/23191	0.913284	11	0.578947
GO:0110053	regulation of actin filament organization	71	0.575642	1.51194	0.00019998	0.0174852	0.0162012	542	tags=58%, list=30%, signal=42%	348110/11344/10163/7408/51571/10094/2885/830/10092/829/8440/9948/5341/10109/6050/832/5062/7114/2316/10979/5216/71/7043/9647/822/55845/10787/23191/6709/382/11151/3059/23406/11034/9535/29108/3925/23075/2764/9168/5058	0.677161	41	0.577465
GO:0010592	positive regulation of lamellipodium assembly	14	0.739162	1.67195	0.00081616	0.0393752	0.0364838	311	tags=57%, list=17%, signal=48%	11344/10163/10097/10096/10109/55845/10787/23191	0.89652	8	0.571429
GO:0032956	regulation of actin cytoskeleton organization	79	0.576229	1.52181	0.00019998	0.0174852	0.0162012	542	tags=57%, list=30%, signal=42%	11214/348110/11344/10163/7408/10788/51571/10094/2885/830/10092/829/8440/9948/5341/10109/6050/832/5062/7114/2316/10979/5216/71/7043/9647/822/55845/10787/391/23191/6709/382/11151/3059/23406/11034/9535/29108/3925/55114/23075/2764/9168/5058	0.677161	45	0.56962
GO:0008064	regulation of actin polymerization or depolymerization	44	0.606895	1.54375	0.00019998	0.0174852	0.0162012	428	tags=57%, list=24%, signal=44%	11344/7408/51571/10094/2885/830/10092/829/8440/9948/5341/10109/832/7114/5216/822/55845/10787/23191/6709/382/11151/3059/23406/11034	0.809469	25	0.568182
GO:0030832	regulation of actin filament length	44	0.606895	1.54375	0.00019998	0.0174852	0.0162012	428	tags=57%, list=24%, signal=44%	11344/7408/51571/10094/2885/830/10092/829/8440/9948/5341/10109/832/7114/5216/822/55845/10787/23191/6709/382/11151/3059/23406/11034	0.809469	25	0.568182
GO:0010591	regulation of lamellipodium assembly	16	0.7388	1.70334	0.000405433	0.023789	0.0220422	311	tags=56%, list=17%, signal=47%	11344/10163/10097/10096/10109/832/55845/10787/23191	0.89652	9	0.5625
GO:0032970	regulation of actin filament-based process	86	0.570313	1.51255	0.00019998	0.0174852	0.0162012	542	tags=56%, list=30%, signal=41%	11214/348110/11344/10163/7408/10788/6717/51571/10094/2885/830/10092/829/8440/9948/5341/10109/6050/832/5062/7114/2316/10979/5216/71/7043/9647/1265/822/55845/10787/391/23191/6709/382/11151/3059/4627/23406/11034/9535/29108/3925/55114/23075/2764/9168/5058	0.673171	48	0.55814
GO:1904062	regulation of monoatomic cation transmembrane transport	29	0.670808	1.64908	0.00040036	0.023789	0.0220422	352	tags=55%, list=19%, signal=45%	65125/6717/81/23327/23171/7114/2316/9446/2539/7533/5530/7531/2280/5566/5533/11151	0.822752	16	0.551724
GO:0030833	regulation of actin filament polymerization	37	0.61879	1.55429	0.00070021	0.0353525	0.0327565	368	tags=54%, list=20%, signal=44%	11344/7408/51571/10094/2885/830/10092/829/8440/10109/832/7114/5216/822/10787/23191/6709/382/11151/3059	0.817871	20	0.540541
GO:0030041	actin filament polymerization	41	0.618799	1.5661	0.00030006	0.0210139	0.0194708	368	tags=54%, list=20%, signal=44%	11344/7408/51571/10094/2885/830/10093/10092/829/8440/10109/832/7114/5216/79585/822/10787/23191/6709/382/11151/3059	0.817871	22	0.536585
GO:0097581	lamellipodium organization	28	0.708518	1.73537	0.00010012	0.0174852	0.0162012	311	tags=54%, list=17%, signal=45%	348110/11344/10163/10097/23603/8440/10096/10109/10006/832/6643/7414/55845/10787/23191	0.89652	15	0.535714
GO:0048041	focal adhesion assembly	15	0.732011	1.67317	0.000610128	0.0315378	0.0292219	219	tags=53%, list=12%, signal=47%	3987/23603/87/7094/10979/71/9647/7414	1.05257	8	0.533333
GO:1902743	regulation of lamellipodium organization	21	0.720341	1.71557	0.000100472	0.0174852	0.0162012	311	tags=52%, list=17%, signal=44%	348110/11344/10163/10097/23603/10096/10109/832/55845/10787/23191	0.879755	11	0.52381
GO:0007015	actin filament organization	121	0.594598	1.60349	9.999e-05	0.0174852	0.0162012	429	tags=52%, list=24%, signal=43%	348110/11344/10163/7408/10788/10097/10095/51571/1072/10094/2885/830/10093/10092/23603/829/7170/8440/9948/5341/10096/10109/10006/10487/6050/87/832/5062/7114/8407/2316/10979/5216/71/3936/7043/7171/9647/5358/1265/8826/58/79585/822/3636/55740/55845/10552/10787/391/7791/23191/6709/226/7169/382/11151/3059/4643/57698/23406/11034/9535	0.738024	63	0.520661
GO:0031345	negative regulation of cell projection organization	24	0.692064	1.67069	0.000200562	0.0174852	0.0162012	350	tags=50%, list=19%, signal=41%	9529/348110/393/3985/832/2316/7533/5530/2580/10498/7431/382	0.631124	12	0.5
GO:0035725	sodium ion transmembrane transport	10	0.811993	1.74599	0.000314399	0.02133	0.0197637	204	tags=50%, list=11%, signal=45%	65125/81/23327/23171/7533	0.745936	5	0.5
GO:1902745	positive regulation of lamellipodium organization	18	0.702199	1.64311	0.00100776	0.0442971	0.0410443	311	tags=50%, list=17%, signal=42%	11344/10163/10097/23603/10096/10109/55845/10787/23191	0.72924	9	0.5
GO:0030219	megakaryocyte differentiation	10	0.778675	1.67435	0.001048	0.0446119	0.0413359	149	tags=50%, list=8%, signal=46%	10163/3148/8294/10006/2316	0.835831	5	0.5
GO:0120034	positive regulation of plasma membrane bounded cell projection assembly	22	0.676542	1.61903	0.00120446	0.0466942	0.0432653	311	tags=50%, list=17%, signal=42%	11344/10163/10097/10096/10109/5216/7043/55845/10787/10801/23191	0.72924	11	0.5
GO:0030029	actin filament-based process	161	0.588556	1.60701	9.999e-05	0.0174852	0.0162012	429	tags=49%, list=24%, signal=41%	11214/348110/11344/10163/7408/10788/6717/10097/10095/51571/81/1072/10094/2885/830/23327/10093/23171/10092/23603/829/7170/8440/9948/23527/5341/10096/10109/10006/3985/10487/28988/6050/87/832/5062/7094/5901/7114/301/8407/2316/10979/4637/5216/1465/71/3936/7043/7171/9647/5358/11252/1265/8826/58/79585/822/3636/55740/55845/10552/10787/391/7791/23191/6709/226/7169/382/11151/3059/4627/4643/57698/2317/2340…	0.677161	79	0.490683
GO:0030036	actin cytoskeleton organization	151	0.585085	1.59316	9.999e-05	0.0174852	0.0162012	429	tags=49%, list=24%, signal=41%	11214/348110/11344/10163/7408/10788/10097/10095/51571/81/1072/10094/2885/830/10093/10092/23603/829/7170/8440/9948/5341/10096/10109/10006/3985/10487/28988/6050/87/832/5062/7094/5901/7114/301/8407/2316/10979/5216/1465/71/3936/7043/7171/9647/5358/11252/1265/8826/58/79585/822/3636/55740/55845/10552/10787/391/7791/23191/6709/226/7169/382/11151/3059/4627/4643/57698/2317/23406/11034/9535	0.677161	74	0.490066
GO:0097435	supramolecular fiber organization	181	0.534883	1.46474	9.999e-05	0.0174852	0.0162012	542	tags=49%, list=30%, signal=38%	11214/348110/11344/10163/7408/10788/10097/10095/51571/1072/10094/2885/2242/830/10093/10092/23603/829/7170/8440/9948/5341/10096/10109/10006/3985/10487/6050/87/832/5062/7114/8407/2316/10979/5216/1465/7846/71/3936/7043/7171/9647/5358/1265/302/8826/58/79585/822/3636/2280/55740/55845/10552/10787/391/7791/1155/23191/6709/226/3837/7169/637/7431/382/11151/820/3059/4643/57698/3178/23406/11034/9535/11315/3…	0.568958	88	0.486188
GO:1902903	regulation of supramolecular fiber organization	94	0.515559	1.374	0.00119988	0.0466942	0.0432653	542	tags=47%, list=30%, signal=35%	11214/348110/11344/10163/7408/51571/10094/2885/2242/830/10092/829/8440/9948/5341/10109/6050/832/5062/7114/2316/10979/5216/71/7043/9647/822/55845/10787/23191/6709/382/11151/3059/23406/11034/9535/11315/29108/3925/23075/2764/9168/5058	0.557438	44	0.468085
GO:0010959	regulation of metal ion transport	36	0.612545	1.53519	0.00090027	0.0415848	0.0385312	352	tags=44%, list=19%, signal=37%	65125/6717/81/23327/23171/3958/2316/9446/2539/7533/5530/7531/2280/5566/5533/11151	0.469024	16	0.444444
GO:0051051	negative regulation of transport	71	0.534194	1.40308	0.00119988	0.0466942	0.0432653	451	tags=44%, list=25%, signal=34%	65125/10961/6717/392/23327/1445/2171/3958/301/9446/9647/10550/55737/11252/8301/1265/5530/302/3146/7531/23191/5533/382/11151/10434/51569/6720/7447/29934/10971/11315	0.4364	31	0.43662
GO:0060491	regulation of cell projection assembly	37	0.634962	1.59491	0.00040012	0.023789	0.0220422	350	tags=43%, list=19%, signal=36%	11344/10163/10097/23603/10096/10109/3985/832/5216/7043/55845/10787/391/10801/23191/382	0.464453	16	0.432432
GO:0120032	regulation of plasma membrane bounded cell projection assembly	37	0.634962	1.59491	0.00040012	0.023789	0.0220422	350	tags=43%, list=19%, signal=36%	11344/10163/10097/23603/10096/10109/3985/832/5216/7043/55845/10787/391/10801/23191/382	0.464453	16	0.432432
GO:0032535	regulation of cellular component size	73	0.536002	1.40962	0.00079992	0.0393752	0.0364838	428	tags=42%, list=24%, signal=34%	11344/65125/7408/393/51571/10094/2885/830/10092/829/8440/9948/5341/10109/832/4478/7114/5216/1785/8301/822/55845/10787/23191/6709/382/11151/3059/57698/23406/11034	0.538201	31	0.424658
GO:0001952	regulation of cell-matrix adhesion	17	0.714845	1.6611	0.00141428	0.0487367	0.0451578	219	tags=41%, list=12%, signal=37%	3987/23603/7094/10979/71/9647/7414	0.374276	7	0.411765
GO:0098662	inorganic cation transmembrane transport	52	0.593118	1.52754	0.00019998	0.0174852	0.0162012	352	tags=40%, list=19%, signal=34%	498/65125/6717/81/23327/23171/7114/2316/9446/2539/7533/5530/302/523/7531/2280/5566/506/9550/5533/11151	0.477541	21	0.403846
GO:0098655	monoatomic cation transmembrane transport	53	0.579357	1.49408	0.00059994	0.0315378	0.0292219	352	tags=40%, list=19%, signal=33%	498/65125/6717/81/23327/23171/7114/2316/9446/2539/7533/5530/302/523/7531/2280/5566/506/9550/5533/11151	0.502241	21	0.396226
GO:0007010	cytoskeleton organization	238	0.534919	1.47651	9.999e-05	0.0174852	0.0162012	402	tags=39%, list=22%, signal=35%	11214/348110/11344/10163/6280/7408/84617/10788/393/10910/10097/4014/10095/51571/81/1072/10094/2885/2242/830/10093/10092/23603/829/7170/8440/6279/26973/9948/5341/10096/10109/10006/3985/10487/28988/6050/87/832/4478/5062/26128/7094/5901/7114/301/203068/8407/10383/2316/10979/5216/1465/7846/71/3936/5594/7043/7171/9647/83442/5358/11252/1265/8826/58/79585/4001/822/7277/3636/55740/55845/10552/10787/391/7…	0.491336	92	0.386555
GO:0098660	inorganic ion transmembrane transport	55	0.567967	1.46871	0.00049995	0.0278306	0.0257869	352	tags=38%, list=19%, signal=32%	498/65125/6717/81/23327/23171/7114/2316/9446/2539/7533/5530/302/523/7531/2280/5566/506/9550/5533/11151	0.452841	21	0.381818
GO:0032989	cellular component morphogenesis	93	0.571987	1.52346	0.00019998	0.0174852	0.0162012	319	tags=38%, list=18%, signal=33%	11214/348110/11344/10163/7408/393/1072/23327/23603/9948/10006/28988/9043/6277/5062/26128/3251/1465/7846/71/7533/1785/11252/6643/7414/8301/10059/5530/8826/58/55740/10787/22854/23191/11313	0.49174	35	0.376344
GO:0048858	cell projection morphogenesis	81	0.565861	1.49653	0.00019998	0.0174852	0.0162012	319	tags=37%, list=18%, signal=32%	348110/11344/10163/7408/393/1072/23327/23603/10006/28988/9043/6277/5062/26128/3251/7846/71/7533/1785/11252/6643/7414/8301/5530/8826/55740/10787/22854/23191/11313	0.49174	30	0.37037
GO:0032990	cell part morphogenesis	84	0.563957	1.49457	0.00029997	0.0210139	0.0194708	319	tags=37%, list=18%, signal=32%	348110/11344/10163/7408/393/1072/23327/23603/10006/28988/9043/6277/5062/26128/3251/7846/71/7533/1785/11252/6643/7414/8301/10059/5530/8826/55740/10787/22854/23191/11313	0.488596	31	0.369048
GO:0043254	regulation of protein-containing complex assembly	98	0.506985	1.35416	0.00139986	0.0487367	0.0451578	368	tags=37%, list=20%, signal=31%	11344/7408/51571/10094/2885/2242/830/10092/829/8440/5341/10109/3958/832/4478/5601/7114/10979/5216/3936/55737/11124/8775/7453/3146/822/55845/10787/55832/23191/6709/22933/637/382/11151/3059	0.514971	36	0.367347
GO:0022603	regulation of anatomical structure morphogenesis	115	0.52798	1.42061	0.00019998	0.0174852	0.0162012	404	tags=37%, list=22%, signal=30%	3689/26523/348110/11344/65125/306/393/51571/1072/2242/23327/23603/9948/6050/9146/832/9043/4478/5062/301/10979/6772/55737/7533/3315/2752/7453/10059/5530/5315/391/22854/23576/23191/226/11151/10493/820/4627/5605/57698/5230	0.43086	42	0.365217
GO:0000902	cell morphogenesis	129	0.508126	1.37469	0.00019998	0.0174852	0.0162012	402	tags=36%, list=22%, signal=31%	3689/348110/11344/10163/7408/393/1072/2242/23327/23603/9948/10006/10487/28988/87/832/9043/4478/6277/5062/26128/301/3251/2316/10979/7846/71/7533/1785/11252/6643/7414/8301/5530/8826/55740/10787/391/22854/23191/11313/226/11151/4627/5605/57698/2317	0.417028	47	0.364341
GO:0120039	plasma membrane bounded cell projection morphogenesis	80	0.559804	1.47938	0.00029997	0.0210139	0.0194708	319	tags=36%, list=18%, signal=31%	348110/11344/10163/7408/393/1072/23327/23603/10006/28988/9043/6277/5062/26128/3251/7846/71/7533/1785/6643/7414/8301/5530/8826/55740/10787/22854/23191/11313	0.488596	29	0.3625
GO:0051493	regulation of cytoskeleton organization	108	0.520123	1.39549	0.00059994	0.0315378	0.0292219	368	tags=36%, list=20%, signal=31%	11214/348110/11344/10163/6280/7408/10788/51571/10094/2885/2242/830/10092/829/8440/6279/9948/5341/10109/6050/832/5062/7114/2316/10979/5216/71/5594/7043/9647/822/55845/10787/391/23191/6709/382/11151/3059	0.499293	39	0.361111
GO:0031344	regulation of cell projection organization	97	0.549855	1.46797	0.00019998	0.0174852	0.0162012	394	tags=36%, list=22%, signal=30%	9529/348110/11344/10163/6280/393/10097/1072/2242/23327/23603/10096/10109/3985/832/5062/2316/5216/7043/55737/7533/5530/2580/55845/10498/10787/391/22854/10801/23191/7431/382/51762/5605/57698	0.338377	35	0.360825
GO:0120035	regulation of plasma membrane bounded cell projection organization	95	0.546783	1.4582	0.00029997	0.0210139	0.0194708	394	tags=36%, list=22%, signal=30%	9529/348110/11344/10163/6280/393/10097/1072/2242/23327/23603/10096/10109/3985/832/5062/2316/5216/7043/55737/7533/5530/2580/55845/10498/10787/391/22854/10801/23191/7431/382/5605/57698	0.338377	34	0.357895
GO:0006814	sodium ion transport	14	0.733642	1.65946	0.0010202	0.0442971	0.0410443	204	tags=36%, list=11%, signal=32%	65125/81/23327/23171/7533	0.291776	5	0.357143
GO:0006812	monoatomic cation transport	73	0.531188	1.39696	0.00139986	0.0487367	0.0451578	353	tags=36%, list=19%, signal=30%	498/65125/6717/81/392/23327/23171/3958/7114/2316/9446/2539/7533/1785/10059/5530/302/523/7531/2280/5566/506/9550/5533/11151/341208	0.435808	26	0.356164
GO:0048812	neuron projection morphogenesis	72	0.533285	1.40153	0.00119988	0.0466942	0.0432653	319	tags=35%, list=18%, signal=30%	11344/7408/393/1072/23327/10006/28988/9043/6277/5062/26128/3251/7846/71/7533/1785/7414/8301/5530/8826/55740/10787/22854/23191/11313	0.488596	25	0.347222
GO:0090130	tissue migration	57	0.557117	1.44459	0.0009999	0.0442971	0.0410443	374	tags=33%, list=21%, signal=27%	6273/498/6280/306/23603/7114/301/5216/9647/3315/2752/58/3146/6286/2821/506/382/11151/4627	0.361511	19	0.333333
GO:0044087	regulation of cellular component biogenesis	174	0.504171	1.37902	0.00029997	0.0210139	0.0194708	368	tags=33%, list=20%, signal=29%	9529/3987/11344/10163/7408/10097/51571/10094/2885/2242/830/10092/23603/829/8440/5341/10096/10109/57535/3985/3958/9146/832/4478/5601/5062/7094/7114/2316/10979/5216/71/3936/7043/9647/55737/11124/7414/7520/8775/7453/3146/822/55845/10787/391/10801/5566/55832/23191/6709/22933/637/382/11151/9898/3059	0.404451	57	0.327586
GO:0030030	cell projection organization	181	0.493115	1.35036	0.00039996	0.023789	0.0220422	376	tags=33%, list=21%, signal=29%	9529/348110/11344/10163/9218/6280/7408/393/10097/1072/2242/23327/23603/8440/5341/10096/10109/10006/3985/28988/832/9043/6277/5062/26128/3251/2316/5216/7846/71/7043/55737/7533/1785/11252/6643/7414/8301/5530/8826/3146/822/3636/2580/55740/55845/10498/10787/391/22854/10801/23191/11313/7431/382/11151/4627/51762/5605	0.414878	59	0.325967
GO:0006996	organelle organization	510	0.451296	1.26496	9.999e-05	0.0174852	0.0162012	437	tags=32%, list=24%, signal=34%	3831/9529/64400/11214/348110/11344/10163/9218/65125/3148/10425/5111/6280/149371/7408/84617/10788/393/8294/10910/10097/4014/400/10095/51571/81/1072/10094/2885/2242/830/10093/10092/23603/829/7170/8440/6279/26973/9948/5341/10096/10109/10006/57535/3985/10487/28988/3313/6050/9146/87/832/4478/5601/5062/26128/7094/5901/7114/301/203068/8407/10383/2316/253943/10979/2729/7905/5216/1465/51506/7846/71/3936/5…	0.444366	165	0.323529
GO:0051129	negative regulation of cellular component organization	119	0.491581	1.32477	0.00139986	0.0487367	0.0451578	354	tags=32%, list=20%, signal=28%	9529/348110/11344/10163/393/51571/830/1445/23603/829/3985/3958/832/5062/7114/2316/2729/5216/55737/7533/1785/11252/8301/7520/1265/10923/5530/302/3146/822/2580/10498/6709/22933/7431/382/11151/10493	0.403183	38	0.319328
GO:0120036	plasma membrane bounded cell projection organization	176	0.488835	1.33744	0.00049995	0.0278306	0.0257869	376	tags=32%, list=21%, signal=28%	9529/348110/11344/10163/9218/6280/7408/393/10097/1072/2242/23327/23603/8440/5341/10096/10109/10006/3985/28988/832/9043/6277/5062/26128/3251/2316/5216/7846/71/7043/55737/7533/1785/6643/7414/8301/5530/8826/3146/3636/2580/55740/55845/10498/10787/391/22854/10801/23191/11313/7431/382/11151/4627/5605	0.393767	56	0.318182
GO:0001667	ameboidal-type cell migration	76	0.534646	1.40888	0.00109989	0.0459204	0.0425484	374	tags=32%, list=21%, signal=26%	6273/498/10163/6280/306/393/23603/397/10487/7114/301/253943/5216/9647/3315/2752/8826/3146/6286/2821/506/382/11151/4627	0.353571	24	0.315789
GO:0009653	anatomical structure morphogenesis	285	0.473475	1.31221	0.00019998	0.0174852	0.0162012	404	tags=31%, list=22%, signal=28%	875/11214/3689/26523/348110/11344/10163/65125/7408/306/393/51571/760/1072/2885/2242/23327/23603/9948/1396/10006/10487/28988/6050/220/9146/87/832/9043/4478/6277/5062/26128/301/3251/2316/10979/6772/5216/1465/7846/71/5594/7043/10409/55737/7533/1785/11252/6643/8454/7414/8301/1890/9991/3315/2752/7453/10059/5530/302/8826/5315/58/3636/2280/55740/10787/391/22854/5566/23576/23191/11313/226/2821/6788/506/1…	0.363111	88	0.308772
GO:0031175	neuron projection development	118	0.491712	1.32451	0.00129987	0.0487367	0.0451578	350	tags=31%, list=19%, signal=26%	9529/11344/9218/6280/7408/393/1072/2242/23327/8440/10006/28988/9043/6277/5062/26128/3251/2316/7846/71/7533/1785/7414/8301/5530/8826/3146/2580/55740/10498/10787/22854/23191/11313/7431/382	0.363261	36	0.305085
GO:0042127	regulation of cell population proliferation	248	0.456657	1.26173	0.00089991	0.0415848	0.0385312	394	tags=30%, list=22%, signal=27%	9529/498/348110/11344/10163/3148/6280/10135/393/10097/563/1072/2242/23327/1445/23603/8440/10096/10109/10006/3985/3958/9146/127435/832/6277/4332/5062/301/2316/4860/10979/6772/5216/5594/7043/3437/55737/7533/7520/1265/7453/5530/6282/7555/7031/3146/3636/2580/55845/10498/10787/391/22854/10801/23576/9141/28985/4830/23191/22933/6788/637/7431/382/11151/820/3059/26272/23677/51762/5605/2950/57698	0.375307	74	0.298387
GO:0008283	cell population proliferation	351	0.448769	1.24937	0.00029997	0.0210139	0.0194708	394	tags=30%, list=22%, signal=29%	9529/498/348110/11344/10163/9218/26528/3148/10425/6280/10135/7408/393/10910/10097/563/1072/2242/23327/1445/23603/8440/5341/10096/10109/10006/3985/28988/3958/9146/127435/832/9043/4478/6277/4332/5062/26128/301/3251/2316/23367/4860/10979/6772/5216/7846/71/5594/7043/3437/55737/7533/1785/11252/6643/8454/7414/8301/7520/1265/2752/7453/5530/8826/1992/6282/7555/7031/3146/822/3636/2580/55740/55845/10498/10…	0.393726	104	0.296296

## Sheet: KEGG_col_up_BMI
ID	Description	setSize	enrichmentScore	NES	pvalue	p.adjust	qvalue	rank	leading_edge	core_enrichment	medianFC	core_enrichment_count	GeneRatio
hsa04530	Tight junction	48	0.594783	1.51954	0.00059994	0.0247175	0.0231135	396	tags=50%, list=22%, signal=40%	5111/7408/10097/10095/81/10094/23327/10093/10092/10096/10109/87/4478/5601/4637/7846/71/7277/10552/5566/3059/4627/51762/4301	0.718855	24	0.5
hsa05130	Pathogenic Escherichia coli infection	60	0.583404	1.5126	0.00029997	0.0154485	0.0144459	388	tags=48%, list=21%, signal=39%	10163/837/84617/10097/10095/10094/10093/10092/8440/10096/10109/10006/5601/5062/203068/10383/7846/71/5594/7277/9632/55845/10552/10787/23191/382/3059/4627/4643	0.646045	29	0.483333
hsa04145	Phagosome	40	0.601871	1.5183	0.00109989	0.0377629	0.0353123	496	tags=48%, list=27%, signal=35%	4688/3689/3684/84617/9146/203068/10383/7846/71/523/7277/9550/11151/653361/23673/4353/7059/526/51606	0.502207	19	0.475
hsa04814	Motor proteins	42	0.630071	1.5944	0.00019998	0.0154485	0.0144459	388	tags=45%, list=21%, signal=36%	3831/84617/830/829/7170/55605/832/203068/10383/4637/7846/71/7171/58/7277/10121/7169/4627/4643	0.574047	19	0.452381
hsa04666	Fc gamma R-mediated phagocytosis	38	0.595447	1.49685	0.0014	0.0412	0.0385263	373	tags=45%, list=21%, signal=36%	10163/7408/10097/10095/1072/10094/10093/10092/10096/10109/3985/5594/1785/3636/10552/382/653361	0.554488	17	0.447368
hsa04810	Regulation of actin cytoskeleton	69	0.587169	1.53562	9.999e-05	0.0154485	0.0144459	311	tags=41%, list=17%, signal=35%	3689/10163/3684/10788/10097/10095/81/1072/10094/10093/10092/10096/10109/3985/87/4478/5062/7114/5216/71/5594/7414/8826/55740/55845/10552/10787/23191	0.526221	28	0.405797
hsa05132	Salmonella infection	88	0.535197	1.41748	0.00029997	0.0154485	0.0144459	311	tags=34%, list=17%, signal=30%	3831/837/197259/84617/10097/10095/10094/10093/10092/58484/10096/10109/10006/5601/203068/10383/2316/5216/7846/71/5594/1785/302/7277/10121/55845/10552/10787/391/23191	0.473747	30	0.340909

## Sheet: Reactome_col_up_BMI
ID	Description	setSize	enrichmentScore	NES	pvalue	p.adjust	qvalue	rank	leading_edge	core_enrichment	medianFC	core_enrichment_count	GeneRatio
R-HSA-5663213	RHO GTPases Activate WASPs and WAVEs	20	0.786966	1.87035	0.000100664	0.00879859	0.00808841	311	tags=80%, list=17%, signal=67%	10163/10097/10095/10094/2885/10093/10092/10096/10109/10006/71/5594/55845/10552/10787/23191	1.25989	16	0.8
R-HSA-5626467	RHO GTPases activate IQGAPs	11	0.819288	1.79071	0.000207792	0.0154657	0.0142174	271	tags=64%, list=15%, signal=54%	84617/10788/10383/7846/71/8826/7277	1.00612	7	0.636364
R-HSA-3928662	EPHB-mediated forward signaling	16	0.773513	1.78965	0.000101327	0.00879859	0.00808841	177	tags=62%, list=10%, signal=57%	10097/10095/1072/10094/10093/10092/10096/10109/3985/71	1.36154	10	0.625
R-HSA-446353	Cell-extracellular matrix interactions	10	0.805075	1.72998	0.000733906	0.025491	0.0234335	177	tags=60%, list=10%, signal=54%	3987/7408/87/2316/10979/71	1.16945	6	0.6
R-HSA-9664407	Parasite infection	28	0.692183	1.70027	0.00030036	0.0156488	0.0143857	311	tags=57%, list=17%, signal=48%	10163/10097/10095/10094/2885/10093/10092/10096/10109/10006/71/5594/55845/10552/10787/23191	0.922549	16	0.571429
R-HSA-9664417	Leishmania phagocytosis	28	0.692183	1.70027	0.00030036	0.0156488	0.0143857	311	tags=57%, list=17%, signal=48%	10163/10097/10095/10094/2885/10093/10092/10096/10109/10006/71/5594/55845/10552/10787/23191	0.922549	16	0.571429
R-HSA-9664422	FCGR3A-mediated phagocytosis	28	0.692183	1.70027	0.00030036	0.0156488	0.0143857	311	tags=57%, list=17%, signal=48%	10163/10097/10095/10094/2885/10093/10092/10096/10109/10006/71/5594/55845/10552/10787/23191	0.922549	16	0.571429
R-HSA-2029482	Regulation of actin dynamics for phagocytic cup formation	32	0.643464	1.59901	0.0005004	0.0217257	0.0199721	311	tags=53%, list=17%, signal=45%	10163/10097/10095/1072/10094/2885/10093/10092/10096/10109/10006/71/5594/55845/10552/10787/23191	0.89652	17	0.53125
R-HSA-114608	Platelet degranulation	36	0.600972	1.5054	0.0012006	0.0367949	0.033825	363	tags=53%, list=20%, signal=43%	51571/81/1072/9948/5341/10487/87/7094/7114/8407/2316/5216/7043/7414/29789/7277/2162/226/2153	0.8303	19	0.527778
R-HSA-76005	Response to elevated platelet cytosolic Ca2+	36	0.600972	1.5054	0.0012006	0.0367949	0.033825	363	tags=53%, list=20%, signal=43%	51571/81/1072/9948/5341/10487/87/7094/7114/8407/2316/5216/7043/7414/29789/7277/2162/226/2153	0.8303	19	0.527778
R-HSA-2029480	Fcgamma receptor (FCGR) dependent phagocytosis	36	0.617294	1.54628	0.00070035	0.025491	0.0234335	311	tags=47%, list=17%, signal=40%	10163/10097/10095/1072/10094/2885/10093/10092/10096/10109/10006/71/5594/55845/10552/10787/23191	0.744717	17	0.472222
R-HSA-2682334	EPH-Ephrin signaling	29	0.651267	1.60484	0.000600661	0.0240726	0.0221296	177	tags=45%, list=10%, signal=41%	10097/10095/1072/10094/10093/10092/8440/10096/10109/3985/5062/4637/71	0.797784	13	0.448276
R-HSA-195258	RHO GTPase Effectors	84	0.599819	1.58878	9.999e-05	0.00879859	0.00808841	311	tags=44%, list=17%, signal=38%	3831/4688/10163/6280/84617/10788/8294/10097/10095/1072/10094/2885/10093/10092/6279/10096/10109/10006/3985/5062/10383/2316/4637/5216/7846/71/5594/7533/7529/8826/7531/7277/55845/10552/10787/391/23191	0.716161	37	0.440476
R-HSA-983231	Factors involved in megakaryocyte development and platelet production	23	0.695356	1.67627	0.000401405	0.019012	0.0174774	300	tags=43%, list=17%, signal=37%	3831/84617/830/829/55605/832/10383/7846/7277/5566	0.390512	10	0.434783
R-HSA-194315	Signaling by Rho GTPases	161	0.527781	1.43637	9.999e-05	0.00879859	0.00808841	458	tags=43%, list=25%, signal=35%	3831/4688/11214/10163/6280/84617/10788/393/8294/10097/10095/1072/10094/2885/392/10093/10092/1445/7170/8440/6279/10096/10109/10006/397/3985/9146/87/832/5062/79180/10383/2316/10979/4637/5216/7846/71/5594/10409/7171/7533/7529/8301/8826/4001/7531/7277/55845/10552/10787/391/23191/55004/6709/84364/9318/908/7431/653361/4627/10574/10726/10963/10971/6396/5500/8027/3326	0.559878	69	0.428571
R-HSA-9716542	Signaling by Rho GTPases, Miro GTPases and RHOBTB3	164	0.521891	1.42096	9.999e-05	0.00879859	0.00808841	380	tags=38%, list=21%, signal=33%	3831/4688/11214/10163/6280/84617/10788/393/8294/10097/10095/1072/10094/2885/392/10093/10092/1445/7170/8440/6279/10096/10109/10006/397/3985/9146/87/832/5062/79180/10383/2316/10979/4637/5216/7846/71/5594/10409/7171/7533/7529/8301/8826/4001/7531/7277/55845/10552/10787/391/23191/55004/6709/84364/9318/908/7431/653361/4627/10574	0.550602	62	0.378049
R-HSA-9700206	Signaling by ALK in cancer	32	0.605771	1.50535	0.00190152	0.0495346	0.0455364	219	tags=34%, list=12%, signal=31%	3831/2885/9978/7170/5495/4478/5594/7171/22872/8454/7414	0.44298	11	0.34375
R-HSA-9725370	Signaling by ALK fusions and activated point mutants	32	0.605771	1.50535	0.00190152	0.0495346	0.0455364	219	tags=34%, list=12%, signal=31%	3831/2885/9978/7170/5495/4478/5594/7171/22872/8454/7414	0.44298	11	0.34375
R-HSA-1500931	Cell-Cell communication	35	0.606111	1.51529	0.0016008	0.0463343	0.0425944	244	tags=31%, list=13%, signal=28%	3987/26523/7408/81/2885/8440/87/2316/10979/71/8826	0.361511	11	0.314286
R-HSA-109582	Hemostasis	112	0.532402	1.4289	9.999e-05	0.00879859	0.00808841	300	tags=31%, list=17%, signal=28%	3831/3689/3684/84617/6717/51571/81/1072/2885/830/1445/829/55605/9948/5341/10487/87/832/7094/7114/8407/10383/2316/5216/7846/5594/7043/5271/7414/302/29789/7277/2162/391/5566	0.395074	35	0.3125

## Sheet: GO_col_down_BMI_plus_GDM
ID	Description	setSize	enrichmentScore	NES	pvalue	p.adjust	qvalue	rank	leading_edge	core_enrichment	medianFC	core_enrichment_count	GeneRatio
GO:0032956	regulation of actin cytoskeleton organization	64	0.645683	1.486	0.00019998	0.0384762	0.0347123	403	tags=67%, list=27%, signal=51%	10788/11344/11214/5341/829/7408/10163/2316/10094/3059/51571/10109/832/830/7043/822/7114/10092/71/2885/348110/382/5216/23406/6050/11151/9948/2764/8440/2934/5062/55845/7168/10979/6709/9647/55114/10787/23191/1490/9535/136319/7226	0.694055	43	0.671875
GO:0110053	regulation of actin filament organization	59	0.641094	1.46982	0.00029997	0.0443956	0.0400527	400	tags=66%, list=27%, signal=50%	11344/5341/829/7408/10163/2316/10094/3059/51571/10109/832/830/7043/822/7114/10092/71/2885/348110/382/5216/23406/6050/11151/9948/2764/8440/2934/5062/55845/7168/10979/6709/9647/10787/23191/1490/9535/136319	0.722162	39	0.661017
GO:0032970	regulation of actin filament-based process	70	0.639096	1.47763	0.00019998	0.0384762	0.0347123	403	tags=66%, list=27%, signal=50%	10788/11344/11214/5341/829/7408/10163/2316/10094/3059/51571/10109/832/830/4627/7043/822/7114/10092/6717/71/2885/348110/382/5216/23406/6050/11151/9948/2764/8440/2934/5062/1265/55845/7168/10979/6709/9647/55114/10787/23191/1490/9535/136319/7226	0.694055	46	0.657143
GO:0007015	actin filament organization	104	0.63567	1.49197	9.999e-05	0.027483	0.0247945	406	tags=62%, list=27%, signal=48%	10788/11344/5341/829/7408/87/10163/10095/2316/7170/10094/23603/3059/10093/10097/51571/10109/10096/7171/832/830/5358/7043/822/7114/10092/3936/10006/79585/1072/71/10487/2885/348110/382/5216/23406/6050/11151/9948/2764/7791/8407/7169/8440/58/2934/5062/1265/55845/8826/7168/4643/10979/6709/10552/9647/55114/10787/23191/1490/9535/136319/55740	0.663348	64	0.615385
GO:0030041	actin filament polymerization	36	0.678661	1.51392	0.00040004	0.0481048	0.0433991	266	tags=58%, list=18%, signal=49%	11344/829/7408/10094/3059/10093/51571/10109/832/830/822/7114/10092/79585/2885/382/5216/23406/11151/8440/2934	0.925551	21	0.583333
GO:0030036	actin cytoskeleton organization	129	0.62937	1.48866	9.999e-05	0.027483	0.0247945	406	tags=58%, list=27%, signal=46%	10788/81/11344/11214/5341/829/7408/87/10163/10095/2316/7170/10094/23603/3059/10093/10097/51571/301/10109/10096/7171/832/28988/830/5358/4627/7043/822/7114/10092/3936/10006/79585/1072/7094/71/10487/2885/348110/382/5216/23406/6050/11151/9948/2764/2317/7791/8407/7169/8440/58/1465/5901/2934/5062/1265/55845/8826/11252/7168/4643/10979/6709/10552/9647/55114/10787/23191/1490/9535/136319/7226/55740	0.654234	75	0.581395
GO:0030029	actin filament-based process	138	0.630324	1.4951	9.999e-05	0.027483	0.0247945	406	tags=58%, list=27%, signal=47%	10788/81/11344/11214/5341/829/7408/87/10163/10095/2316/23327/7170/10094/23603/3059/10093/10097/51571/301/4637/10109/10096/7171/832/28988/830/5358/4627/7043/822/23527/7114/10092/3936/10006/6717/79585/23171/1072/7094/71/10487/2885/348110/382/5216/23406/6050/11151/9948/2764/2317/7791/8407/7169/8440/58/1465/5901/2934/5062/1265/55845/8826/11252/7168/4643/10979/6709/10552/9647/55114/10787/23191/1490/95…	0.656796	80	0.57971
GO:1902903	regulation of supramolecular fiber organization	76	0.611771	1.41924	0.00029997	0.0443956	0.0400527	438	tags=58%, list=29%, signal=43%	2242/11344/11214/5341/829/7408/10163/2316/10094/3059/51571/10109/832/830/7043/822/7114/10092/71/2885/348110/382/5216/23406/6050/11151/9948/2764/8440/2934/5062/55845/7168/10979/6709/9647/10787/23191/1490/9535/136319/1003/50848/5580	0.581287	44	0.578947
GO:0051493	regulation of cytoskeleton organization	85	0.627582	1.46238	9.999e-05	0.027483	0.0247945	410	tags=58%, list=27%, signal=44%	10788/6280/2242/11344/11214/5341/829/7408/10163/6279/2316/10094/3059/51571/10109/832/830/7043/822/7114/10092/71/2885/348110/382/5216/23406/6050/11151/9948/2764/8440/5594/2934/5062/55845/7168/10979/6709/9647/55114/10787/23191/1490/9535/136319/1213/7226/1003	0.582861	49	0.576471
GO:0090066	regulation of anatomical structure size	72	0.605549	1.40147	0.00039996	0.0481048	0.0433991	373	tags=50%, list=25%, signal=39%	11344/5341/829/7408/875/10094/3059/51571/65125/10109/832/830/822/7114/4478/10092/2885/2244/382/5216/2266/23406/11151/9948/8301/2243/8440/2934/55845/6696/2729/6709/1785/6648/10787/23191	0.562792	36	0.5
GO:0007010	cytoskeleton organization	204	0.591668	1.41754	9.999e-05	0.027483	0.0247945	410	tags=48%, list=27%, signal=40%	10788/6280/2242/81/11344/11214/5341/829/7408/87/10163/10095/6279/2316/7170/10094/23603/3059/84617/10093/10097/51571/301/10109/10096/7171/832/28988/830/5358/4627/7043/822/7114/4478/10092/27436/3936/10006/79585/7431/4001/1072/7094/71/10487/2885/348110/382/5216/10383/23406/6050/11151/9948/2764/26973/7846/10910/2317/83442/7791/8407/7169/203068/7320/8440/58/1465/5594/5901/2934/7277/5062/1265/55845/882…	0.482214	97	0.47549
GO:0097435	supramolecular fiber organization	160	0.576579	1.37314	9.999e-05	0.027483	0.0247945	410	tags=47%, list=27%, signal=38%	10788/2242/11344/11214/5341/829/7408/87/10163/10095/2316/7170/10094/23603/3059/10093/10097/51571/302/10109/10096/7171/832/830/5358/7043/822/7114/10092/3936/10006/79585/820/7431/1072/71/10487/2885/348110/382/5216/23406/6050/11151/9948/2764/7846/7042/7791/8407/7169/8440/58/1465/2934/5062/1265/55845/8826/7168/4643/10979/6709/10552/9647/55114/10787/23191/1490/3872/286887/9535/136319/55740/1003	0.430763	75	0.46875
GO:0051258	protein polymerization	56	0.644294	1.47262	0.00039996	0.0481048	0.0433991	266	tags=46%, list=18%, signal=40%	2242/11344/829/7408/10094/3059/10093/51571/10109/832/830/822/7114/10092/79585/2885/2244/382/5216/2266/23406/11151/7846/2243/8440/2934	0.58731	26	0.464286
GO:0033043	regulation of organelle organization	160	0.550642	1.31137	0.00019998	0.0384762	0.0347123	426	tags=45%, list=28%, signal=36%	10788/6280/2242/11344/11214/5341/829/7408/10163/6773/6279/2316/10094/142/3059/51571/301/302/10109/832/830/57535/7043/822/23204/7114/4478/10092/3936/71/2885/348110/382/5216/23406/6050/11151/9948/10923/2764/26272/7320/8440/22933/4318/5594/2934/5062/7520/55845/2729/9555/7168/23274/10979/6709/9647/55114/5601/10787/23191/1490/6720/10801/9535/51100/136319/1213/7226/1003/10493/50848	0.394911	72	0.45
GO:0006996	organelle organization	414	0.526491	1.27713	9.999e-05	0.027483	0.0247945	462	tags=41%, list=31%, signal=39%	3831/9529/64400/3148/51062/8294/10788/6280/2242/81/10425/3006/11344/11214/5341/829/7408/5111/87/10163/10095/6773/6279/2316/7170/10094/142/1890/23603/9218/3059/128989/84617/10093/89866/10097/51571/65125/301/149371/302/10109/10096/7171/832/28988/830/57535/5358/4627/7043/822/3005/23204/22878/3009/7114/4478/10092/27436/3936/10006/7905/79585/7431/3313/4001/1072/7094/71/10487/2885/3008/348110/382/5216/…	0.343806	169	0.408213
GO:0016043	cellular component organization	667	0.490055	1.19373	0.00029997	0.0443956	0.0400527	464	tags=36%, list=31%, signal=45%	3831/9529/64400/3148/3987/51062/3689/8294/10788/3151/6280/2242/81/2219/10425/3006/26523/9885/11344/197259/11214/58484/25801/5341/829/7408/5111/87/10163/837/10095/6773/6279/2316/23327/7170/10094/142/1890/23603/9218/3059/128989/84617/552900/10093/89866/10097/51571/65125/10992/3958/6277/301/149371/712/302/22854/10109/10096/7171/832/28988/3068/830/9043/57535/5358/26509/4627/7043/822/3005/23204/22878/…	0.295678	242	0.362819

[truncated: 4 more sheets: KEGG_col_down_BMI plus GDM, Reactome_col_down_BMI plus GDM, mature_milk_GO_downregulate, mature_milk_Reactome_downregula]
