# Supplementary material for: Breast Milk Proteome: Changes in the Different Stages of Lactation and Impacts of Gestational Diabetes Mellitus and Body Mass Index
Source: Mol Nutr Food Res. 2025 Sep 1;69(22):e70225. doi: 10.1002/mnfr.70225 (PMC12643191; doi:10.1002/mnfr.70225)
Supplement: Supplementary file 4 — Supporting file 4: mnfr70225‐sup‐0004‐SuppMat.xlsx [file MNFR-69-e70225-s008.csv]

	proteins	BMI_scaled_eff_size	BMI_scaled_p-val	BMI_scaled_q-val	Conditionnon-GDM_eff_size	Conditionnon-GDM_p-val	Conditionnon-GDM_q-val	Conditionnon-GDM:BMI_scaled_eff_size	Conditionnon-GDM:BMI_scaled_p-val	Conditionnon-GDM:BMI_scaled_q-val
1	Q8TF74	-0.1167	0.7378	0.9301	-1.453	1e-04	0.2477	0.0941	0.799	0.9996
2	O14817	-0.855	0.0022	0.512	1.0703	2e-04	0.3783	0.8631	0.0044	0.8009
3	P25445	-0.6399	0.0474	0.7299	1.2061	4e-04	0.4854	0.7531	0.033	0.9744
4	A0A075B6I0	-1.8448	0.0239	0.7299	2.1163	0.0066	0.5029	2.0898	0.018	0.9744
5	A0A075B6R2	-0.546	0.2819	0.7911	0.9171	0.077	0.5029	0.548	0.3215	0.9996
6	A0A0A0MT36	-0.3393	0.5994	0.8734	1.4032	0.0357	0.5029	0.2426	0.7303	0.9996
7	A0A0C4DH32	-0.9583	0.0829	0.7299	0.9882	0.0771	0.5029	0.8117	0.1752	0.984
8	A0AV96	0.3214	0.376	0.817	-0.7623	0.0415	0.5029	0.2043	0.6049	0.9996
9	A2PYH4	-0.6021	0.3851	0.817	1.5086	0.035	0.5029	0.7545	0.3189	0.9996
10	A2RUC4	-0.0133	0.962	0.992	-0.5171	0.0801	0.5029	0.4812	0.1445	0.9744
11	E9PAV3;Q13765	0.2392	0.4824	0.8398	-0.8384	0.0179	0.5029	0.0719	0.8462	0.9996
12	O00410	0.4074	0.0964	0.7328	-0.6072	0.016	0.5029	-0.1602	0.5436	0.9996
13	O00429	0.923	0.0957	0.7328	-1.2218	0.0097	0.5029	-0.3002	0.6057	0.9996
14	O00462	-0.0533	0.8079	0.951	0.3984	0.077	0.5029	0.1052	0.6599	0.9996
15	O00534	0.4069	0.1056	0.7434	-0.472	0.0688	0.5029	-0.103	0.7064	0.9996
16	O00560	-0.4579	0.05	0.7299	0.4706	0.0465	0.5029	0.4435	0.0804	0.9744
17	O00743	0.2349	0.3611	0.8129	-0.508	0.0555	0.5029	-0.0965	0.7307	0.9996
18	O00757	0.3474	0.2569	0.7831	-0.6177	0.0493	0.5029	-0.1854	0.577	0.9996
19	O00763	0.163	0.48	0.8398	-0.5026	0.0351	0.5029	-0.0584	0.816	0.9996
20	O14498	-0.2531	0.1708	0.7571	0.3364	0.0739	0.5029	0.1609	0.4213	0.9996
21	O14737	0.4781	0.1297	0.752	-0.7825	0.017	0.5029	-0.2944	0.3912	0.9996
22	O14786	-0.7156	0.0254	0.7299	0.6515	0.0431	0.5029	0.5771	0.0943	0.9744
23	O14818	0.2719	0.3049	0.7919	-0.5415	0.0467	0.5029	-0.0799	0.7811	0.9996
24	O14964	0.4895	0.0487	0.7299	-0.5474	0.03	0.5029	-0.262	0.3255	0.9996
25	O15372	0.1753	0.4715	0.837	-0.479	0.0559	0.5029	-0.0398	0.8806	0.9996
26	O15551	-0.0533	0.8734	0.9713	0.6287	0.0731	0.5029	0.2849	0.4381	0.9996
27	O43175	0.3705	0.2256	0.7831	-0.5942	0.0575	0.5029	-0.0293	0.9295	0.9996
28	O43278	-0.3488	0.0314	0.7299	0.3481	0.0336	0.5029	0.3014	0.0853	0.9744
29	O43493	-0.4008	0.0634	0.7299	0.4148	0.0576	0.5029	0.3228	0.1668	0.9779
30	O43583	0.4487	0.0889	0.7299	-0.5302	0.048	0.5029	-0.2479	0.3831	0.9996
31	O43617	0.3632	0.2069	0.775	-0.753	0.0121	0.5029	-0.1956	0.5319	0.9996
32	O43747	0.2925	0.2162	0.7802	-0.4778	0.0486	0.5029	-0.1553	0.5447	0.9996
33	O43776	0.3018	0.2806	0.7904	-0.6283	0.0294	0.5029	-0.058	0.8482	0.9996
34	O43813	0.1987	0.2694	0.7873	-0.3419	0.0633	0.5029	-0.1164	0.5512	0.9996
35	O60476	-0.4158	0.074	0.7299	0.5244	0.0273	0.5029	0.3707	0.1419	0.9744
36	O60506	0.2663	0.3208	0.7952	-0.654	0.0187	0.5029	-0.0693	0.8118	0.9996
37	O60701	0.2657	0.4033	0.8218	-0.6742	0.0397	0.5029	-0.058	0.8666	0.9996
38	O60749	0.4397	0.0858	0.7299	-0.4842	0.0621	0.5029	-0.244	0.3762	0.9996
39	O60841	0.115	0.7263	0.9257	-0.6034	0.074	0.5029	0.2103	0.5576	0.9996
40	O60869	0.1982	0.477	0.8398	-0.5296	0.0644	0.5029	0.1762	0.5617	0.9996
41	O60888	-0.2433	0.26	0.7831	0.4605	0.0381	0.5029	0.2143	0.3616	0.9996
42	O75083	0.4065	0.0385	0.7299	-0.3514	0.075	0.5029	-0.3275	0.1223	0.9744
43	O75131	0.6045	0.001	0.3416	-0.357	0.0466	0.5029	-0.6151	0.0021	0.6283
44	O75191	-0.5286	0.5226	0.8488	1.3755	0.04	0.5029	0.5077	0.5647	0.9996
45	O75347	0.5392	0.0231	0.7299	-0.4233	0.0745	0.5029	-0.3307	0.1928	0.984
46	O75369	0.2901	0.1734	0.7583	-0.5105	0.0201	0.5029	-0.3409	0.143	0.9744
47	O75436	0.2677	0.1766	0.7605	-0.3773	0.062	0.5029	-0.0816	0.7032	0.9996
48	O75569	0.0947	0.8151	0.9531	-0.7993	0.0586	0.5029	0.061	0.8908	0.9996
49	O75608	0.2972	0.1566	0.752	-0.446	0.0379	0.5029	-0.2323	0.3075	0.9996
50	O75688	0.5042	0.0397	0.7299	-0.4708	0.0567	0.5029	-0.4047	0.1261	0.9744
51	O75822	0.3165	0.3619	0.8129	-0.7711	0.0321	0.5029	-0.0245	0.9483	0.9996
52	O75882	-0.3478	0.1338	0.752	0.4982	0.0359	0.5029	0.3157	0.2104	0.9868
53	O75976	-0.6047	0.0198	0.7299	0.6101	0.0201	0.5029	0.4966	0.0756	0.9744
54	O94769	-0.6062	0.0431	0.7299	0.7783	0.0112	0.5029	0.3564	0.2679	0.9996
55	O94855	0.3018	0.2435	0.7831	-0.5751	0.0323	0.5029	-0.2355	0.4049	0.9996
56	O94903	0.1824	0.486	0.84	-0.5212	0.0531	0.5029	0.0359	0.8997	0.9996
57	O94979	0.4513	0.0808	0.7299	-0.5288	0.0442	0.5029	-0.3992	0.1544	0.9744
58	O95159	-44.8839	0.001	0.3416	-24.313	0.0023	0.5029	43.7198	0.0012	0.4986
59	O95237	0.241	0.592	0.8699	1.9428	0.0555	0.5029	-2.2295	0.1246	0.9744
60	O95376	3.2631	0.0104	0.7299	-3.1319	0.0167	0.5029	-3.1497	0.0145	0.9744
61	O95433	0.4405	0.1475	0.752	-0.5599	0.0705	0.5029	-0.237	0.471	0.9996
62	O95881	0.4509	0.0874	0.7299	-0.4905	0.0666	0.5029	-0.3481	0.2226	0.9928
63	O95965	-0.3816	0.1861	0.7648	0.5359	0.0687	0.5029	0.2467	0.4303	0.9996
64	O95967	-0.6494	0.0258	0.7299	0.571	0.051	0.5029	0.5112	0.1031	0.9744
65	O95980	-0.2641	0.1517	0.752	0.3892	0.039	0.5029	0.2197	0.2719	0.9996
66	O96033	0.2949	0.2655	0.7831	-0.5499	0.0432	0.5029	-0.0366	0.8985	0.9996
67	P00450	-0.1109	0.579	0.8684	0.4007	0.0517	0.5029	-0.0849	0.6967	0.9996
68	P00491	0.466	0.064	0.7299	-0.579	0.0241	0.5029	-0.3462	0.2025	0.984
69	P00746	-0.3259	0.2538	0.7831	0.5467	0.0614	0.5029	0.3077	0.3223	0.9996
70	P00747	-0.2856	0.1514	0.752	0.5598	0.0069	0.5029	0.1774	0.4103	0.9996
71	P01019	-0.3523	0.0658	0.7299	0.3568	0.0654	0.5029	0.2492	0.2278	0.9951
72	P01704	-0.6816	0.3928	0.8181	-1.6621	0.046	0.5029	0.6017	0.4957	0.9996
73	P01780	-0.6584	0.0801	0.7299	0.7052	0.0643	0.5029	0.5093	0.2106	0.9868
74	P01833	-0.419	0.0611	0.7299	0.5213	0.0225	0.5029	0.3595	0.1379	0.9744
75	P01889	-0.4839	0.0756	0.7299	0.612	0.0277	0.5029	0.3737	0.2044	0.9849
76	P02533	0.1573	0.5967	0.8719	0.5656	0.0643	0.5029	-0.2083	0.5207	0.9996
77	P02654	-0.3428	0.2238	0.7831	0.534	0.0637	0.5029	0.3146	0.3049	0.9996
78	P02753	-0.2914	0.2346	0.7831	0.4991	0.0471	0.5029	0.1523	0.5666	0.9996
79	P02774	-0.3058	0.0787	0.7299	0.3242	0.0657	0.5029	0.2051	0.2745	0.9996
80	P04066	-0.3397	0.1044	0.7434	0.4151	0.0512	0.5029	0.3366	0.1391	0.9744
81	P04156	-0.5273	0.0329	0.7299	0.5443	0.0296	0.5029	0.3993	0.1335	0.9744
82	P04179	1.5404	0.2304	0.7831	-2.2315	0.0478	0.5029	-1.5385	0.2541	0.9996
83	P04217	-0.3511	0.1849	0.7648	0.5885	0.0306	0.5029	0.0967	0.7355	0.9996
84	P04233	-0.8789	0.0498	0.7299	0.9859	0.0303	0.5029	0.8024	0.0984	0.9744
85	P04439	-0.6843	0.0317	0.7299	0.5595	0.0798	0.5029	0.4439	0.1941	0.984
86	P05155	-0.2181	0.3926	0.8181	0.4728	0.0707	0.5029	0.1138	0.6816	0.9996
87	P05160	-0.1479	0.5736	0.8679	0.7076	0.0101	0.5029	0.0562	0.8444	0.9996
88	P05198	0.3157	0.2852	0.7913	-0.7499	0.0145	0.5029	-0.1596	0.6186	0.9996
89	P05362	-0.47	0.1975	0.7731	0.7009	0.06	0.5029	0.1771	0.6535	0.9996
90	P05387	0.2582	0.3248	0.7952	-0.605	0.0257	0.5029	-0.1217	0.6692	0.9996
91	P05388	0.2511	0.3724	0.817	-0.5773	0.0462	0.5029	-0.1106	0.7177	0.9996
92	P05981	-0.9627	0.0128	0.7299	0.6939	0.0713	0.5029	0.9606	0.0221	0.9744
93	P06132	0.4114	0.0669	0.7299	-0.4251	0.0614	0.5029	-0.2941	0.2249	0.9939
94	P06730	0.167	0.4958	0.8407	-0.4468	0.0757	0.5029	0.0421	0.8744	0.9996
95	P06753	0.5481	0.0354	0.7299	-0.4866	0.0633	0.5029	-0.5856	0.0391	0.9744
96	P07332	3.5709	0.0293	0.7299	2.1002	0.021	0.5029	-4.9223	0.0108	0.9744
97	P07686	-0.3035	0.2071	0.775	0.5148	0.0371	0.5029	0.3184	0.2245	0.9939
98	P07814	0.1683	0.5403	0.8548	-0.5331	0.0594	0.5029	0.018	0.9519	0.9996
99	P07900	0.2631	0.2638	0.7831	-0.4432	0.0658	0.5029	-0.0438	0.8635	0.9996
100	P07998	-0.9115	0.0457	0.7299	1.0395	0.0251	0.5029	0.8453	0.0874	0.9744
101	P08238	0.3032	0.2034	0.7731	-0.4998	0.0409	0.5029	-0.0809	0.7536	0.9996
102	P08865	0.1897	0.5006	0.8412	-0.6032	0.0382	0.5029	-0.0217	0.9435	0.9996
103	P09132	0.4254	0.0632	0.7299	-0.7223	0.0026	0.5029	-0.4115	0.0993	0.9744
104	P0DME0;Q01105	-0.2582	0.6807	0.9059	1.2602	0.0238	0.5029	-0.0282	0.9665	0.9996
105	P0DPK3;P0DPK4;Q7Z3S9	-0.477	0.3724	0.817	0.9607	0.0794	0.5029	0.0603	0.9173	0.9996
106	P0DTE7;P0DTE8;P0DUB6	0.3753	0.3057	0.7919	-0.6748	0.072	0.5029	-0.2648	0.5061	0.9996
107	P10253	-0.6379	0.0196	0.7299	0.6889	0.013	0.5029	0.6398	0.031	0.9744
108	P10721	-0.416	0.1757	0.7589	0.5488	0.0793	0.5029	0.3832	0.2514	0.9996
109	P11172	0.3956	0.2422	0.7831	-0.6194	0.0741	0.5029	-0.2213	0.547	0.9996
110	P11908	0.167	0.4607	0.8346	-0.4967	0.0338	0.5029	-0.0287	0.907	0.9996
111	P11940	0.2313	0.4119	0.8225	-0.627	0.0314	0.5029	0.0122	0.9681	0.9996
112	P12081	0.2074	0.4242	0.8249	-0.558	0.0372	0.5029	0.1066	0.7056	0.9996
113	P12272	0.6729	0.2523	0.7831	-1.0564	0.0784	0.5029	-0.876	0.1731	0.984
114	P12821	-0.8541	0.0089	0.7299	0.9459	0.0044	0.5029	0.7892	0.0251	0.9744
115	P13473	-0.1029	0.6555	0.8956	0.4955	0.0379	0.5029	0.013	0.9588	0.9996
116	P13639	0.2169	0.3393	0.8005	-0.4961	0.0341	0.5029	0.0021	0.9933	0.9996
117	P13688	-0.2542	0.2384	0.7831	0.5478	0.0143	0.5029	0.1685	0.4715	0.9996
118	P13693	0.271	0.2115	0.7779	-0.5384	0.0165	0.5029	-0.0152	0.9482	0.9996
119	P14324	0.3536	0.2239	0.7831	-0.6652	0.0264	0.5029	-0.2088	0.5077	0.9996
120	P14550	0.203	0.3215	0.7952	-0.4457	0.0347	0.5029	-0.0014	0.995	0.9996
121	P14868	0.2001	0.5168	0.8485	-0.5603	0.077	0.5029	-0.0154	0.9633	0.9996
122	P15104	0.5018	0.0943	0.7328	-0.7369	0.0168	0.5029	-0.2916	0.3674	0.9996
123	P15170	0.3019	0.3026	0.7913	-0.5811	0.0531	0.5029	-0.1393	0.6612	0.9996
124	P15291	-0.4406	0.0629	0.7299	0.4788	0.0462	0.5029	0.3449	0.178	0.984
125	P15880	0.1003	0.7339	0.9301	-0.5686	0.0614	0.5029	0.156	0.6282	0.9996
126	P16070	-0.0236	0.9536	0.9898	0.94	0.0259	0.5029	0.0051	0.9909	0.9996
127	P16671	-0.2947	0.1046	0.7434	0.3574	0.0531	0.5029	0.282	0.1531	0.9744
128	P17174	0.2423	0.2779	0.7878	-0.4458	0.0516	0.5029	-0.0468	0.8465	0.9996
129	P17405	-0.2376	0.5169	0.8485	0.7184	0.0569	0.5029	0.2784	0.4864	0.9996
130	P17612	0.4559	0.1272	0.752	-0.6742	0.0284	0.5029	-0.2328	0.4721	0.9996
131	P17900	-0.3362	0.0417	0.7299	0.4694	0.0058	0.5029	0.2873	0.1075	0.9744
132	P17936	-0.5131	0.0166	0.7299	0.6543	0.003	0.5029	0.3362	0.1422	0.9744
133	P17980	0.2103	0.508	0.8444	-0.6092	0.0622	0.5029	0.0308	0.929	0.9996
134	P18077	0.1134	0.7076	0.918	-0.5911	0.0578	0.5029	0.0295	0.9287	0.9996
135	P18124	0.0621	0.8333	0.9576	-0.624	0.0408	0.5029	0.1674	0.6031	0.9996
136	P18621	0.076	0.7908	0.9448	-0.6152	0.0379	0.5029	0.182	0.5605	0.9996
137	P19013	6.8667	0.0083	0.7299	3.4737	0.0385	0.5029	-7.4572	0.0064	0.9402
138	P19440	-0.4784	0.0294	0.7299	0.4395	0.0468	0.5029	0.4801	0.0442	0.9744
139	P19623	0.3263	0.2457	0.7831	-0.6508	0.0249	0.5029	9e-04	0.9978	0.9996
140	P20042	0.3205	0.2923	0.7913	-0.7153	0.023	0.5029	-0.0732	0.8244	0.9996
141	P20618	0.2633	0.1781	0.7648	-0.359	0.0716	0.5029	-0.1342	0.5259	0.9996
142	P21291	0.3401	0.0706	0.7299	-0.4127	0.0313	0.5029	-0.289	0.1559	0.9744
143	P22059	0.2313	0.2526	0.7831	-0.406	0.0502	0.5029	-0.0955	0.663	0.9996
144	P23381	0.4506	0.095	0.7328	-0.7733	0.0058	0.5029	-0.2168	0.4559	0.9996
145	P23396	0.1044	0.7025	0.9167	-0.512	0.0686	0.5029	0.0766	0.7969	0.9996
146	P23471	-0.2485	0.4781	0.8398	0.8676	0.018	0.5029	0.2428	0.5255	0.9996
147	P23526	0.3281	0.142	0.752	-0.4204	0.0646	0.5029	-0.2239	0.3547	0.9996
148	P23528	0.4197	0.0284	0.7299	-0.3664	0.0569	0.5029	-0.35	0.0903	0.9744
149	P23588	0.5836	0.0625	0.7299	-0.7411	0.0206	0.5029	-0.2761	0.4119	0.9996
150	P25398	0.0965	0.7257	0.9257	-0.5867	0.0392	0.5029	0.1087	0.717	0.9996
151	P25705	5.3107	8e-04	0.3416	2.2746	0.0258	0.5029	-5.0086	0.0019	0.6283
152	P25774	-0.2495	0.1152	0.752	0.3696	0.023	0.5029	0.2615	0.1297	0.9744
153	P25786	0.1818	0.5335	0.8518	-0.5566	0.0638	0.5029	0.006	0.985	0.9996
154	P25787	0.2607	0.3847	0.817	-0.5666	0.0655	0.5029	-0.0597	0.8547	0.9996
155	P25788	0.1363	0.5879	0.8685	-0.4532	0.0794	0.5029	0.042	0.8782	0.9996
156	P25789	0.2816	0.2994	0.7913	-0.5569	0.0458	0.5029	-0.122	0.6788	0.9996
157	P26196	0.3932	0.1498	0.752	-0.6025	0.0314	0.5029	-0.2143	0.4679	0.9996
158	P26373	0.113	0.7012	0.9166	-0.5622	0.0637	0.5029	0.1217	0.7047	0.9996
159	P26599	0.317	0.2802	0.7903	-0.5679	0.06	0.5029	-0.1639	0.6082	0.9996
160	P26639	0.3077	0.2203	0.7831	-0.5365	0.0374	0.5029	-0.1671	0.5392	0.9996
161	P26641	0.1293	0.6275	0.8834	-0.6275	0.0234	0.5029	0.018	0.9507	0.9996
162	P26992	-1.0404	0.092	0.7328	1.129	0.0712	0.5029	1.3049	0.0538	0.9744
163	P27348	0.2212	0.1879	0.7648	-0.3196	0.0623	0.5029	-0.0839	0.644	0.9996
164	P27635	0.157	0.5921	0.8699	-0.626	0.0387	0.5029	0.0484	0.8794	0.9996
165	P27986	0.3908	0.9178	0.9781	3.6602	0.0726	0.5029	-2.7291	0.4889	0.9996
166	P28066	0.2281	0.4018	0.8218	-0.4876	0.0802	0.5029	-0.0308	0.917	0.9996
167	P28070	0.201	0.5393	0.8546	-0.6663	0.0484	0.5029	0.0624	0.8609	0.9996
168	P28074	0.6251	0.0997	0.7377	-0.9598	0.0145	0.5029	-0.4351	0.2898	0.9996
169	P29144	0.1765	0.574	0.8679	-0.6357	0.0495	0.5029	0.0564	0.869	0.9996
170	P29692	0.2252	0.4075	0.8219	-0.6501	0.0212	0.5029	-0.0405	0.891	0.9996
171	P30040	0.6248	0.0191	0.7299	-0.4821	0.0702	0.5029	-0.5837	0.043	0.9744
172	P30050	0.1489	0.6044	0.8762	-0.6557	0.0278	0.5029	0.0489	0.8758	0.9996
173	P30419	0.2679	0.4427	0.8281	-0.748	0.0379	0.5029	0.0495	0.8961	0.9996
174	P30536	-4.0733	0.0241	0.7299	8.2906	0.0164	0.5029	NA	NA	NA
175	P30626	0.3982	0.0214	0.7299	-0.3406	0.0498	0.5029	-0.3278	0.0787	0.9744
176	P31948	0.3566	0.1792	0.7648	-0.4771	0.0776	0.5029	-0.1474	0.6076	0.9996
177	P32189	0.4099	0.1062	0.7447	-0.5813	0.0254	0.5029	-0.1662	0.543	0.9996
178	P33121	0.2757	0.2285	0.7831	-0.4185	0.0733	0.5029	-0.2048	0.41	0.9996
179	P33176	0.2626	0.2452	0.7831	-0.4953	0.0332	0.5029	-0.0845	0.7301	0.9996
180	P34059	-0.3745	0.0609	0.7299	0.4859	0.0175	0.5029	0.4815	0.0282	0.9744
181	P34896	0.2856	0.2067	0.775	-0.4532	0.0503	0.5029	-0.0707	0.7724	0.9996
182	P34932	0.2384	0.2896	0.7913	-0.4182	0.0694	0.5029	-0.0552	0.821	0.9996
183	P35606	0.1886	0.3965	0.8202	-0.4241	0.0632	0.5029	-0.102	0.6731	0.9996
184	P35998	0.2281	0.387	0.817	-0.5663	0.0373	0.5029	-0.032	0.911	0.9996
185	P36507	0.4899	0.1598	0.7527	-0.6337	0.0741	0.5029	-0.1833	0.6263	0.9996
186	P36578	0.1326	0.648	0.8944	-0.6103	0.042	0.5029	0.0722	0.8196	0.9996
187	P39019	0.1773	0.5754	0.8679	-0.6307	0.0532	0.5029	0.0868	0.8013	0.9996
188	P39023	0.0791	0.7807	0.9425	-0.5568	0.0573	0.5029	0.1639	0.5971	0.9996
189	P40189	-0.2392	0.4286	0.8254	0.5735	0.0645	0.5029	0.0297	0.9279	0.9996
190	P40222	0.7419	0.5183	0.8485	-2.4364	0.051	0.5029	0.4069	0.7497	0.9996
191	P40227	0.4072	0.1451	0.752	-0.5411	0.0575	0.5029	-0.2071	0.4929	0.9996
192	P40763	0.2504	0.2764	0.7878	-0.4912	0.0379	0.5029	-0.1701	0.496	0.9996
193	P41091	0.2731	0.3145	0.7948	-0.6213	0.0268	0.5029	-0.1541	0.6013	0.9996
194	P41223	3.2641	0.0266	0.7299	1.5669	0.0406	0.5029	-3.6396	0.0172	0.9744
195	P41227	0.3716	0.2891	0.7913	-0.7509	0.0374	0.5029	-0.0966	0.7993	0.9996
196	P41250	0.3292	0.1539	0.752	-0.4637	0.0493	0.5029	-0.1286	0.606	0.9996
197	P41252	0.1868	0.5581	0.8615	-0.5775	0.0778	0.5029	0.0524	0.8801	0.9996
198	P42330	0.0757	0.7911	0.9448	-0.5163	0.0789	0.5029	0.2058	0.5099	0.9996
199	P42338	-1.6929	0.0147	0.7299	1.603	0.0178	0.5029	1.2384	0.1085	0.9744
200	P42677	0.3306	0.4768	0.8398	-0.8816	0.0648	0.5029	0.0517	0.9186	0.9996
201	P42858	NA	NA	NA	5.5008	0.0154	0.5029	NA	NA	NA
202	P43005	0.0053	0.9744	0.9956	0.4038	0.0182	0.5029	-0.0655	0.7144	0.9996
203	P43234	-0.2664	0.3891	0.817	0.615	0.0531	0.5029	0.1795	0.5937	0.9996
204	P43251	-0.2568	0.263	0.7831	0.4329	0.0652	0.5029	0.2079	0.4045	0.9996
205	P43490	0.7862	0.0123	0.7299	-0.6878	0.0289	0.5029	-0.7018	0.0382	0.9744
206	P43686	0.1879	0.534	0.8518	-0.5629	0.0709	0.5029	0.0836	0.8	0.9996
207	P45974	0.4249	0.1323	0.752	-0.5144	0.073	0.5029	-0.2368	0.4375	0.9996
208	P46108	0.2128	0.2986	0.7913	-0.4098	0.0512	0.5029	0.0383	0.8632	0.9996
209	P46777	0.1926	0.5101	0.8464	-0.6334	0.0361	0.5029	0.0184	0.9538	0.9996
210	P46781	0.2219	0.4465	0.8297	-0.6508	0.0308	0.5029	0.0022	0.9946	0.9996
211	P46782	0.1408	0.6019	0.8749	-0.53	0.0566	0.5029	0.0096	0.9739	0.9996
212	P46783	0.1865	0.6513	0.8951	-0.9376	0.0285	0.5029	0.2172	0.6293	0.9996
213	P46940	0.317	0.0986	0.7377	-0.3974	0.0422	0.5029	-0.2724	0.1907	0.984
214	P47895	0.5357	0.0484	0.7299	-0.6501	0.0189	0.5029	-0.4545	0.1216	0.9744
215	P48059	0.9683	0.0012	0.357	-0.528	0.0724	0.5029	-0.9479	0.0044	0.8009
216	P48200	0.3555	0.2134	0.7786	-0.6081	0.0397	0.5029	-0.194	0.5332	0.9996
217	P48444	0.2107	0.3267	0.7952	-0.3915	0.075	0.5029	-0.0772	0.7407	0.9996
218	P48594	-1.0087	0.0496	0.7299	0.968	0.0769	0.5029	1.2691	0.0247	0.9744
219	P48643	0.2911	0.2708	0.7878	-0.4731	0.0798	0.5029	-0.0757	0.7916	0.9996
220	P48668	0.3513	0.336	0.8003	0.7614	0.0428	0.5029	-0.4421	0.2678	0.9996
221	P49023	0.242	0.4174	0.8234	-0.6277	0.0428	0.5029	-0.0556	0.8645	0.9996
222	P49207	0.0187	0.9521	0.9896	-0.6186	0.0543	0.5029	0.1972	0.5624	0.9996
223	P49257	-0.6259	0.0372	0.7299	0.5719	0.0586	0.5029	0.4785	0.1392	0.9744
224	P49327	0.3415	0.2202	0.7831	-0.7444	0.0102	0.5029	-0.0726	0.8095	0.9996
225	P49368	0.2859	0.2866	0.7913	-0.5058	0.0655	0.5029	-0.0714	0.806	0.9996
226	P49407	0.2268	0.3278	0.7952	-0.4463	0.0605	0.5029	-0.0271	0.9142	0.9996
227	P49588	0.2566	0.336	0.8003	-0.535	0.0509	0.5029	0.0141	0.9611	0.9996
228	P49589	0.3824	0.1287	0.752	-0.5678	0.0278	0.5029	-0.1097	0.6859	0.9996
229	P49591	0.299	0.205	0.7731	-0.5491	0.024	0.5029	-0.0916	0.7195	0.9996
230	P49721	0.3427	0.2644	0.7831	-0.568	0.0705	0.5029	-0.1903	0.568	0.9996
231	P49765	-0.2872	0.128	0.752	0.3787	0.0491	0.5029	0.166	0.4156	0.9996
232	P49770	0.2385	0.4686	0.8368	-0.5984	0.0797	0.5029	-0.1016	0.7779	0.9996
233	P50452	0.5344	0.0764	0.7299	-0.7158	0.0204	0.5029	-0.4353	0.1823	0.984
234	P50502	0.2155	0.3259	0.7952	-0.5013	0.027	0.5029	-0.0727	0.76	0.9996
235	P50570	0.3942	0.0818	0.7299	-0.4512	0.0499	0.5029	-0.2968	0.2256	0.9939
236	P50579	0.3239	0.4802	0.8398	-1.0558	0.0264	0.5029	0.1927	0.6996	0.9996
237	P50914	0.0371	0.9059	0.9758	-0.5827	0.0717	0.5029	0.1697	0.6211	0.9996
238	P51151	0.1074	0.8552	0.9638	-1.1101	0.0681	0.5029	0.2178	0.735	0.9996
239	P51570	0.3509	0.1136	0.752	-0.5105	0.0248	0.5029	-0.1229	0.6071	0.9996
240	P51572	0.0336	0.9329	0.9827	-0.7716	0.0318	0.5029	0.0391	0.929	0.9996
241	P52799	-0.4656	0.0222	0.7299	0.4054	0.0473	0.5029	0.5572	0.0126	0.9744
242	P52848	-0.4907	0.0392	0.7299	0.4577	0.0563	0.5029	0.4093	0.1113	0.9744
243	P52888	0.3438	0.2927	0.7913	-0.6957	0.0399	0.5029	-0.2195	0.5376	0.9996
244	P52895	-0.5796	0.7979	0.948	-6.4669	0.0731	0.5029	3.0519	0.3493	0.9996
245	P53396	0.3426	0.2606	0.7831	-0.7256	0.0212	0.5029	-0.0497	0.8803	0.9996
246	P53602	0.436	0.2611	0.7831	-0.7616	0.0554	0.5029	-0.2343	0.5777	0.9996
247	P53634	-0.3731	0.1125	0.752	0.456	0.0566	0.5029	0.3519	0.1684	0.9786
248	P53801	-0.389	0.5004	0.8412	-0.8893	0.0176	0.5029	0.6786	0.2598	0.9996
249	P53992	0.6215	0.1089	0.7455	-0.884	0.0384	0.5029	-0.5629	0.1947	0.984
250	P54136	0.1669	0.5256	0.8501	-0.5196	0.055	0.5029	0.0013	0.9962	0.9996
251	P54577	0.2982	0.2755	0.7878	-0.6024	0.0325	0.5029	-0.0666	0.8223	0.9996
252	P54727	0.4289	0.0443	0.7299	-0.4486	0.0377	0.5029	-0.2897	0.2066	0.9868
253	P54803	-0.3192	0.1913	0.7648	0.5768	0.022	0.5029	0.2961	0.2651	0.9996
254	P54920	0.2855	0.0916	0.7328	-0.3107	0.0701	0.5029	-0.2351	0.1998	0.984
255	P55010	0.3729	0.2393	0.7831	-0.6372	0.0507	0.5029	-0.3136	0.3643	0.9996
256	P55036	0.2138	0.5776	0.8682	-0.7371	0.062	0.5029	0.2098	0.6162	0.9996
257	P55209	0.2889	0.2266	0.7831	-0.4754	0.052	0.5029	-0.0705	0.7851	0.9996
258	P55212	0.485	0.1362	0.752	-0.975	0.0042	0.5029	-0.248	0.4806	0.9996
259	P55735	0.3259	0.1901	0.7648	-0.5151	0.045	0.5029	-0.3247	0.2337	0.9982
260	P55884	0.1713	0.5397	0.8546	-0.594	0.0395	0.5029	0.0552	0.8561	0.9996
261	P57729	-0.7709	0.1645	0.753	1.0882	0.0213	0.5029	0.9923	0.0969	0.9744
262	P58397	-0.1264	0.8456	0.9631	1.677	0.019	0.5029	-0.3185	0.6604	0.9996
263	P58499	-0.4363	0.0235	0.7299	0.3408	0.0768	0.5029	0.5011	0.0174	0.9744
264	P60033	-0.2973	0.1377	0.752	0.3563	0.0799	0.5029	0.41	0.0623	0.9744
265	P60228	0.206	0.482	0.8398	-0.584	0.0529	0.5029	-0.0931	0.7704	0.9996
266	P60468	0.3179	0.3713	0.817	-0.6656	0.0679	0.5029	-0.5203	0.182	0.984
267	P60866	0.1507	0.5833	0.8684	-0.5555	0.0499	0.5029	-0.0027	0.9928	0.9996
268	P60880	-0.7652	0.1541	0.752	0.8931	0.0789	0.5029	0.8513	0.142	0.9744
269	P60900	0.2822	0.2884	0.7913	-0.5802	0.0341	0.5029	-0.1045	0.7171	0.9996
270	P60981	0.2854	0.1884	0.7648	-0.4246	0.0555	0.5029	-0.1409	0.5485	0.9996
271	P61011	0.3548	0.2445	0.7831	-0.8769	0.006	0.5029	-0.1497	0.6505	0.9996
272	P61081	0.3906	0.1077	0.7455	-0.5224	0.0352	0.5029	-0.1416	0.5882	0.9996
273	P61086	0.3223	0.1675	0.7534	-0.5758	0.0169	0.5029	-0.1134	0.6532	0.9996
274	P61163	0.4091	0.113	0.752	-0.5419	0.0397	0.5029	-0.3744	0.1818	0.984
275	P61201	0.391	0.1394	0.752	-0.5332	0.0483	0.5029	-0.2422	0.3973	0.9996
276	P61221	0.2235	0.3677	0.8151	-0.5159	0.0434	0.5029	-0.0617	0.8187	0.9996
277	P61247	0.0864	0.7605	0.9359	-0.5694	0.0515	0.5029	0.1536	0.6194	0.9996
278	P61254	-0.0102	0.9759	0.9965	-0.6195	0.0738	0.5029	0.3367	0.3614	0.9996
279	P61601	0.4571	0.0288	0.7299	-0.3731	0.0751	0.5029	-0.3999	0.0768	0.9744
280	P61769	-0.2573	0.2297	0.7831	0.5216	0.0186	0.5029	0.2051	0.3783	0.9996
281	P61916	-0.1969	0.3184	0.7952	0.356	0.0778	0.5029	0.1928	0.3697	0.9996
282	P61960	0.2075	0.1642	0.753	-0.2778	0.0675	0.5029	-0.1912	0.2383	0.9982
283	P61966	0.4049	0.1902	0.7648	-0.6261	0.0478	0.5029	-0.2872	0.3916	0.9996
284	P62081	0.1625	0.6294	0.8837	-0.6729	0.0525	0.5029	0.1735	0.6364	0.9996
285	P62191	0.145	0.6346	0.8872	-0.5624	0.073	0.5029	0.1415	0.6706	0.9996
286	P62195	0.2637	0.44	0.8267	-0.6367	0.0692	0.5029	0.0323	0.9306	0.9996
287	P62244	0.2761	0.3985	0.8218	-0.6479	0.054	0.5029	-0.0413	0.9076	0.9996
288	P62249	0.132	0.6503	0.8951	-0.5755	0.055	0.5029	0.0637	0.8407	0.9996
289	P62253	0.1136	0.7423	0.9303	-0.7302	0.0268	0.5029	0.2388	0.5381	0.9996
290	P62263	0.0783	0.7786	0.9425	-0.6097	0.0346	0.5029	0.1353	0.6562	0.9996
291	P62266	0.2249	0.5732	0.8676	-1.0071	0.0163	0.5029	0.0598	0.8909	0.9996
292	P62269	0.1016	0.7182	0.9211	-0.5975	0.0401	0.5029	0.1276	0.6778	0.9996
293	P62273	0.0731	0.8029	0.9505	-0.5534	0.0667	0.5029	0.2813	0.3806	0.9996
294	P62277	0.1407	0.6694	0.9005	-0.69	0.0427	0.5029	0.1777	0.621	0.9996
295	P62280	0.0866	0.7727	0.9415	-0.5893	0.0567	0.5029	0.1666	0.6109	0.9996
296	P62333	0.2226	0.4585	0.8335	-0.5971	0.0533	0.5029	1e-04	0.9998	0.9998
297	P62424	0.1153	0.6902	0.9135	-0.6472	0.031	0.5029	0.1264	0.6887	0.9996
298	P62495	0.3669	0.1789	0.7648	-0.5684	0.0421	0.5029	-0.1652	0.5759	0.9996
299	P62633	0.4975	0.1011	0.7377	-0.5544	0.0716	0.5029	-0.2664	0.4156	0.9996
300	P62701	0.097	0.7482	0.9322	-0.6412	0.0403	0.5029	0.1557	0.637	0.9996
301	P62750	0.2975	0.3174	0.7952	-0.7373	0.017	0.5029	-0.0177	0.9562	0.9996
302	P62753	0.0377	0.906	0.9758	-0.5832	0.0754	0.5029	0.2333	0.5032	0.9996
303	P62826	0.505	0.0569	0.7299	-0.4771	0.0745	0.5029	-0.3891	0.1743	0.984
304	P62829	0.1009	0.7276	0.9257	-0.5679	0.0573	0.5029	0.129	0.6831	0.9996
305	P62857	0.1448	0.5866	0.8684	-0.577	0.0362	0.5029	0.0096	0.9735	0.9996
306	P62888	0.1929	0.5045	0.8423	-0.6461	0.0308	0.5029	0.0249	0.937	0.9996
307	P62906	0.0828	0.7431	0.9309	-0.4916	0.0589	0.5029	0.1628	0.555	0.9996
308	P62913	0.2497	0.4318	0.8267	-0.7541	0.0221	0.5029	-0.0012	0.9973	0.9996
309	P62917	-0.1096	0.735	0.9301	-0.5929	0.0749	0.5029	0.4177	0.2401	0.9982
310	P63010	0.2528	0.2014	0.7731	-0.3566	0.0771	0.5029	-0.2876	0.1829	0.984
311	P63220	0.2297	0.4106	0.8225	-0.5649	0.0492	0.5029	-0.002	0.9948	0.9996
312	P63241	0.2446	0.2834	0.7913	-0.4579	0.0504	0.5029	-0.031	0.9002	0.9996
313	P63244	0.2178	0.3952	0.8192	-0.5844	0.0274	0.5029	-0.112	0.6875	0.9996
314	P67809	0.442	0.1989	0.7731	-0.8489	0.017	0.5029	-0.1661	0.6554	0.9996
315	P67936	0.3459	0.0744	0.7299	-0.3931	0.0458	0.5029	-0.3976	0.0605	0.9744
316	P68104	0.1994	0.3311	0.7978	-0.3835	0.068	0.5029	-0.0244	0.9125	0.9996
317	P68402	0.2003	0.3863	0.817	-0.4931	0.0386	0.5029	0.0401	0.8731	0.9996
318	P78371	0.2754	0.2979	0.7913	-0.4868	0.0721	0.5029	-0.0377	0.8954	0.9996
319	P78423	-0.437	0.2671	0.7838	0.7184	0.075	0.5029	0.2411	0.573	0.9996
320	P83881	0.0382	0.8963	0.9746	-0.6191	0.0412	0.5029	0.2043	0.5236	0.9996
321	P84022;Q15796	0.7713	0.1008	0.7377	1.6115	0.0159	0.5029	-2.8632	8e-04	0.4451
322	P84098	0.0821	0.8505	0.9632	-1.123	0.0137	0.5029	0.2015	0.6717	0.9996
323	P98082	0.3288	0.3635	0.8129	-0.8849	0.0188	0.5029	0.0124	0.9747	0.9996
324	Q00341	0.2975	0.2557	0.7831	-0.7048	0.0098	0.5029	-0.0574	0.8394	0.9996
325	Q01804	0.88	0.1612	0.7527	-1.0969	0.0726	0.5029	-0.5901	0.3826	0.9996
326	Q02383	0.0176	0.9359	0.983	0.6313	0.0061	0.5029	-0.0414	0.8618	0.9996
327	Q02790	0.1815	0.5116	0.8472	-0.5507	0.0531	0.5029	0.1107	0.713	0.9996
328	Q02878	0.1852	0.5193	0.8485	-0.6552	0.0278	0.5029	-0.003	0.9924	0.9996
329	Q04637	0.1412	0.6322	0.8859	-0.6892	0.0245	0.5029	0.1387	0.6662	0.9996
330	Q04828	-0.0355	0.9105	0.9763	-0.6361	0.0509	0.5029	0.2785	0.42	0.9996
331	Q04864	-0.1441	0.6099	0.877	0.6021	0.0588	0.5029	0.5576	0.0922	0.9744
332	Q04917	0.3423	0.0812	0.7299	-0.3502	0.0777	0.5029	-0.2569	0.2261	0.9939
333	Q05315	-0.9306	0.332	0.7985	2.9465	0.0055	0.5029	0.2544	0.81	0.9996
334	Q06210	0.2065	0.4529	0.8327	-0.5414	0.0557	0.5029	0.0335	0.9108	0.9996
335	Q07020	0.0881	0.788	0.9447	-0.7886	0.0208	0.5029	0.2504	0.4846	0.9996
336	Q08209	0.3579	0.0958	0.7328	-0.4067	0.0622	0.5029	-0.1122	0.6273	0.9996
337	Q08345	-0.4249	0.0459	0.7299	0.4365	0.0427	0.5029	0.432	0.062	0.9744
338	Q08380	-0.3581	0.2008	0.7731	0.5305	0.0635	0.5029	0.2997	0.3245	0.9996
339	Q08426	0.6836	0.2325	0.7831	-3.2312	0.0749	0.5029	NA	NA	NA
340	Q10469	-0.5746	0.4247	0.8251	1.4277	0.0538	0.5029	0.7802	0.3211	0.9996
341	Q10472	-0.3905	0.1052	0.7434	0.5506	0.0257	0.5029	0.3142	0.2289	0.9982
342	Q10981	-0.6308	0.4387	0.8267	1.561	0.0664	0.5029	0.35	0.6895	0.9996
343	Q12805	-0.4545	0.2166	0.7802	0.7385	0.0499	0.5029	0.3287	0.4103	0.9996
344	Q12904	0.0599	0.8391	0.96	-0.5898	0.0527	0.5029	0.1937	0.5477	0.9996
345	Q12905	0.4691	0.3857	0.817	1.2414	0.0348	0.5029	-0.3565	0.5684	0.9996
346	Q12965	1.6749	0.1668	0.753	2.2312	0.0616	0.5029	-1.6523	0.2184	0.9917
347	Q13200	0.2475	0.3791	0.817	-0.5098	0.077	0.5029	-0.0541	0.8596	0.9996
348	Q13283	0.1972	0.5652	0.8615	-0.836	0.0191	0.5029	0.2002	0.5923	0.9996
349	Q13347	0.1943	0.4774	0.8398	-0.6319	0.0258	0.5029	-0.0252	0.9324	0.9996
350	Q13418	0.3663	0.2704	0.7878	-0.6507	0.057	0.5029	-0.2403	0.507	0.9996
351	Q13442	0.262	0.3001	0.7913	-0.6402	0.0152	0.5029	-0.0787	0.7749	0.9996
352	Q13501	0.1324	0.6317	0.8859	-0.5903	0.0394	0.5029	0.1182	0.6951	0.9996
353	Q13576	0.4899	0.0173	0.7299	-0.3731	0.07	0.5029	-0.5976	0.0082	0.9744
354	Q13740	-0.0426	0.8531	0.9632	0.4495	0.0584	0.5029	0.1472	0.5587	0.9996
355	Q13907	0.368	0.2745	0.7878	-0.9684	0.006	0.5029	-0.0029	0.9938	0.9996
356	Q14114	-0.5047	0.3009	0.7913	0.9732	0.0532	0.5029	0.4681	0.3825	0.9996
357	Q14126	-0.1827	0.3465	0.8067	0.4094	0.0405	0.5029	0.125	0.5535	0.9996
358	Q14152	0.2032	0.4433	0.8283	-0.5993	0.0289	0.5029	-0.0094	0.9739	0.9996
359	Q14160	-1.3303	0.133	0.752	1.7587	0.0582	0.5029	0.9052	0.3296	0.9996
360	Q14435	-0.3389	0.0348	0.7299	0.4549	0.0059	0.5029	0.2937	0.0905	0.9744
361	Q14444	-0.0248	0.9263	0.9815	-0.4982	0.0712	0.5029	0.2566	0.3824	0.9996
362	Q14956	0.2374	0.4939	0.8404	0.6373	0.0736	0.5029	-0.2888	0.4456	0.9996
363	Q15008	0.2412	0.3733	0.817	-0.6744	0.0166	0.5029	-0.0112	0.9697	0.9996
364	Q15041	0.8801	0.096	0.7328	-0.8055	0.0586	0.5029	-1.006	0.0722	0.9744
365	Q15102	0.1599	0.5145	0.8485	-0.5882	0.021	0.5029	0.0125	0.9627	0.9996
366	Q15166	-0.1603	0.7879	0.9447	0.9241	0.0435	0.5029	-0.1299	0.8357	0.9996
367	Q15262	-0.2605	0.1006	0.7377	0.3069	0.057	0.5029	0.2154	0.2103	0.9868
368	Q15366	0.3473	0.2179	0.7802	-0.71	0.015	0.5029	-0.0312	0.9184	0.9996
369	Q15369	0.3341	0.1493	0.752	-0.425	0.0715	0.5029	-0.1569	0.5308	0.9996
370	Q15370	0.3321	0.2595	0.7831	-0.5581	0.064	0.5029	-0.1816	0.5698	0.9996
371	Q15437	0.2311	0.3196	0.7952	-0.5834	0.0156	0.5029	0.003	0.9904	0.9996
372	Q15477	0.0895	0.8161	0.9531	-0.7517	0.0631	0.5029	0.0845	0.8428	0.9996
373	Q15555	-0.0889	0.913	0.9769	-1.3151	0.0407	0.5029	0.5473	0.5278	0.9996
374	Q15642	0.0679	0.9459	0.9879	-2.0217	0.0676	0.5029	1.908	0.12	0.9744
375	Q15714	0.2549	0.4661	0.8361	-0.8024	0.0637	0.5029	-0.6798	0.1019	0.9744
376	Q15782	-0.2582	0.385	0.817	0.5424	0.0749	0.5029	0.1355	0.6749	0.9996
377	Q15846	-0.6844	0.0061	0.7299	0.6747	0.0074	0.5029	0.6127	0.0226	0.9744
378	Q16222	0.1328	0.5749	0.8679	-0.5502	0.0251	0.5029	0.1111	0.6666	0.9996
379	Q16401	0.4941	0.0711	0.7299	-0.6368	0.0229	0.5029	-0.2607	0.3761	0.9996
380	Q16555	0.1865	0.4623	0.8352	-0.5639	0.0316	0.5029	-0.0325	0.9062	0.9996
381	Q16706	-0.3691	0.0954	0.7328	0.41	0.0678	0.5029	0.3565	0.1384	0.9744
382	Q16775	0.2448	0.2562	0.7831	-0.4503	0.042	0.5029	-0.0295	0.8994	0.9996
383	Q16851	0.6007	0.0662	0.7299	-0.7397	0.0265	0.5029	-0.3042	0.3868	0.9996
384	Q3LXA3	0.1004	0.7073	0.918	-0.4808	0.08	0.5029	0.0291	0.9203	0.9996
385	Q4G0F5	0.5201	0.2251	0.7831	-0.8038	0.0665	0.5029	-0.324	0.486	0.9996
386	Q53EL6	0.0871	0.7598	0.9359	-0.5508	0.0606	0.5029	0.0642	0.8363	0.9996
387	Q53GL7	1.6696	0.506	0.8428	3.2832	0.0265	0.5029	-2.6007	0.322	0.9996
388	Q53RD9	-0.5536	0.1498	0.752	0.779	0.07	0.5029	0.6086	0.1508	0.9744
389	Q5GLZ8	0.2309	0.4491	0.8323	-0.6766	0.0333	0.5029	-0.1613	0.629	0.9996
390	Q5R3I4	0.362	0.1964	0.7731	-0.5011	0.0792	0.5029	-0.0326	0.9141	0.9996
391	Q5SRI9	-0.9044	7e-04	0.3416	0.6294	0.017	0.5029	0.9277	0.0014	0.5152
392	Q5SXH7	-0.1016	0.7214	0.9229	-2.3397	0.0613	0.5029	NA	NA	NA
393	Q5VYK3	0.4354	0.1665	0.753	-0.5667	0.0768	0.5029	-0.1099	0.7463	0.9996
394	Q6BCY4	0.5954	0.0255	0.7299	-0.7268	0.0077	0.5029	-0.4138	0.148	0.9744
395	Q6E0U4	-11.2185	0.0074	0.7299	12.7023	0.0052	0.5029	NA	NA	NA
396	Q6EMK4	-0.5196	0.026	0.7299	0.4797	0.0413	0.5029	0.5197	0.0404	0.9744
397	Q6IBS0	0.5334	0.008	0.7299	-0.4652	0.0209	0.5029	-0.505	0.0201	0.9744
398	Q6ICL3	0.4616	0.4416	0.8281	-1.406	0.0271	0.5029	-1.4335	0.044	0.9744
399	Q6P4E1	-0.4458	0.1874	0.7648	0.6141	0.0748	0.5029	0.3884	0.2906	0.9996
400	Q6P597	0.1398	0.7671	0.9393	-1.0229	0.0404	0.5029	0.1316	0.807	0.9996
401	Q6UVY6	-0.7335	0.1935	0.769	1.12	0.0372	0.5029	0.9818	0.1081	0.9744
402	Q6UX71	-0.1305	0.5577	0.8615	0.4333	0.0586	0.5029	0.0227	0.9254	0.9996
403	Q6ZVK8	0.9564	0.0831	0.7299	-1.2789	0.069	0.5029	-0.5659	0.3463	0.9996
404	Q71UM5	0.2654	0.375	0.817	-0.7382	0.0175	0.5029	0.0379	0.9071	0.9996
405	Q7KZF4	0.2066	0.4566	0.8335	-0.6591	0.0221	0.5029	-0.0052	0.9862	0.9996
406	Q7L576	0.2715	0.1319	0.752	-0.3635	0.048	0.5029	-0.2195	0.2613	0.9996
407	Q7Z304	-0.3587	0.4617	0.8347	0.742	0.0586	0.5029	-1e-04	0.9998	0.9998
408	Q7Z3J2	0.3516	0.2613	0.7831	-0.8727	0.0091	0.5029	-0.2264	0.5163	0.9996
409	Q7Z4W1	0.3018	0.2286	0.7831	-0.4556	0.075	0.5029	-0.1116	0.681	0.9996
410	Q7Z6B7	-0.0127	0.9931	0.9982	-4.6894	0.026	0.5029	6.5514	0.0299	0.9744
411	Q7Z739	0.5256	0.0613	0.7299	-0.7277	0.0119	0.5029	-0.2636	0.3825	0.9996
412	Q7Z7M9	-0.7566	0.0352	0.7299	0.8499	0.02	0.5029	0.8761	0.0258	0.9744
413	Q86SJ2	-0.2969	0.2507	0.7831	0.5439	0.0405	0.5029	0.0896	0.749	0.9996
414	Q86V21	0.1937	0.5234	0.8488	-0.6012	0.0544	0.5029	0.0373	0.91	0.9996
415	Q86VE9	-0.654	0.0214	0.7299	0.6129	0.0323	0.5029	0.7014	0.0235	0.9744
416	Q86VP6	0.3572	0.1311	0.752	-0.4595	0.0566	0.5029	-0.213	0.4051	0.9996
417	Q86X52	-0.7813	0.0093	0.7299	0.6408	0.0328	0.5029	0.6583	0.0415	0.9744
418	Q86Y38	-0.3573	0.0447	0.7299	0.3867	0.0321	0.5029	0.3162	0.1007	0.9744
419	Q8IUR0	0.286	0.2762	0.7878	-0.6602	0.0158	0.5029	-0.0084	0.9764	0.9996
420	Q8IWR0	-0.2156	0.6748	0.9021	-2.8873	0.0432	0.5029	NA	NA	NA
421	Q8IWW6	-0.1058	0.7765	0.9423	-0.9008	0.0451	0.5029	-0.0039	0.9927	0.9996
422	Q8IYD1	0.1522	0.5526	0.8602	-0.4867	0.0648	0.5029	0.1695	0.5443	0.9996
423	Q8IZP0	0.4239	0.0422	0.7299	-0.3964	0.0594	0.5029	-0.3992	0.0777	0.9744
424	Q8J025	-1.1923	0.0884	0.7299	2.354	0.0016	0.5029	1.0407	0.1722	0.984
425	Q8N1G4	0.2536	0.3985	0.8218	-0.5753	0.0621	0.5029	-0.0906	0.7814	0.9996
426	Q8N335	0.6881	0.0319	0.7299	-0.8366	0.0107	0.5029	-0.5925	0.0873	0.9744
427	Q8N428	-0.7673	0.0244	0.7299	0.6292	0.0653	0.5029	0.5255	0.1506	0.9744
428	Q8N8S7	0.3057	0.1152	0.752	-0.3648	0.0644	0.5029	-0.2219	0.2907	0.9996
429	Q8NBJ4	-0.4954	0.0625	0.7299	0.5193	0.0538	0.5029	0.3865	0.1787	0.984
430	Q8NC51	0.3358	0.3064	0.7919	-0.6848	0.0425	0.5029	0.0202	0.9548	0.9996
431	Q8TBZ8	-0.186	0.9508	0.9896	6.3319	0.0299	0.5029	-0.0028	0.9993	0.9998
432	Q8WUN7	-0.4376	0.5432	0.8565	1.4465	0.0686	0.5029	0.1803	0.8198	0.9996
433	Q8WUW1	0.5761	0.1155	0.752	-0.7975	0.041	0.5029	-0.5195	0.1896	0.984
434	Q8WV24	0.127	0.6391	0.8892	-0.4924	0.0694	0.5029	-0.0876	0.7639	0.9996
435	Q8WVJ2	0.0819	0.7705	0.9405	-0.5703	0.0519	0.5029	0.0447	0.8845	0.9996
436	Q8WWM7	0.3478	0.6223	0.8807	-1.1772	0.0779	0.5029	0.1201	0.8743	0.9996
437	Q8WXF7	0.5232	0.3081	0.7919	2.1629	0.0196	0.5029	-3.342	0.0051	0.8009
438	Q8WXI4	-1.3731	0.1534	0.752	2.1964	0.0088	0.5029	1.4552	0.171	0.984
439	Q8WXI7	-0.2785	0.5343	0.8518	0.8856	0.0673	0.5029	0.4109	0.4046	0.9996
440	Q8WZA9	0.1455	0.5623	0.8615	-0.5842	0.025	0.5029	0.1489	0.5866	0.9996
441	Q92520	-0.5338	0.0215	0.7299	0.6246	0.0084	0.5029	0.419	0.0933	0.9744
442	Q92572	0.7132	0.0831	0.7299	-0.8181	0.0531	0.5029	-0.5374	0.2309	0.9982
443	Q92597	0.3722	0.3141	0.7948	-0.7026	0.0637	0.5029	-0.0662	0.869	0.9996
444	Q92673	-0.2069	0.4358	0.8267	0.4978	0.0677	0.5029	0.1204	0.6768	0.9996
445	Q93009	0.1175	0.7	0.9166	-0.8551	0.0128	0.5029	-0.2874	0.4179	0.9996
446	Q93091	-0.5827	0.0644	0.7299	0.671	0.0361	0.5029	0.5548	0.1048	0.9744
447	Q96BQ1	-0.1328	0.7741	0.9422	0.9971	0.0378	0.5029	0.3469	0.4932	0.9996
448	Q96EK6	0.5228	0.1029	0.7414	-0.5788	0.0749	0.5029	-0.2705	0.4338	0.9996
449	Q96EP5	0.9361	0.0093	0.7299	-0.7037	0.0495	0.5029	-0.9471	0.0154	0.9744
450	Q96GA7	0.2148	0.4136	0.8225	-0.5034	0.0621	0.5029	-0.0817	0.7749	0.9996
451	Q96GK7	0.209	0.5529	0.8602	-0.6638	0.0679	0.5029	-0.0685	0.8591	0.9996
452	Q96N03	-2.3868	0.181	0.7648	3.4281	0.0728	0.5029	2.7939	0.164	0.9744
453	Q96NY7	-0.0709	0.8109	0.951	-0.5334	0.08	0.5029	0.096	0.7665	0.9996
454	Q96NY8	-0.2522	0.1359	0.752	0.3546	0.0403	0.5029	0.2163	0.2388	0.9982
455	Q96PD2	-0.5871	0.0197	0.7299	0.5123	0.0426	0.5029	0.5713	0.0363	0.9744
456	Q96QK1	0.3768	0.0797	0.7299	-0.4137	0.0578	0.5029	-0.2225	0.3369	0.9996
457	Q96S86	-0.3955	0.0281	0.7299	0.4041	0.0265	0.5029	0.3591	0.0653	0.9744
458	Q96T51	0.2732	0.8347	0.9576	-2.0044	0.0497	0.5029	0.7358	0.5996	0.9996
459	Q96TC7	-0.4653	0.0558	0.7299	0.437	0.0748	0.5029	0.4871	0.0658	0.9744
460	Q99436	0.2182	0.4087	0.8222	-0.5376	0.048	0.5029	-0.0061	0.9831	0.9996
461	Q99447	0.3412	0.2336	0.7831	-0.6508	0.0275	0.5029	-0.152	0.6244	0.9996
462	Q99460	0.2491	0.4191	0.824	-0.5622	0.0753	0.5029	-0.0535	0.8732	0.9996
463	Q99523	-0.4752	0.0196	0.7299	0.4703	0.0221	0.5029	0.3983	0.0694	0.9744
464	Q99613	0.2517	0.3847	0.817	-0.6451	0.0311	0.5029	-0.0788	0.8022	0.9996
465	Q99832	0.3938	0.163	0.7527	-0.5069	0.0776	0.5029	-0.1275	0.6758	0.9996
466	Q99933	-0.6134	0.2708	0.7878	-0.9672	0.026	0.5029	0.7705	0.2029	0.984
467	Q9BTY2	-0.3181	0.2193	0.7826	0.4623	0.08	0.5029	0.401	0.1568	0.9744
468	Q9BUJ0	-1.3515	0.0224	0.7299	1.9237	0.0019	0.5029	1.0558	0.1	0.9744
469	Q9BVJ7	0.3141	0.3091	0.7919	-0.6919	0.0299	0.5029	-0.2117	0.5282	0.9996
470	Q9BXJ9	0.185	0.5634	0.8615	-0.6151	0.0618	0.5029	0.1043	0.7647	0.9996
471	Q9BY44	0.2955	0.3488	0.8076	-0.5981	0.0666	0.5029	-0.1262	0.7141	0.9996
472	Q9BZZ5	-0.2317	0.5945	0.8712	2.6112	0.0467	0.5029	NA	NA	NA
473	Q9H008	0.4274	0.055	0.7299	-0.6544	0.0046	0.5029	-0.2216	0.3543	0.9996
474	Q9H0H3	NA	NA	NA	2.9341	0.0774	0.5029	NA	NA	NA
475	Q9H0P0	3.3217	0.0055	0.7299	-6.4131	0.0074	0.5029	NA	NA	NA
476	Q9H1B5	-0.5449	0.0613	0.7299	0.6007	0.042	0.5029	0.4287	0.1729	0.984
477	Q9H1P3	1.0777	0.0022	0.512	-0.8207	0.0242	0.5029	-0.8674	0.0185	0.9744
478	Q9H267	-0.0301	0.9853	0.9973	-2.1996	0.0159	0.5029	0.2964	0.8615	0.9996
479	Q9H336	-0.4741	0.0231	0.7299	0.4451	0.0342	0.5029	0.54	0.0179	0.9744
480	Q9H3K6	0.7612	0.0454	0.7299	-0.9069	0.0246	0.5029	-0.8315	0.0452	0.9744
481	Q9H741	-0.3955	0.0608	0.7299	0.4714	0.0282	0.5029	0.3454	0.1305	0.9744
482	Q9H832	0.163	0.412	0.8225	-0.4118	0.0442	0.5029	0.053	0.8061	0.9996
483	Q9HD26	-0.2481	0.7035	0.9167	3.1266	0.0298	0.5029	NA	NA	NA
484	Q9NP61	0.1698	0.4429	0.8281	-0.5214	0.0234	0.5029	-0.0247	0.9188	0.9996
485	Q9NPP4	14.7523	0.0336	0.7299	8.6848	0.0191	0.5029	-16.1949	0.0232	0.9744
486	Q9NQ84	-0.241	0.2741	0.7878	0.4611	0.0417	0.5029	0.2533	0.2916	0.9996
487	Q9NR48	0.1627	0.8312	0.9567	1.5345	0.0456	0.5029	-0.194	0.8169	0.9996
488	Q9NRD5	-2.7614	0.0234	0.7299	-1.295	0.0665	0.5029	2.8053	0.0265	0.9744
489	Q9NRN7	0.3324	0.29	0.7913	-0.5747	0.0737	0.5029	-0.0088	0.9794	0.9996
490	Q9NRW3	0.1717	0.6827	0.9067	-1.0252	0.062	0.5029	-1.0815	0.4083	0.9996
491	Q9NRX4	0.2473	0.3554	0.8089	-0.5513	0.0452	0.5029	-0.0324	0.9111	0.9996
492	Q9NS86	0.1929	0.4105	0.8225	-0.5549	0.0224	0.5029	0.0736	0.7725	0.9996
493	Q9NSD9	0.183	0.5354	0.8518	-0.6192	0.0422	0.5029	-0.0132	0.9672	0.9996
494	Q9NTK5	0.3806	0.1039	0.7433	-0.4786	0.0448	0.5029	-0.1583	0.5302	0.9996
495	Q9NV23	0.2584	0.4757	0.8398	-0.6658	0.0734	0.5029	-0.0224	0.9546	0.9996
496	Q9NWV4	0.3168	0.1811	0.7648	-0.4517	0.0617	0.5029	-0.1768	0.4904	0.9996
497	Q9NX62	-0.6125	0.0259	0.7299	0.5391	0.051	0.5029	0.5403	0.0691	0.9744
498	Q9NZ08	-0.4379	0.2017	0.7731	0.6152	0.0784	0.5029	0.2506	0.5	0.9996
499	Q9NZB2	0.2409	0.4586	0.8335	-0.7682	0.0233	0.5029	-0.0697	0.8442	0.9996
500	Q9NZM1	0.4547	0.0897	0.7299	-0.6374	0.0203	0.5029	-0.5343	0.0682	0.9744
501	Q9NZP8	-0.3192	0.1199	0.752	0.3915	0.0608	0.5029	0.2881	0.1962	0.984
502	Q9P0L0	0.6437	0.0085	0.7299	-0.5056	0.038	0.5029	-0.5299	0.0436	0.9744
503	Q9P0R6	-1.1238	0.2094	0.7763	-0.8059	0.0688	0.5029	1.5901	0.0897	0.9744
504	Q9P265	-0.8319	0.0696	0.7299	1.3045	0.0104	0.5029	1.2503	0.0161	0.9744
505	Q9P2B2	-0.3605	0.1561	0.752	0.5437	0.0368	0.5029	0.4274	0.1238	0.9744
506	Q9P2E9	0.1999	0.3744	0.817	-0.6181	0.0086	0.5029	-0.1361	0.5782	0.9996
507	Q9UBB4	0.2244	0.5312	0.851	-0.8382	0.0254	0.5029	-0.1356	0.7299	0.9996
508	Q9UBQ0	0.4333	0.1479	0.752	-0.7923	0.0115	0.5029	-0.3441	0.2941	0.9996
509	Q9UBV8	0.2115	0.2894	0.7913	-0.3684	0.0724	0.5029	-0.1324	0.5429	0.9996
510	Q9UBX5	-0.5911	0.058	0.7299	0.7081	0.0258	0.5029	0.5252	0.1199	0.9744
511	Q9UDY2	-0.0864	0.7001	0.9166	-0.4357	0.0603	0.5029	0.1066	0.6636	0.9996
512	Q9UGM5	-0.3291	0.1065	0.7455	0.4049	0.0511	0.5029	0.1767	0.4219	0.9996
513	Q9UHB9	0.2495	0.3391	0.8005	-0.5477	0.0415	0.5029	-0.0133	0.9626	0.9996
514	Q9UHD1	0.5908	0.0378	0.7299	-0.8039	0.006	0.5029	-0.4575	0.1356	0.9744
515	Q9UHL4	-0.3386	0.2155	0.7793	0.4912	0.0781	0.5029	0.2478	0.4038	0.9996
516	Q9UIA9	0.3047	0.1891	0.7648	-0.4327	0.0687	0.5029	-0.1248	0.6202	0.9996
517	Q9UJC5	0.0122	0.959	0.9914	-2.1421	0.0187	0.5029	NA	NA	NA
518	Q9UKR0	-0.6331	0.1253	0.752	0.8474	0.0731	0.5029	0.8235	0.0941	0.9744
519	Q9UL15	1.694	4e-04	0.2443	-0.9999	0.0103	0.5029	-1.7024	8e-04	0.4451
520	Q9ULC4	0.4724	0.1302	0.752	-0.63	0.0479	0.5029	-0.2997	0.3747	0.9996
521	Q9ULF5	-0.6762	0.0939	0.7328	0.9366	0.0341	0.5029	0.7628	0.0875	0.9744
522	Q9UMS4	0.1171	0.7753	0.9423	0.9442	0.0371	0.5029	-0.3576	0.5059	0.9996
523	Q9UN86	0.3063	0.4185	0.824	-1.0003	0.0179	0.5029	-0.0286	0.946	0.9996
524	Q9UNM6	0.2468	0.3882	0.817	-0.5623	0.0557	0.5029	-0.0176	0.9548	0.9996
525	Q9UNN5	0.5757	0.0797	0.7299	-0.721	0.0321	0.5029	-0.4566	0.2006	0.984
526	Q9UPQ9	1.1072	0.6746	0.9021	-6.6141	0.0544	0.5029	NA	NA	NA
527	Q9UQ80	0.2715	0.2914	0.7913	-0.5906	0.0263	0.5029	-0.1001	0.7199	0.9996
528	Q9Y224	0.4127	0.1898	0.7648	-0.6009	0.0615	0.5029	-0.3015	0.3772	0.9996
529	Q9Y262	0.1896	0.4856	0.84	-0.5405	0.0535	0.5029	-0.0499	0.8661	0.9996
530	Q9Y266	0.3507	0.1724	0.7583	-0.5448	0.0386	0.5029	-0.1131	0.6839	0.9996
531	Q9Y275	-0.7194	0.0131	0.7299	0.5113	0.0762	0.5029	0.6994	0.026	0.9744
532	Q9Y285	0.1962	0.5356	0.8518	-0.688	0.0357	0.5029	-0.0033	0.9925	0.9996
533	Q9Y2L5	-0.2695	0.8506	0.9632	17.2142	0.0601	0.5029	-63.8893	0.0732	0.9744
534	Q9Y315	0.5196	0.5036	0.8422	-0.7502	0.0724	0.5029	-0.1719	0.8424	0.9996
535	Q9Y3A5	0.3173	0.3507	0.8076	-0.6407	0.0682	0.5029	-0.3698	0.3216	0.9996
536	Q9Y3C8	0.4976	0.0713	0.7299	-0.549	0.0499	0.5029	-0.2018	0.4958	0.9996
537	Q9Y3F4	0.2478	0.3468	0.8067	-0.5418	0.0456	0.5029	-0.0045	0.9874	0.9996
538	Q9Y4E8	0.2644	0.3019	0.7913	-0.4636	0.0767	0.5029	-0.1645	0.5543	0.9996
539	Q9Y5P6	0.3107	0.1752	0.7583	-0.4955	0.0351	0.5029	-0.1784	0.4723	0.9996
540	Q9Y5S2	-0.0799	0.8069	0.951	-0.6776	0.039	0.5029	-0.2678	0.4777	0.9996
541	Q9Y5X3	0.4012	0.0858	0.7299	-0.5067	0.0334	0.5029	-0.2768	0.2726	0.9996
542	Q9Y617	0.0017	0.9956	0.9982	-0.6717	0.0314	0.5029	-0.1795	0.5804	0.9996
543	Q9Y646	-0.6305	0.0077	0.7299	0.5651	0.0173	0.5029	0.5967	0.0197	0.9744
544	Q9Y6E2	0.2818	0.3638	0.8129	-0.6568	0.0399	0.5029	-0.0923	0.7841	0.9996
545	Q9Y6Y0	0.0089	0.9807	0.9973	-0.7153	0.0625	0.5029	0.1861	0.651	0.9996
546	Q13613	0.3556	0.2529	0.7831	-0.5433	0.0808	0.5057	-0.4466	0.1944	0.984
547	Q14558	0.0962	0.7509	0.9341	-0.5435	0.081	0.5062	-0.0079	0.9809	0.9996
548	Q92626	-0.4688	0.492	0.8403	1.2203	0.0812	0.5063	0.9504	0.2043	0.9849
549	P21964	-0.0035	0.9894	0.9979	-0.4658	0.0817	0.5068	0.1838	0.5181	0.9996
550	P63151	0.4825	0.2534	0.7831	-0.7542	0.0815	0.5068	-0.2582	0.5745	0.9996
551	Q92743	-0.9908	0.1481	0.752	1.2123	0.0817	0.5068	0.8143	0.2733	0.9996
552	O15357	0.8984	0.1088	0.7455	-1.0029	0.0859	0.5088	-0.5948	0.3354	0.9996
553	O43396	0.212	0.4049	0.8218	-0.4488	0.0851	0.5088	-0.0499	0.8568	0.9996
554	O94804	-17.7297	0.0882	0.7299	-11.034	0.0865	0.5088	16.3764	0.11	0.9744
555	O95456	0.3409	0.4995	0.8412	-0.8983	0.0834	0.5088	-0.0684	0.9017	0.9996
556	P01024	-0.6116	0.0458	0.7299	0.5295	0.0854	0.5088	0.455	0.168	0.9786
557	P04792	0.4919	0.0936	0.7328	-0.5134	0.0838	0.5088	-0.4251	0.1814	0.984
558	P05067	-0.4405	0.1089	0.7455	0.4803	0.0845	0.5088	0.364	0.2217	0.9917
559	P06280	-0.3866	0.1314	0.752	0.4489	0.0844	0.5088	0.464	0.0977	0.9744
560	P12004	0.7767	0.0104	0.7299	-0.5258	0.0825	0.5088	-0.7258	0.0278	0.9744
561	P16152	0.2294	0.2878	0.7913	-0.3806	0.0842	0.5088	-0.163	0.4869	0.9996
562	P17987	0.2723	0.2947	0.7913	-0.4561	0.0857	0.5088	-0.0571	0.8393	0.9996
563	P22314	0.3215	0.217	0.7802	-0.4608	0.0826	0.5088	-0.1694	0.5483	0.9996
564	P29966	0.2746	0.2812	0.7911	-0.4506	0.0835	0.5088	-0.2297	0.4074	0.9996
565	P47897	0.0791	0.7972	0.948	-0.542	0.0865	0.5088	0.1798	0.5927	0.9996
566	P53582	0.3499	0.4106	0.8225	-0.7537	0.0835	0.5088	0.0156	0.9731	0.9996
567	P68371	0.5165	0.0583	0.7299	-0.4717	0.086	0.5088	-0.4628	0.1174	0.9744
568	P98164	-0.3214	0.3549	0.8089	0.6094	0.0863	0.5088	0.2721	0.4718	0.9996
569	Q13046	-0.9479	0.1258	0.752	2.2166	0.0832	0.5088	-1.9381	0.2292	0.9982
570	Q15046	0.0348	0.8935	0.9734	-0.4599	0.0854	0.5088	0.1852	0.5149	0.9996
571	Q15056	0.1929	0.5336	0.8518	-0.5523	0.0823	0.5088	3e-04	0.9992	0.9998
572	Q16698	0.5945	0.6165	0.8786	-1.7214	0.0857	0.5088	-0.342	0.7839	0.9996
573	Q6PKG0	0.8513	0.0639	0.7299	-0.7911	0.0865	0.5088	-0.4806	0.3294	0.9996
574	Q7Z7D3	-0.4983	0.1857	0.7648	0.6571	0.0864	0.5088	0.4576	0.2638	0.9996
575	Q96CN7	0.1174	0.8103	0.951	-0.8732	0.0824	0.5088	0.1022	0.8481	0.9996
576	Q96EK5	0.7443	0.054	0.7299	-0.6638	0.0855	0.5088	-0.4423	0.3068	0.9996
577	Q9BQI0	0.2011	0.3213	0.7952	-0.3556	0.0861	0.5088	-0.144	0.5136	0.9996
578	Q9BR76	0.1562	0.4801	0.8398	-0.3898	0.0855	0.5088	0.0031	0.9896	0.9996
579	Q9HC38	0.2028	0.3275	0.7952	-0.3648	0.085	0.5088	-0.081	0.7186	0.9996
580	Q9P2J5	0.1456	0.6069	0.8762	-0.5033	0.0831	0.5088	0.06	0.8455	0.9996
581	Q9UN36	0.2627	0.2629	0.7831	-0.4111	0.0861	0.5088	-0.0168	0.9472	0.9996
582	A0A087WSX0	-0.7587	0.1098	0.7472	0.8222	0.0872	0.5097	0.7212	0.162	0.9744
583	O95049	-1.1636	0.0948	0.7328	1.2909	0.0868	0.5097	1.2127	0.1172	0.9744
584	P00918	0.5717	0.0257	0.7299	-0.4368	0.0881	0.5097	-0.5004	0.0707	0.9744
585	P10321	-0.5421	0.1198	0.752	0.6016	0.0886	0.5097	0.5398	0.1546	0.9744
586	P25686	0.2184	0.4641	0.8355	-0.5198	0.0889	0.5097	0.0708	0.8273	0.9996
587	P42025	0.2211	0.277	0.7878	-0.3533	0.0889	0.5097	-0.1016	0.6451	0.9996
588	P53621	0.2219	0.379	0.817	-0.4407	0.0877	0.5097	-0.1041	0.7042	0.9996
589	P60842	0.212	0.4525	0.8327	-0.4927	0.0881	0.5097	-0.0457	0.8814	0.9996
590	Q15181	0.1787	0.4326	0.8267	-0.3972	0.0884	0.5097	-0.0302	0.9029	0.9996
591	Q8IUX7	-0.2242	0.4809	0.8398	0.5548	0.0887	0.5097	0.2081	0.5483	0.9996
592	Q96IJ6	0.2708	0.3246	0.7952	-0.4781	0.0889	0.5097	-0.0897	0.7637	0.9996
593	Q96SU4	0.2173	0.4289	0.8254	-0.4804	0.0876	0.5097	-0.1518	0.6117	0.9996
594	Q9NR50	0.2556	0.3081	0.7919	-0.4367	0.0882	0.5097	-0.0764	0.7787	0.9996
595	Q9UHD2	-1.3674	0.5815	0.8684	-1.8928	0.087	0.5097	3.5949	0.2193	0.9917
596	Q9Y2B0	0.0149	0.9332	0.9827	-0.3117	0.0885	0.5097	0.1639	0.4006	0.9996
597	P26572	-0.2573	0.152	0.752	0.3098	0.0895	0.5098	0.1609	0.408	0.9996
598	P28062	0.3846	0.191	0.7648	-0.5082	0.0895	0.5098	-0.1897	0.5512	0.9996
599	Q14847	0.2826	0.3071	0.7919	-0.4803	0.0893	0.5098	-0.0993	0.7408	0.9996
600	Q9BSJ8	-1.1271	0.0923	0.7328	-1.0542	0.0892	0.5098	1.2072	0.0986	0.9744
601	A0A075B6I4	-0.7323	0.2219	0.7831	1.03	0.0937	0.5104	0.6586	0.3136	0.9996
602	A0A0B4J2D5;P0DPI2	2.324	0.1483	0.752	-2.9163	0.1032	0.5104	-3.4503	0.0696	0.9744
603	A0AVT1	0.255	0.4124	0.8225	-0.5078	0.1102	0.5104	-0.0692	0.8378	0.9996
604	A7E2F4;A8MQT2	0.0024	0.9969	0.9984	0.9922	0.125	0.5104	0.041	0.9527	0.9996
605	A8MT19;Q8IUC4	-0.2735	0.53	0.8508	0.7414	0.1242	0.5104	0.5003	0.3092	0.9996
606	O00203	0.222	0.4309	0.8267	-0.4576	0.112	0.5104	-0.0696	0.8202	0.9996
607	O00231	0.1994	0.5796	0.8684	-0.5639	0.1255	0.5104	0.0847	0.829	0.9996
608	O00232	0.2929	0.3126	0.7948	-0.4805	0.1044	0.5104	0.0085	0.9784	0.9996
609	O00303	0.1698	0.5134	0.8485	-0.4115	0.1213	0.5104	-0.0099	0.972	0.9996
610	O00468	-0.6808	0.0928	0.7328	0.6365	0.1193	0.5104	0.5759	0.1895	0.984
611	O00499	0.0931	0.6596	0.8956	-0.3364	0.1198	0.5104	0.0619	0.7881	0.9996
612	O00505	-1.6538	0.1621	0.7527	1.8852	0.1225	0.5104	2.0322	0.1241	0.9744
613	O00629	0.2134	0.5879	0.8685	-0.6693	0.0973	0.5104	-0.1687	0.6944	0.9996
614	O00754	-0.2033	0.3344	0.8003	0.3595	0.0948	0.5104	0.3011	0.1919	0.984
615	O14773	-0.3238	0.2991	0.7913	0.5161	0.1046	0.5104	0.2911	0.3911	0.9996
616	O14976	0.5632	0.1116	0.752	-0.6908	0.0924	0.5104	-0.3283	0.4323	0.9996
617	O15031	-0.226	0.3138	0.7948	0.364	0.1115	0.5104	0.1858	0.4465	0.9996
618	O15056	-1.8983	0.1357	0.752	2.5856	0.1111	0.5104	1.6082	0.2921	0.9996
619	O15143	0.6411	0.0235	0.7299	-0.4478	0.1125	0.5104	-0.6465	0.0355	0.9744
620	O15382	0.5273	0.3315	0.7982	-0.8778	0.0951	0.5104	-0.0866	0.8806	0.9996
621	O43281	3.9653	0.2783	0.7878	20.5585	0.0925	0.5104	-16.9105	0.0516	0.9744
622	O43390	0.1394	0.8989	0.9753	-1.3443	0.1217	0.5104	0.028	0.9812	0.9996
623	O43653	-0.3506	0.2725	0.7878	0.5795	0.0901	0.5104	0.2359	0.5044	0.9996
624	O43681	0.5736	0.1009	0.7377	-0.5555	0.1181	0.5104	-0.3655	0.3348	0.9996
625	O43765	0.2048	0.5772	0.8682	-0.6309	0.0951	0.5104	0.0933	0.8161	0.9996
626	O43865	0.1618	0.5782	0.8684	-0.4813	0.1063	0.5104	-0.098	0.7573	0.9996
627	O60331	-0.4847	0.4098	0.8225	1.1709	0.1203	0.5104	0.7015	0.3763	0.9996
628	O60343	0.0311	0.9184	0.9785	-0.4958	0.1111	0.5104	0.2289	0.4904	0.9996
629	O60449	-0.6559	0.0643	0.7299	0.5496	0.1231	0.5104	0.7188	0.0631	0.9744
630	O60687	-0.6543	0.0175	0.7299	0.4458	0.1034	0.5104	0.5786	0.0515	0.9744
631	O60763	0.3973	0.0835	0.7299	-0.3619	0.1177	0.5104	-0.3031	0.222	0.9917
632	O75348	0.3956	0.1503	0.752	-0.4556	0.1025	0.5104	-0.2531	0.3953	0.9996
633	O75503	-0.3035	0.2986	0.7913	0.4709	0.1135	0.5104	0.3059	0.3363	0.9996
634	O75531	0.2209	0.3007	0.7913	-0.3422	0.1156	0.5104	-0.0265	0.9089	0.9996
635	O75534	0.1772	0.618	0.8786	-0.5976	0.1008	0.5104	0.1998	0.6063	0.9996
636	O75718	-0.312	0.2942	0.7913	0.4909	0.1055	0.5104	0.3167	0.3285	0.9996
637	O75821	0.2508	0.3481	0.8076	-0.4344	0.1113	0.5104	-0.0689	0.8125	0.9996
638	O75832	0.007	0.9849	0.9973	-0.5966	0.1157	0.5104	0.0736	0.8553	0.9996
639	O76013	-1.1127	0.1504	0.752	1.0172	0.1181	0.5104	1.3406	0.1019	0.9744
640	O95274	-0.0475	0.8775	0.9722	0.5172	0.1017	0.5104	-0.1952	0.5618	0.9996
641	O95394	0.2284	0.3474	0.8067	-0.3901	0.1156	0.5104	-0.066	0.8024	0.9996
642	O95865	0.1425	0.4813	0.8398	-0.3282	0.1128	0.5104	0.0431	0.8447	0.9996
643	P00966	0.1876	0.5072	0.8435	-0.4663	0.1072	0.5104	-0.005	0.9869	0.9996
644	P01042	-0.1934	0.3358	0.8003	0.3166	0.1222	0.5104	0.097	0.6568	0.9996
645	P01597;P04432	-0.5365	0.2995	0.7913	0.8562	0.1045	0.5104	0.4458	0.4281	0.9996
646	P01714	-0.194	0.6161	0.8786	0.6133	0.1214	0.5104	0.1074	0.799	0.9996
647	P02647	-0.3115	0.2933	0.7913	0.5014	0.0972	0.5104	0.0736	0.8189	0.9996
648	P02652	-0.1709	0.5608	0.8615	0.4902	0.1034	0.5104	-0.1225	0.702	0.9996
649	P02760	-0.173	0.3928	0.8181	0.3267	0.1141	0.5104	0.0393	0.8582	0.9996
650	P02763	-0.154	0.4618	0.8347	0.3292	0.1234	0.5104	0.0376	0.8687	0.9996
651	P02765	-0.3904	0.0464	0.7299	0.3013	0.1251	0.5104	0.3384	0.1107	0.9744
652	P02787	-0.2411	0.3232	0.7952	0.419	0.0929	0.5104	0.1926	0.4683	0.9996
653	P04004	-0.2549	0.2043	0.7731	0.33	0.106	0.5104	0.1267	0.56	0.9996
654	P04075	0.3226	0.1396	0.752	-0.3406	0.1233	0.5104	-0.1876	0.427	0.9996
655	P05156	-0.5861	0.041	0.7299	0.4759	0.098	0.5104	0.3048	0.321	0.9996
656	P06733	0.2019	0.2995	0.7913	-0.3147	0.1125	0.5104	-0.1099	0.6027	0.9996
657	P07195	0.195	0.3397	0.8005	-0.3433	0.0997	0.5104	-0.068	0.7593	0.9996
658	P07384	0.2529	0.2119	0.7779	-0.3329	0.106	0.5104	-0.2102	0.3396	0.9996
659	P07437	0.6202	0.0582	0.7299	-0.5212	0.1132	0.5104	-0.5087	0.1508	0.9744
660	P07858	-0.1718	0.4713	0.837	0.3877	0.112	0.5104	0.2133	0.4127	0.9996
661	P07902	0.1975	0.4583	0.8335	-0.4479	0.1002	0.5104	-0.0066	0.9819	0.9996
662	P09467	0.2938	0.2443	0.7831	-0.3992	0.1198	0.5104	-0.1556	0.5697	0.9996
663	P09486	-0.1379	0.6522	0.8956	0.4854	0.1212	0.5104	-0.0017	0.9959	0.9996
664	P09871	-0.374	0.1692	0.7534	0.4531	0.101	0.5104	-0.1309	0.656	0.9996
665	P0C0L4	-0.5149	0.1662	0.753	0.6031	0.11	0.5104	0.2542	0.5273	0.9996
666	P11586	0.3369	0.1629	0.7527	-0.4022	0.1008	0.5104	-0.2037	0.4358	0.9996
667	P12035	-1.0749	0.4755	0.8398	2.3439	0.0968	0.5104	1.3772	0.3809	0.9996
668	P13798	0.3759	0.1635	0.7527	-0.4584	0.0943	0.5104	-0.2947	0.314	0.9996
669	P14735	0.2964	0.2036	0.7731	-0.3851	0.1042	0.5104	-0.169	0.5035	0.9996
670	P16422	-0.172	0.3828	0.817	0.3217	0.1098	0.5104	0.1114	0.6031	0.9996
671	P16444	-2.6041	0.5278	0.8508	6.3775	0.1012	0.5104	1.7367	0.6804	0.9996
672	P16562	-0.6368	0.2328	0.7831	0.8291	0.1263	0.5104	0.426	0.462	0.9996
673	P16871	-0.6431	0.1531	0.752	0.7145	0.1173	0.5104	0.696	0.1563	0.9744
674	P19784	0.0881	0.8107	0.951	-0.5841	0.1239	0.5104	0.0086	0.983	0.9996
675	P21399	0.1737	0.456	0.8335	-0.397	0.0959	0.5104	-0.0375	0.8824	0.9996
676	P21926	-0.2878	0.2135	0.7786	0.397	0.092	0.5104	0.2832	0.2609	0.9996
677	P22102	0.1423	0.5953	0.8712	-0.4317	0.1153	0.5104	0.059	0.8397	0.9996
678	P22307	0.5327	0.0452	0.7299	-0.4304	0.1067	0.5104	-0.4587	0.1108	0.9744
679	P22392	0.2387	0.2655	0.7831	-0.3543	0.1047	0.5104	-0.1048	0.6521	0.9996
680	P24298	0.0666	0.8117	0.9512	-0.4544	0.1126	0.5104	0.1412	0.6434	0.9996
681	P24534	0.0392	0.8832	0.9733	-0.4202	0.1239	0.5104	0.1224	0.674	0.9996
682	P27144	-1.2599	0.1749	0.7583	-1.0986	0.0922	0.5104	1.3504	0.1607	0.9744
683	P28072	0.1857	0.4683	0.8368	-0.4419	0.0919	0.5104	0.0026	0.9925	0.9996
684	P28676	0.9404	0.0179	0.7299	-0.6558	0.0972	0.5104	-0.9806	0.0233	0.9744
685	P30043	0.41	0.2507	0.7831	-0.576	0.1128	0.5104	-0.2959	0.4453	0.9996
686	P30085	0.103	0.6656	0.9002	-0.3746	0.1245	0.5104	0.1574	0.5452	0.9996
687	P31153	0.2743	0.3104	0.7919	-0.4506	0.1024	0.5104	-0.1434	0.6252	0.9996
688	P31431	-0.4712	0.0806	0.7299	0.4293	0.1142	0.5104	0.4147	0.1561	0.9744
689	P31939	0.1147	0.6491	0.8944	-0.4216	0.1027	0.5104	0.0694	0.8007	0.9996
690	P31946	0.2908	0.0848	0.7299	-0.2613	0.1242	0.5104	-0.1985	0.2758	0.9996
691	P35268	-0.1376	0.7026	0.9167	-0.6307	0.0922	0.5104	0.3952	0.3203	0.9996
692	P35475	-0.4644	0.0649	0.7299	0.4063	0.1086	0.5104	0.5891	0.0329	0.9744
693	P35573	0.4228	0.2122	0.778	-0.5754	0.0953	0.5104	-0.1893	0.606	0.9996
694	P36871	0.2801	0.2016	0.7731	-0.3684	0.0987	0.5104	-0.1504	0.5268	0.9996
695	P40925	0.1394	0.4517	0.8327	-0.3066	0.1055	0.5104	-0.0135	0.9465	0.9996
696	P41271	-0.0095	0.9698	0.9956	0.4113	0.1097	0.5104	0.0879	0.748	0.9996
697	P42224	0.7224	0.0647	0.7299	-0.6353	0.1065	0.5104	-0.5381	0.2025	0.984
698	P43652	-0.2915	0.1548	0.752	0.3348	0.1072	0.5104	0.201	0.3651	0.9996
699	P46776	-0.2713	0.5252	0.8501	-0.6767	0.1211	0.5104	0.6308	0.1789	0.984
700	P46779	-0.157	0.6785	0.9044	-0.6534	0.0927	0.5104	0.5808	0.1638	0.9744
701	P47755	0.3765	0.0302	0.7299	-0.2771	0.1104	0.5104	-0.3507	0.0624	0.9744
702	P48506	0.4383	0.0656	0.7299	-0.3963	0.0985	0.5104	-0.3286	0.2012	0.984
703	P49006	0.0503	0.8963	0.9746	-0.6041	0.1264	0.5104	0.1305	0.7565	0.9996
704	P49189	0.1066	0.6568	0.8956	-0.3917	0.1107	0.5104	0.1023	0.6957	0.9996
705	P49788	-0.8106	0.1264	0.752	0.8609	0.1089	0.5104	0.3643	0.5244	0.9996
706	P50281	-0.3136	0.1025	0.7414	0.3142	0.1055	0.5104	0.1882	0.3639	0.9996
707	P50990	0.297	0.2543	0.7831	-0.438	0.099	0.5104	-0.0921	0.7441	0.9996
708	P50991	0.2939	0.2617	0.7831	-0.442	0.0978	0.5104	-0.1027	0.7174	0.9996
709	P51665	0.3545	0.2486	0.7831	-0.5279	0.092	0.5104	-0.0586	0.8602	0.9996
710	P52294	0.2337	0.6559	0.8956	-0.9379	0.1173	0.5104	-0.4414	0.4731	0.9996
711	P52907	0.4451	0.0351	0.7299	-0.3366	0.1112	0.5104	-0.5085	0.0276	0.9744
712	P54619	0.309	0.2579	0.7831	-0.4355	0.1172	0.5104	-0.252	0.396	0.9996
713	P54753	-0.5555	0.0855	0.7299	0.4978	0.1262	0.5104	0.4974	0.1558	0.9744
714	P54764	-0.8997	0.0165	0.7299	0.6296	0.0918	0.5104	0.9134	0.0251	0.9744
715	P54922	NA	NA	NA	-2.491	0.1108	0.5104	NA	NA	NA
716	P55083	-1.5522	0.1095	0.7467	1.3289	0.124	0.5104	0.9033	0.369	0.9996
717	P56945	3.5201	0.5322	0.8514	-2.8442	0.102	0.5104	-2.1672	0.7006	0.9996
718	P57772	0.5196	0.199	0.7731	-0.6799	0.1072	0.5104	-0.4068	0.3725	0.9996
719	P59665	1.2749	0.4448	0.8293	-1.7761	0.1192	0.5104	-1.2972	0.451	0.9996
720	P61018	-0.4102	0.1138	0.752	0.4137	0.1159	0.5104	0.3602	0.2014	0.984
721	P61160	0.689	0.0214	0.7299	-0.4768	0.1098	0.5104	-0.6439	0.0469	0.9744
722	P61313	-0.1573	0.6663	0.9002	-0.5878	0.1155	0.5104	0.4716	0.2388	0.9982
723	P61353	0.0034	0.9925	0.9982	-0.6083	0.0994	0.5104	0.2751	0.4843	0.9996
724	P61758	0.2606	0.2698	0.7873	-0.4053	0.0924	0.5104	-0.0945	0.7119	0.9996
725	P61981	0.1608	0.2755	0.7878	-0.2314	0.123	0.5104	-0.0736	0.6455	0.9996
726	P62136	0.2852	0.2408	0.7831	-0.4022	0.1042	0.5104	-0.1756	0.5056	0.9996
727	P62140	0.2423	0.1944	0.7703	-0.3005	0.113	0.5104	-0.1576	0.4361	0.9996
728	P62241	0.0348	0.8934	0.9734	-0.4213	0.1136	0.5104	0.1382	0.626	0.9996
729	P62258	0.2733	0.1075	0.7455	-0.2746	0.1098	0.5104	-0.1213	0.5073	0.9996
730	P62847	-0.1319	0.7761	0.9423	-0.7287	0.1264	0.5104	0.6	0.2406	0.9982
731	P62910	-0.1133	0.7452	0.9311	-0.5934	0.0971	0.5104	0.4817	0.2088	0.9868
732	P63104	0.1946	0.2578	0.7831	-0.2926	0.095	0.5104	-0.1003	0.5907	0.9996
733	P63173	-0.1028	0.7847	0.9437	-0.6091	0.114	0.5104	0.3434	0.4041	0.9996
734	P78324	-0.2154	0.2426	0.7831	0.3099	0.0988	0.5104	0.1771	0.3768	0.9996
735	Q00688	0.1686	0.5484	0.8581	-0.4781	0.0968	0.5104	0.0026	0.9933	0.9996
736	Q01459	-0.1371	0.3066	0.7919	0.2153	0.1153	0.5104	0.1229	0.4	0.9996
737	Q01469	1.0438	0.0444	0.7299	-0.7947	0.1265	0.5104	-0.8892	0.1132	0.9744
738	Q01970	0.1651	0.4584	0.8335	-0.386	0.0916	0.5104	-0.0832	0.7317	0.9996
739	Q01973	-0.3773	0.1811	0.7648	0.4385	0.1254	0.5104	0.4406	0.1528	0.9744
740	Q02487	-0.2402	0.3444	0.8045	0.4242	0.102	0.5104	0.1307	0.6358	0.9996
741	Q02750	0.1469	0.585	0.8684	-0.4608	0.0946	0.5104	-0.0239	0.9349	0.9996
742	Q03426	0.2637	0.2489	0.7831	-0.3731	0.1232	0.5104	-0.2091	0.4013	0.9996
743	Q04446	0.6793	0.0537	0.7299	-0.5863	0.0977	0.5104	-0.567	0.1364	0.9744
744	Q04760	0.2472	0.2183	0.7807	-0.3126	0.1255	0.5104	-0.1392	0.5226	0.9996
745	Q06481	-0.7857	0.0199	0.7299	0.559	0.0965	0.5104	0.6411	0.0777	0.9744
746	Q0VDG4	-0.9707	0.1906	0.7648	2.3791	0.1187	0.5104	0.1564	0.8825	0.9996
747	Q12907	-0.2089	0.2772	0.7878	0.3105	0.1127	0.5104	0.1288	0.5372	0.9996
748	Q12913	-0.3103	0.1546	0.752	0.3649	0.099	0.5104	0.2423	0.3054	0.9996
749	Q13098	0.2425	0.3651	0.8129	-0.4235	0.121	0.5104	-0.123	0.6725	0.9996
750	Q13155	0.138	0.659	0.8956	-0.5166	0.1083	0.5104	0.0249	0.942	0.9996
751	Q13296	0.7589	0.2172	0.7802	0.9666	0.1218	0.5104	-0.6979	0.2969	0.9996
752	Q13404	0.2536	0.1395	0.752	-0.2711	0.1188	0.5104	-0.1411	0.4471	0.9996
753	Q13508	-0.7136	0.3282	0.7952	1.2801	0.1051	0.5104	0.0489	0.9505	0.9996
754	Q13630	0.0096	0.965	0.9927	-0.356	0.111	0.5104	0.1304	0.5837	0.9996
755	Q13685	0.0392	0.9212	0.98	-0.5869	0.1224	0.5104	-0.1045	0.8046	0.9996
756	Q13822	0.1173	0.8034	0.9505	-0.8112	0.1197	0.5104	-0.3225	0.5311	0.9996
757	Q14118	-0.271	0.168	0.7534	0.3316	0.0968	0.5104	0.2897	0.1763	0.984
758	Q14240	0.2916	0.218	0.7802	-0.3683	0.1256	0.5104	-0.2305	0.3701	0.9996
759	Q14247	0.1819	0.5231	0.8488	-0.4641	0.1112	0.5104	0.0383	0.9017	0.9996
760	Q14520	-0.2318	0.4295	0.8254	0.4648	0.1208	0.5104	0.0229	0.9427	0.9996
761	Q14651	0.1594	0.5284	0.8508	-0.4054	0.1169	0.5104	0.0812	0.768	0.9996
762	Q15365	0.285	0.231	0.7831	-0.3746	0.1215	0.5104	-0.0927	0.7191	0.9996
763	Q15435	0.2308	0.3217	0.7952	-0.3653	0.1236	0.5104	-0.0435	0.8631	0.9996
764	Q15631	0.199	0.4324	0.8267	-0.4262	0.1003	0.5104	-0.0368	0.8938	0.9996
765	Q15843	0.2234	0.3806	0.817	-0.4211	0.1057	0.5104	0.1231	0.6569	0.9996
766	Q16531	0.2245	0.3271	0.7952	-0.3642	0.1189	0.5104	-0.087	0.7265	0.9996
767	Q16836	-0.3167	0.4051	0.8218	0.6648	0.104	0.5104	0.6045	0.1512	0.9744
768	Q6UW32	-0.1363	0.8145	0.9529	0.9829	0.1024	0.5104	-0.1965	0.7573	0.9996
769	Q6UWE0	0.1531	0.5314	0.851	-0.4047	0.1072	0.5104	0.0028	0.9916	0.9996
770	Q6UXY8	-0.4632	0.0455	0.7299	0.3941	0.0904	0.5104	0.4523	0.0722	0.9744
771	Q6VY07	0.033	0.9068	0.9758	-0.4811	0.0964	0.5104	0.1765	0.5665	0.9996
772	Q7KYR7;Q8WVV5	-0.1661	0.4445	0.8293	0.3584	0.1066	0.5104	0.0938	0.6914	0.9996
773	Q7KZ85	-1.7369	0.0925	0.7328	1.7963	0.1022	0.5104	1.3996	0.2097	0.9868
774	Q7L1Q6	0.2655	0.3455	0.8064	-0.45	0.117	0.5104	-0.1418	0.6429	0.9996
775	Q7L5N1	0.1511	0.6653	0.9002	-0.5803	0.1049	0.5104	-0.0406	0.915	0.9996
776	Q7Z417	-1.0585	0.1436	0.752	-1.093	0.1154	0.5104	1.0767	0.179	0.984
777	Q7Z553	-0.4988	0.1438	0.752	0.5741	0.0973	0.5104	0.272	0.461	0.9996
778	Q7Z5L7	0.8473	0.0491	0.7299	0.724	0.1226	0.5104	-1.4382	0.0038	0.8009
779	Q86V59	-0.4779	0.4504	0.8327	1.0044	0.1004	0.5104	0.2895	0.6809	0.9996
780	Q8IV36	-0.0298	0.9147	0.977	-0.4486	0.1198	0.5104	0.1721	0.5724	0.9996
781	Q8IWE2	0.1121	0.7815	0.9425	-0.6996	0.0963	0.5104	0.0867	0.8453	0.9996
782	Q8IYB7	0.6824	0.5376	0.853	1.865	0.0927	0.5104	-0.4193	0.7395	0.9996
783	Q8N2K0	0.6505	0.4212	0.824	1.037	0.1159	0.5104	-0.9545	0.2661	0.9996
784	Q8N2S1	-0.1692	0.5932	0.8706	0.5266	0.1045	0.5104	-0.0073	0.9831	0.9996
785	Q8N392	0.1504	0.5146	0.8485	-0.3693	0.1176	0.5104	-0.0054	0.9829	0.9996
786	Q8N3C0	-0.0547	0.8808	0.9722	0.6134	0.1171	0.5104	0.3536	0.3872	0.9996
787	Q8NDH3	0.6897	0.0521	0.7299	-0.5987	0.0942	0.5104	-0.6517	0.0916	0.9744
788	Q8TE99	0.7676	0.2083	0.7763	-1.5447	0.109	0.5104	-2.5586	0.0794	0.9744
789	Q92484	-0.1733	0.5059	0.8428	0.4123	0.1216	0.5104	0.1709	0.5473	0.9996
790	Q92499	0.1881	0.5419	0.856	-0.4846	0.1241	0.5104	-0.0373	0.9115	0.9996
791	Q92692	-0.267	0.1383	0.752	0.2887	0.1135	0.5104	0.1977	0.3111	0.9996
792	Q92747	0.3183	0.117	0.752	-0.3275	0.1108	0.5104	-0.2602	0.2372	0.9982
793	Q92783	0.385	0.201	0.7731	-0.5127	0.0943	0.5104	-0.0957	0.7687	0.9996
794	Q92859	-0.2154	0.2882	0.7913	0.3176	0.1239	0.5104	0.21	0.3418	0.9996
795	Q92900	0.2128	0.447	0.8303	-0.4805	0.0935	0.5104	-0.2022	0.5072	0.9996
796	Q969Q0	0.1034	0.752	0.9341	-0.5526	0.1023	0.5104	0.1037	0.7722	0.9996
797	Q96C11	0.5729	0.2119	0.7779	-0.7892	0.0913	0.5104	-0.4452	0.3717	0.9996
798	Q96C24	-0.7811	0.03	0.7299	0.5994	0.0992	0.5104	0.8246	0.0368	0.9744
799	Q96CT7	0.0722	0.8483	0.9632	-0.6455	0.0985	0.5104	0.0357	0.9314	0.9996
800	Q96EK2	-0.7854	0.5958	0.8712	2.76	0.1178	0.5104	-0.0174	0.9911	0.9996
801	Q96GG9	0.692	0.0883	0.7299	-0.6887	0.0944	0.5104	-0.6414	0.1471	0.9744
802	Q96HD1	-0.1514	0.4232	0.8244	0.3108	0.1078	0.5104	0.0808	0.6943	0.9996
803	Q96HN2	3.7133	0.0208	0.7299	2.3846	0.1007	0.5104	-3.2964	0.0576	0.9744
804	Q96KN2	-0.1323	0.8519	0.9632	1.0085	0.1266	0.5104	-0.0863	0.9096	0.9996
805	Q96M27	0.3812	0.2231	0.7831	-0.4958	0.1213	0.5104	-0.4406	0.1989	0.984
806	Q96RW7	-0.5678	0.1365	0.752	0.638	0.0989	0.5104	0.5915	0.1545	0.9744
807	Q96TA1	0.2328	0.327	0.7952	-0.383	0.1138	0.5104	-0.1467	0.5698	0.9996
808	Q99426	0.5034	0.1275	0.752	-0.5425	0.1048	0.5104	-0.3529	0.3236	0.9996
809	Q99439	0.4832	0.0914	0.7328	-0.447	0.1216	0.5104	-0.4154	0.1808	0.984
810	Q99650	-0.1396	0.4143	0.8225	0.2819	0.1067	0.5104	0.1049	0.573	0.9996
811	Q99674	-0.5962	0.1118	0.752	0.5952	0.1162	0.5104	0.6157	0.1315	0.9744
812	Q99961	0.3234	0.1342	0.752	-0.3561	0.1037	0.5104	-0.1699	0.4665	0.9996
813	Q9BWD1	0.5583	0.0473	0.7299	-0.4592	0.105	0.5104	-0.3348	0.2681	0.9996
814	Q9BZA7	-0.3859	0.6342	0.8872	1.6148	0.0935	0.5104	-0.0613	0.9445	0.9996
815	Q9GZM7	-0.6002	0.1025	0.7414	0.5695	0.1248	0.5104	0.4213	0.2892	0.9996
816	Q9H074	0.2721	0.2279	0.7831	-0.3584	0.1182	0.5104	-0.068	0.7805	0.9996
817	Q9H0X4	-0.3723	0.155	0.752	0.4074	0.1245	0.5104	0.2579	0.3632	0.9996
818	Q9H2A7	-0.4101	0.2993	0.7913	0.6435	0.1155	0.5104	0.2193	0.6175	0.9996
819	Q9H3U1	0.4322	0.2948	0.7913	-0.6963	0.0981	0.5104	-0.0789	0.86	0.9996
820	Q9H4A4	0.3869	0.1404	0.752	-0.4277	0.1078	0.5104	-0.3037	0.2859	0.9996
821	Q9H9Q4	1.1925	0.7792	0.9425	-4.1196	0.1101	0.5104	-1.4214	0.7571	0.9996
822	Q9HB07	0.1965	0.5519	0.8596	-0.5428	0.1153	0.5104	0.0499	0.8915	0.9996
823	Q9HCE1	0.1265	0.9159	0.9777	-1.5888	0.101	0.5104	0.8335	0.5188	0.9996
824	Q9NR45	0.2578	0.3254	0.7952	-0.4264	0.1109	0.5104	-0.1257	0.6588	0.9996
825	Q9NSK0	0.2204	0.6717	0.9019	-0.8485	0.1091	0.5104	-0.0212	0.9701	0.9996
826	Q9NTJ4	0.36	0.3517	0.8078	-0.6094	0.1266	0.5104	-0.102	0.8103	0.9996
827	Q9NUU7	0.3228	0.3544	0.8089	-0.6057	0.0915	0.5104	-0.2369	0.5336	0.9996
828	Q9NZH0	-0.2987	0.1493	0.752	0.3374	0.1082	0.5104	0.311	0.1682	0.9786
829	Q9P2T1	0.1234	0.6471	0.8937	-0.4219	0.1261	0.5104	0.1866	0.5261	0.9996
830	Q9UBQ5	0.167	0.7208	0.9228	-0.7871	0.1006	0.5104	0.0193	0.9697	0.9996
831	Q9UBQ6	-0.3681	0.1611	0.7527	0.4116	0.1221	0.5104	0.2773	0.3303	0.9996
832	Q9UHD8	0.2693	0.1243	0.752	-0.2797	0.1172	0.5104	-0.211	0.2684	0.9996
833	Q9UHY7	0.1637	0.5179	0.8485	-0.4195	0.1053	0.5104	-0.02	0.9422	0.9996
834	Q9UIQ6	-0.2738	0.275	0.7878	0.419	0.1012	0.5104	0.19	0.4855	0.9996
835	Q9UNF0	0.3114	0.0832	0.7299	-0.2965	0.1023	0.5104	-0.242	0.2134	0.9917
836	Q9UNH7	0.3329	0.0833	0.7299	-0.3144	0.105	0.5104	-0.2348	0.2582	0.9996
837	Q9UNS2	0.2165	0.4544	0.8335	-0.483	0.1027	0.5104	-0.0677	0.8298	0.9996
838	Q9Y287	-0.4748	0.1166	0.752	0.4783	0.1179	0.5104	0.4629	0.1594	0.9744
839	Q9Y295	0.2068	0.459	0.8335	-0.4405	0.1225	0.5104	-0.0747	0.8056	0.9996
840	Q9Y2A7	0.2962	0.1221	0.752	-0.3194	0.0998	0.5104	-0.2358	0.256	0.9996
841	Q9Y2A9	-0.4764	0.0634	0.7299	0.4053	0.1163	0.5104	0.4965	0.0756	0.9744
842	Q9Y2H0	-0.2276	0.9236	0.9804	-2.0483	0.1087	0.5104	2.2538	0.3686	0.9996
843	Q9Y2J8	0.0888	0.6554	0.8956	-0.3229	0.1131	0.5104	0.0283	0.8961	0.9996
844	Q9Y2Z0	0.7782	0.02	0.7299	-0.5241	0.1153	0.5104	-0.5332	0.1368	0.9744
845	Q9Y3B8	0.0758	0.8129	0.9517	-0.5062	0.1243	0.5104	-0.0225	0.9487	0.9996
846	Q9Y3X0	-7.865	0.0097	0.7299	4.899	0.1177	0.5104	10.1329	0.0049	0.8009
847	Q9Y5F8;Q9Y5F9;Q9Y5G0	-0.4929	0.0124	0.7299	0.3243	0.0994	0.5104	0.4957	0.0207	0.9744
848	Q9Y6Y9	-0.3408	0.1802	0.7648	0.4007	0.1203	0.5104	0.2653	0.3365	0.9996
849	P35813	0.471	0.0569	0.7299	-0.3784	0.1276	0.5113	-0.191	0.4713	0.9996
850	Q16769	0.1364	0.6119	0.8779	0.4189	0.1276	0.5113	-0.1077	0.7133	0.9996
851	Q96CW1	0.3085	0.3899	0.818	-0.5576	0.1276	0.5113	-0.2399	0.5389	0.9996
852	Q9BXI6	0.0464	0.9378	0.983	-0.9308	0.1275	0.5113	0.1324	0.8384	0.9996
853	Q9UHG2	-1.0833	0.1303	0.752	0.9103	0.1274	0.5113	1.2426	0.1134	0.9744
854	Q15185	0.2205	0.4985	0.8408	-0.5065	0.1279	0.5121	0.0969	0.7846	0.9996
855	P60660	0.3159	0.0678	0.7299	-0.2642	0.1287	0.514	-0.3656	0.0531	0.9744
856	P61158	0.6036	0.0409	0.7299	-0.4488	0.1287	0.514	-0.6033	0.06	0.9744
857	P31947	0.1493	0.4901	0.84	-0.3354	0.1291	0.5149	0.0361	0.8781	0.9996
858	O00571	0.226	0.3908	0.8181	-0.4054	0.1311	0.5157	-0.0468	0.8701	0.9996
859	O14745	0.1742	0.4512	0.8327	-0.3515	0.1362	0.5157	-0.1155	0.6461	0.9996
860	O14793	-0.5483	0.0761	0.7299	0.428	0.131	0.5157	0.4818	0.1438	0.9744
861	O15371	0.1113	0.7354	0.9301	-0.5097	0.1303	0.5157	0.0566	0.8746	0.9996
862	O43237	0.025	0.9023	0.9753	-0.3109	0.1361	0.5157	0.0279	0.8999	0.9996
863	O43242	0.1198	0.6831	0.9069	-0.4515	0.1324	0.5157	0.1221	0.7027	0.9996
864	O43866	0.2051	0.6122	0.8779	0.6195	0.1342	0.5157	-0.5789	0.1931	0.984
865	O60610	0.2782	0.3146	0.7948	-0.4196	0.1361	0.5157	-0.0581	0.8465	0.9996
866	O94760	0.312	0.1295	0.752	-0.31	0.1361	0.5157	-0.0726	0.7432	0.9996
867	O95373	0.4065	0.4601	0.8343	-0.8426	0.1336	0.5157	-0.1344	0.8223	0.9996
868	P04424	0.3105	0.1995	0.7731	-0.3653	0.1367	0.5157	-0.1254	0.6319	0.9996
869	P09958	-0.4326	0.1425	0.752	0.4466	0.1344	0.5157	0.3408	0.2866	0.9996
870	P11279	-0.0491	0.8047	0.951	0.3073	0.1302	0.5157	0.0274	0.8993	0.9996
871	P13987	-0.3703	0.0637	0.7299	0.301	0.1335	0.5157	0.2712	0.2083	0.9868
872	P14621	0.2771	0.2179	0.7802	-0.3407	0.1356	0.5157	-0.1611	0.5087	0.9996
873	P17812	0.3698	0.3641	0.8129	-0.6259	0.1333	0.5157	-0.1257	0.7771	0.9996
874	P18510	0.2887	0.61	0.877	0.9163	0.1359	0.5157	-0.2846	0.6499	0.9996
875	P22234	0.2624	0.2943	0.7913	-0.3801	0.1354	0.5157	-0.0708	0.794	0.9996
876	P22792	-0.1782	0.5028	0.8422	0.4053	0.1355	0.5157	-0.0207	0.9429	0.9996
877	P28482	0.4717	0.0735	0.7299	-0.3986	0.134	0.5157	-0.4007	0.1618	0.9744
878	P30046	0.6569	0.0196	0.7299	-0.4164	0.1365	0.5157	-0.5887	0.053	0.9744
879	P31749	0.0435	0.8777	0.9722	-0.434	0.1366	0.5157	0.1463	0.6372	0.9996
880	P37802	0.5064	0.0582	0.7299	-0.4042	0.1321	0.5157	-0.4188	0.1475	0.9744
881	P47756	0.4139	0.05	0.7299	-0.3187	0.1322	0.5157	-0.4314	0.0606	0.9744
882	P54108	-0.2827	0.5466	0.8581	0.7173	0.1344	0.5157	0.1282	0.8018	0.9996
883	P55786	0.2754	0.1898	0.7648	-0.3205	0.1324	0.5157	-0.1457	0.5219	0.9996
884	P58546	0.3259	0.2896	0.7913	-0.4696	0.1336	0.5157	-0.3576	0.2866	0.9996
885	P68366	0.5942	0.1083	0.7455	-0.5573	0.1355	0.5157	-0.5433	0.1764	0.984
886	Q04695	0.3928	0.4159	0.8234	0.7344	0.1369	0.5157	-0.5864	0.2669	0.9996
887	Q05682	0.1825	0.7977	0.948	-1.092	0.1354	0.5157	0.0692	0.9291	0.9996
888	Q0VD83	0.706	0.0514	0.7299	-0.5437	0.1345	0.5157	-0.6296	0.1087	0.9744
889	Q13057	0.1399	0.6367	0.8875	-0.4543	0.1337	0.5157	0.137	0.6714	0.9996
890	Q13409	0.0639	0.7654	0.9382	-0.326	0.1365	0.5157	0.1078	0.6446	0.9996
891	Q13526	0.4306	0.2991	0.7913	-0.6342	0.1359	0.5157	0.0096	0.983	0.9996
892	Q13561	0.1675	0.4892	0.84	-0.3714	0.1331	0.5157	-0.0179	0.9457	0.9996
893	Q14974	0.3836	0.1417	0.752	-0.3984	0.1314	0.5157	-0.2316	0.4121	0.9996
894	Q86SQ4	-0.2632	0.1146	0.752	0.2526	0.1336	0.5157	0.1979	0.2733	0.9996
895	Q86WR0	-0.3345	0.3506	0.8076	-0.5114	0.1307	0.5157	0.6616	0.0945	0.9744
896	Q8IZ52	-0.6845	0.0108	0.7299	0.3989	0.1325	0.5157	0.6319	0.0293	0.9744
897	Q96AG4	0.2469	0.4344	0.8267	-0.4848	0.134	0.5157	-0.403	0.2448	0.9996
898	Q96H20	0.0685	0.7558	0.9353	-0.339	0.1343	0.5157	0.0802	0.7394	0.9996
899	Q9BT78	0.2956	0.2825	0.7913	-0.4181	0.1351	0.5157	-0.1009	0.735	0.9996
900	Q9C0K1	-0.4183	0.3018	0.7913	0.6263	0.1368	0.5157	0.4982	0.2661	0.9996
901	Q9HCU4	-0.1444	0.7064	0.9177	-0.6015	0.1323	0.5157	0.0115	0.9784	0.9996
902	Q9NRJ3	-1.3701	0.0161	0.7299	0.8417	0.1357	0.5157	1.5891	0.0108	0.9744
903	Q9UK45	0.4026	0.1508	0.752	-0.4282	0.1313	0.5157	-0.1846	0.5422	0.9996
904	Q9UKK9	0.3237	0.14	0.752	-0.3331	0.1333	0.5157	-0.1239	0.6006	0.9996
905	Q9UMY4	0.3097	0.1825	0.7648	-0.356	0.1306	0.5157	-0.08	0.7499	0.9996
906	Q9Y490	0.713	0.0548	0.7299	-0.563	0.1307	0.5157	-0.6754	0.0936	0.9744
907	Q9Y653	-0.58	0.036	0.7299	0.4149	0.1334	0.5157	0.5834	0.0523	0.9744
908	O43768	0.3942	0.276	0.7878	-0.5537	0.1374	0.5168	-0.1089	0.7837	0.9996
909	P54826	-0.6796	0.196	0.7731	0.8203	0.1378	0.5168	0.4696	0.409	0.9996
910	P78318	-0.0685	0.8094	0.951	-0.4335	0.1376	0.5168	0.1725	0.5799	0.9996
911	Q12841	-0.3637	0.3498	0.8076	0.5875	0.138	0.5168	0.2889	0.4948	0.9996
912	Q13546	-0.2435	0.8258	0.9557	-1.8685	0.1376	0.5168	1.2353	0.3116	0.9996
913	Q9H0B6	0.2157	0.4421	0.8281	-0.4274	0.138	0.5168	-0.0018	0.9954	0.9996
914	P12268	0.2132	0.471	0.837	-0.4475	0.1382	0.5169	0.0327	0.9191	0.9996
915	Q9H461	-0.5244	0.1934	0.769	0.605	0.139	0.5191	0.4453	0.3095	0.9996
916	O43598	0.1673	0.4951	0.8407	-0.3688	0.1406	0.5192	0.016	0.9522	0.9996
917	O43674	-0.5603	0.0539	0.7299	0.4283	0.1415	0.5192	0.5499	0.0816	0.9744
918	P00736	-0.4161	0.17	0.7556	0.4521	0.1409	0.5192	0.0055	0.9866	0.9996
919	P02656	-0.1023	0.7502	0.9339	0.4852	0.1397	0.5192	0.0219	0.9501	0.9996
920	P05997	-0.3043	0.4693	0.8368	-0.6327	0.1412	0.5192	0.2406	0.6001	0.9996
921	P07741	0.1249	0.5427	0.8563	-0.3087	0.1406	0.5192	0.0369	0.8688	0.9996
922	P28300	-0.4901	0.0815	0.7299	0.4169	0.1408	0.5192	0.3362	0.2684	0.9996
923	P35520	0.9827	0.0029	0.6285	-0.4723	0.1421	0.5192	-0.7558	0.0316	0.9744
924	P53611	0.3837	0.6539	0.8956	-1.2921	0.1397	0.5192	0.3625	0.6976	0.9996
925	P68400	0.0608	0.8414	0.9611	-0.4563	0.1422	0.5192	0.0933	0.7783	0.9996
926	Q13310	0.091	0.7525	0.9341	-0.4361	0.1408	0.5192	0.0523	0.8683	0.9996
927	Q7Z478	0.6912	0.6416	0.8903	-1.0024	0.1419	0.5192	-0.2007	0.895	0.9996
928	Q86UP2	0.0392	0.8875	0.9733	-0.4176	0.1419	0.5192	0.0043	0.9886	0.9996
929	Q8IZ21	0.3848	0.3916	0.8181	-0.7004	0.1402	0.5192	-0.4657	0.3561	0.9996
930	Q96EB1	0.7394	0.4272	0.8254	-1.352	0.1399	0.5192	-0.6144	0.5374	0.9996
931	Q96HR9	-1.7864	0.2318	0.7831	-1.1106	0.1414	0.5192	1.7574	0.2548	0.9996
932	Q96KP4	0.1471	0.5594	0.8615	-0.3778	0.142	0.5192	-0.0405	0.8826	0.9996
933	Q9NRN5	-1.3816	0.0163	0.7299	0.8424	0.1393	0.5192	0.9275	0.1315	0.9744
934	Q9NXW2	-0.9674	0.0642	0.7299	0.6572	0.1403	0.5192	0.786	0.1562	0.9744
935	Q9UBI6	-0.222	0.1891	0.7648	0.252	0.1413	0.5192	0.2436	0.1865	0.984
936	Q9Y4H2	3.1987	0.3661	0.8137	-7.3744	0.1415	0.5192	NA	NA	NA
937	P15311	0.1884	0.456	0.8335	-0.3769	0.1436	0.5197	-0.0014	0.9958	0.9996
938	P23229	-0.3279	0.1663	0.753	0.3511	0.1431	0.5197	0.1994	0.4369	0.9996
939	P43034	0.1205	0.5615	0.8615	-0.3107	0.1428	0.5197	0.0514	0.8202	0.9996
940	P61978	0.4056	0.2696	0.7873	-0.5463	0.1434	0.5197	-0.2473	0.5352	0.9996
941	Q6UXS0	-1.5928	0.0858	0.7299	1.6277	0.1437	0.5197	1.6332	0.0936	0.9744
942	Q7Z422	0.5702	0.215	0.7786	-0.5606	0.1429	0.5197	-0.3476	0.4703	0.9996
943	Q8NCA5	0.3556	0.3432	0.8033	-0.5711	0.1431	0.5197	-0.2749	0.5062	0.9996
944	Q9BRP8	0.4856	0.226	0.7831	-0.5953	0.1436	0.5197	-0.2188	0.6147	0.9996
945	Q9Y4Z0	0.2538	0.4871	0.84	-0.546	0.1429	0.5197	0.1924	0.6286	0.9996
946	P02511	-2.0404	0.0458	0.7299	1.9449	0.144	0.5201	NA	NA	NA
947	P26640	0.0412	0.8944	0.974	-0.4639	0.1441	0.5201	0.0851	0.8016	0.9996
948	Q9NX46	0.3017	0.2325	0.7831	-0.3744	0.1443	0.5203	-0.153	0.5764	0.9996
949	P38606	0.4568	0.0988	0.7377	-0.4069	0.1446	0.5209	-0.3743	0.2119	0.9906
950	A0A0C4DH31	-1.2462	0.0315	0.7299	0.8396	0.1462	0.521	1.2068	0.0549	0.9744
951	A0FGR8	0.0721	0.9592	0.9914	-1.9124	0.147	0.521	0.768	0.6173	0.9996
952	C9JI98	0.8919	0.0181	0.7299	-0.5743	0.148	0.521	-0.9475	0.0269	0.9744
953	P01599	-0.3796	0.4214	0.824	0.6917	0.1506	0.521	0.4047	0.4318	0.9996
954	P13489	0.6299	0.0474	0.7299	-0.4606	0.1475	0.521	-0.536	0.1188	0.9744
955	P13667	0.0671	0.6426	0.8905	-0.2123	0.1506	0.521	0.0159	0.9194	0.9996
956	P13716	0.4714	0.118	0.752	-0.4382	0.1498	0.521	-0.3305	0.3112	0.9996
957	P17181	-0.4181	0.1848	0.7648	0.465	0.1455	0.521	0.2962	0.3863	0.9996
958	P20933	-0.8007	0.0568	0.7299	0.6409	0.146	0.521	0.8508	0.0682	0.9744
959	P23142	-0.1884	0.4256	0.8253	0.3471	0.1498	0.521	0.0646	0.8017	0.9996
960	P23919	-0.0703	0.9579	0.9914	-1.0114	0.1469	0.521	0.5834	0.6744	0.9996
961	P28799	0.0133	0.9566	0.9912	0.361	0.1486	0.521	0.0232	0.9307	0.9996
962	P30041	0.1926	0.3937	0.8188	-0.3316	0.1494	0.521	-0.0817	0.7392	0.9996
963	P35052	-0.585	0.1411	0.752	0.5814	0.1479	0.521	0.5	0.2466	0.9996
964	P45984	0.7698	0.0512	0.7299	-0.499	0.1462	0.521	-0.4753	0.2548	0.9996
965	P59998	0.5819	0.0317	0.7299	-0.3891	0.1498	0.521	-0.5889	0.0455	0.9744
966	P68133	0.4068	0.0999	0.7377	-0.3616	0.1466	0.521	-0.3828	0.154	0.9744
967	Q02543	-0.1758	0.6442	0.8915	-0.5648	0.1464	0.521	0.483	0.2474	0.9996
968	Q03167	-0.7652	0.0854	0.7299	0.6427	0.1509	0.521	0.6213	0.197	0.984
969	Q13023	-2.9293	0.2239	0.7831	4.6024	0.1483	0.521	NA	NA	NA
970	Q13103	1.017	0.3013	0.7913	-1.376	0.1477	0.521	-0.5855	0.5627	0.9996
971	Q13188	0.3682	0.1433	0.752	-0.3676	0.1496	0.521	-0.2138	0.4326	0.9996
972	Q13813	0.3628	0.1367	0.752	-0.3575	0.1467	0.521	-0.3236	0.2217	0.9917
973	Q15121	0.5025	0.4427	0.8281	-0.9713	0.1456	0.521	-0.1193	0.8669	0.9996
974	Q15375	-0.4242	0.0242	0.7299	0.2702	0.1489	0.521	0.4291	0.0359	0.9744
975	Q32P28	-0.3955	0.0699	0.7299	0.3188	0.1458	0.521	0.3782	0.1105	0.9744
976	Q5SZK8	-1.5133	0.0554	0.7299	1.1474	0.1483	0.521	1.5342	0.0741	0.9744
977	Q5TC84	-0.1777	0.756	0.9353	-0.8254	0.1507	0.521	0.7415	0.237	0.9982
978	Q6JBY9	0.4265	0.4365	0.8267	-0.843	0.1476	0.521	-0.4988	0.4061	0.9996
979	Q7Z404	-0.3725	0.0603	0.7299	0.2854	0.1512	0.521	0.3473	0.1064	0.9744
980	Q7Z7M0	-0.3419	0.329	0.7952	0.5169	0.147	0.521	0.2601	0.4947	0.9996
981	Q86YD3	-0.4795	0.3225	0.7952	0.7104	0.1496	0.521	0.424	0.4216	0.9996
982	Q8IV08	-0.1952	0.4361	0.8267	0.3724	0.1452	0.521	0.2085	0.4457	0.9996
983	Q92563	-0.3409	0.064	0.7299	0.266	0.1514	0.521	0.3049	0.1278	0.9744
984	Q969P0	-0.3466	0.1122	0.752	0.3209	0.1449	0.521	0.3704	0.1193	0.9744
985	Q96FJ2	0.1215	0.5164	0.8485	-0.2746	0.1506	0.521	-0.0596	0.77	0.9996
986	Q96RQ9	-0.1804	0.7352	0.9301	0.8444	0.1491	0.521	-0.4561	0.454	0.9996
987	Q9BWH6	9.3236	0.1114	0.752	-2.2604	0.1508	0.521	-10.8256	0.0827	0.9744
988	Q9GZM5	-0.3515	0.2443	0.7831	0.4406	0.1505	0.521	0.4068	0.2171	0.9917
989	Q9H2J4	0.1131	0.935	0.983	1.3617	0.1484	0.521	-0.5672	0.7005	0.9996
990	Q9NR99	-0.196	0.6168	0.8786	0.5756	0.1503	0.521	0.0864	0.8395	0.9996
991	Q9UGI8	0.3239	0.2579	0.7831	-0.4187	0.1499	0.521	-0.2142	0.4907	0.9996
992	Q9Y613	0.0845	0.8097	0.951	-0.526	0.1512	0.521	0.3257	0.407	0.9996
993	Q9Y6Q5	0.0101	0.9637	0.992	-0.3269	0.1491	0.521	0.1403	0.562	0.9996
994	P09493	0.2742	0.2567	0.7831	-0.3518	0.1518	0.5213	-0.3267	0.2158	0.9917
995	P56192	0.1566	0.7042	0.9167	-0.604	0.1517	0.5213	0.0461	0.9183	0.9996
996	P54578	0.2267	0.42	0.824	-0.4099	0.1525	0.5232	-0.0324	0.9155	0.9996
997	Q14376	0.1252	0.5872	0.8685	-0.3368	0.1526	0.5232	0.0365	0.8846	0.9996
998	O15511	0.7957	0.0332	0.7299	-0.5326	0.153	0.5233	-0.7184	0.0756	0.9744
999	Q9Y624	0.0533	0.7901	0.9448	0.2927	0.1528	0.5233	-0.2237	0.3084	0.9996
1000	P30153	0.2596	0.2515	0.7831	-0.328	0.1535	0.5246	-0.1145	0.6407	0.9996
1001	A0A0C4DH35	-0.3744	0.3646	0.8129	0.5998	0.1537	0.5248	0.3964	0.3787	0.9996
1002	A0A075B6R9;A0A0C4DH68	-0.1227	0.7446	0.9311	0.5468	0.1554	0.525	0.1237	0.7634	0.9996
1003	O95336	0.2828	0.1362	0.752	-0.2712	0.157	0.525	-0.1445	0.4809	0.9996
1004	P05091	0.0684	0.8207	0.9537	-0.4384	0.1556	0.525	-0.1012	0.7588	0.9996
1005	P10619	-0.3189	0.237	0.7831	0.3883	0.1559	0.525	0.5102	0.0855	0.9744
1006	P36969	0.0463	0.8023	0.9505	-0.2672	0.1575	0.525	0.1264	0.5316	0.9996
1007	P47914	-0.2559	0.5641	0.8615	-0.6451	0.1554	0.525	0.7155	0.1433	0.9744
1008	P53004	0.8919	0.0427	0.7299	-0.6256	0.1549	0.525	-0.8716	0.0682	0.9744
1009	P55060	0.3955	0.1879	0.7648	-0.4294	0.1579	0.525	-0.2438	0.4537	0.9996
1010	P55145	-0.0282	0.9282	0.9815	-0.4544	0.158	0.525	0.1835	0.5918	0.9996
1011	P78560	-0.4696	0.5315	0.851	-0.9099	0.1574	0.525	0.5506	0.5002	0.9996
1012	Q0P6D2	-0.2221	0.5243	0.8493	0.5045	0.1563	0.525	0.0686	0.8567	0.9996
1013	Q12933	-6.3031	0.0247	0.7299	2.4389	0.1562	0.525	6.1719	0.0339	0.9744
1014	Q15276	-2.1994	0.1679	0.7534	-1.3588	0.1572	0.525	2.1118	0.1953	0.984
1015	Q15485	0.0175	0.96	0.9914	0.5024	0.1578	0.525	0.1332	0.7258	0.9996
1016	Q16881	0.2074	0.445	0.8293	-0.3927	0.1559	0.525	-0.1465	0.6203	0.9996
1017	Q495W5	-0.2207	0.4908	0.84	0.4637	0.1557	0.525	0.1462	0.675	0.9996
1018	Q8IXJ6	0.3806	0.1405	0.752	-0.3711	0.1578	0.525	-0.4012	0.1555	0.9744
1019	Q92544	-0.8806	0.005	0.7299	0.4309	0.1574	0.525	0.8268	0.0161	0.9744
1020	Q96CG8	1.1106	0.5816	0.8684	-6.1009	0.1561	0.525	1.1682	0.6624	0.9996
1021	Q99584	0.3993	0.23	0.7831	-0.4782	0.1563	0.525	-0.147	0.6832	0.9996
1022	Q99733	0.2584	0.2753	0.7878	-0.3412	0.1562	0.525	-0.0403	0.8752	0.9996
1023	Q99805	-0.4795	0.1335	0.752	0.4558	0.1578	0.525	0.3818	0.2706	0.9996
1024	Q9BUT1	0.1712	0.5158	0.8485	-0.3799	0.1573	0.525	-0.0868	0.7622	0.9996
1025	Q9H9V9	-1.6412	0.4862	0.84	3.3902	0.1543	0.525	1.2461	0.6098	0.9996
1026	Q9P0V3	0.3207	0.1583	0.7527	-0.3258	0.1564	0.525	-0.2428	0.3246	0.9996
1027	Q9Y265	0.0581	0.835	0.9576	-0.403	0.1576	0.525	0.0659	0.8286	0.9996
1028	Q9Y376	0.1267	0.572	0.8669	-0.323	0.158	0.525	0.0351	0.8858	0.9996
1029	Q9Y5E4	0.077	0.9239	0.9804	1.4095	0.154	0.525	-0.5189	0.5791	0.9996
1030	O94973	0.225	0.4232	0.8244	-0.4036	0.1584	0.5253	-0.2802	0.3608	0.9996
1031	P10301	-0.2353	0.1824	0.7648	0.252	0.1583	0.5253	0.2782	0.1489	0.9744
1032	P13747	-0.681	0.1216	0.752	0.6269	0.1591	0.5271	0.6105	0.2021	0.984
1033	Q92823	0.6774	0.4588	0.8335	0.7917	0.1598	0.5286	-0.7086	0.4528	0.9996
1034	O15145	0.6366	0.0286	0.7299	-0.4041	0.1627	0.5287	-0.65	0.0398	0.9744
1035	P07339	-0.0193	0.9374	0.983	0.3518	0.1611	0.5287	0.0397	0.8823	0.9996
1036	P10909	-0.4055	0.189	0.7648	0.4369	0.1622	0.5287	0.2537	0.4483	0.9996
1037	P33908	-0.4585	0.0331	0.7299	0.2995	0.1625	0.5287	0.3959	0.0886	0.9744
1038	P49593	0.5387	0.0761	0.7299	-0.4252	0.1634	0.5287	-0.3875	0.2375	0.9982
1039	P53671	4.2941	0.0457	0.7299	1.8272	0.163	0.5287	NA	NA	NA
1040	P55072	0.2506	0.2804	0.7904	-0.3289	0.163	0.5287	-0.0596	0.8128	0.9996
1041	P63261	0.3666	0.0716	0.7299	-0.2864	0.1609	0.5287	-0.367	0.0973	0.9744
1042	Q08722	-0.4651	0.035	0.7299	0.3073	0.1625	0.5287	0.4806	0.0452	0.9744
1043	Q10589	-0.2452	0.2445	0.7831	0.3001	0.1603	0.5287	0.2899	0.2076	0.9868
1044	Q14157	0.4285	0.1528	0.752	-0.4272	0.1629	0.5287	-0.2548	0.434	0.9996
1045	Q5SGD2	0.1984	0.4481	0.8316	0.3716	0.1632	0.5287	-0.3799	0.1857	0.984
1046	Q5XPI4	-0.5006	0.016	0.7299	0.289	0.16	0.5287	0.3678	0.0988	0.9744
1047	Q68EM7	0.7018	0.2142	0.7786	-0.6023	0.1614	0.5287	-0.6936	0.2456	0.9996
1048	Q6P1N9	0.3831	0.1842	0.7648	-0.4081	0.1622	0.5287	-0.2202	0.4809	0.9996
1049	Q6P3W7	-1.672	0.1156	0.752	-0.652	0.1619	0.5287	1.8809	0.0834	0.9744
1050	Q86V85	-0.3249	0.1602	0.7527	0.3282	0.1606	0.5287	0.3904	0.1226	0.9744
1051	Q93052	0.5368	0.2281	0.7831	-0.6325	0.1628	0.5287	-0.3241	0.5037	0.9996
1052	Q96FW1	0.2913	0.1864	0.7648	-0.3117	0.1625	0.5287	-0.1456	0.5417	0.9996
1053	Q96PU5	0.5133	0.0315	0.7299	-0.3328	0.1615	0.5287	-0.5388	0.038	0.9744
1054	Q9GZS3	0.0354	0.8999	0.9753	-0.4031	0.1629	0.5287	0.1325	0.6669	0.9996
1055	Q9P2E5	-0.4915	0.05	0.7299	0.3505	0.1625	0.5287	0.4182	0.1232	0.9744
1056	Q9UKY7	0.5389	0.2038	0.7731	-0.6013	0.1632	0.5287	-0.3053	0.5079	0.9996
1057	P00492	0.4774	0.0601	0.7299	-0.3545	0.1636	0.529	-0.3279	0.2308	0.9982
1058	Q8NG11	-0.3072	0.2834	0.7913	0.4047	0.164	0.5297	0.3722	0.234	0.9982
1059	Q9Y678	0.1452	0.5846	0.8684	-0.3771	0.1641	0.5297	-0.044	0.8791	0.9996
1060	O15067	0.2706	0.2792	0.7889	-0.3525	0.165	0.5309	-0.1189	0.661	0.9996
1061	O95834	0.253	0.265	0.7831	-0.32	0.1649	0.5309	-0.0971	0.6931	0.9996
1062	Q06828	-0.3048	0.3775	0.817	0.4881	0.1648	0.5309	0.3427	0.363	0.9996
1063	P30101	0.027	0.8506	0.9632	-0.203	0.1657	0.532	0.008	0.9592	0.9996
1064	P46976	0.4788	0.1432	0.752	-0.4572	0.1662	0.532	-0.3336	0.3462	0.9996
1065	P98179	0.3643	0.3721	0.817	-0.5773	0.1661	0.532	-0.1315	0.7676	0.9996
1066	Q06830	0.2244	0.2936	0.7913	-0.3007	0.1659	0.532	-0.1237	0.5937	0.9996
1067	Q08188	-33.6925	0.0038	0.7299	-2.4685	0.1666	0.532	33.6384	0.0039	0.8009
1068	Q7L7X3	0.1157	0.6687	0.9005	-0.3818	0.1664	0.532	0.0914	0.7565	0.9996
1069	Q7Z2Z2	0.2948	0.4088	0.8222	-0.5597	0.1661	0.532	-0.0784	0.8469	0.9996
1070	Q8IZP9	-0.6998	0.166	0.753	0.7061	0.1669	0.532	0.6449	0.2404	0.9982
1071	Q96KG9	-1.3786	0.0427	0.7299	0.7967	0.1669	0.532	1.8716	0.0174	0.9744
1072	Q9UH65	0.2714	0.2279	0.7831	-0.3158	0.1662	0.532	-0.1345	0.5813	0.9996
1073	Q96FV2	0.0851	0.7873	0.9445	-0.4451	0.1673	0.5328	0.2898	0.4013	0.9996
1074	P17813	-0.5917	0.1146	0.752	0.5215	0.1676	0.5329	0.5252	0.1969	0.984
1075	Q9NR19	0.1513	0.5496	0.8584	-0.3559	0.1676	0.5329	0.01	0.9711	0.9996
1076	Q9HCN8	0.1411	0.6049	0.8762	-0.3904	0.1679	0.5334	0.0248	0.9337	0.9996
1077	P15531	0.4302	0.1317	0.752	-0.3965	0.1685	0.5338	-0.3391	0.2731	0.9996
1078	P51884	-0.3435	0.1081	0.7455	0.2967	0.1682	0.5338	0.2106	0.3618	0.9996
1079	Q9H6Q4	-0.3157	0.8993	0.9753	-2.327	0.1685	0.5338	-0.4788	0.8566	0.9996
1080	P15289	-0.1196	0.583	0.8684	0.3057	0.1688	0.5342	0.1183	0.6181	0.9996
1081	Q01518	0.66	0.0459	0.7299	-0.4545	0.1689	0.5342	-0.5896	0.0996	0.9744
1082	Q14CX7	0.2412	0.3438	0.8041	-0.3562	0.1691	0.5343	-0.1012	0.7147	0.9996
1083	P49354	0.0556	0.867	0.9675	-0.4693	0.1695	0.5344	0.3227	0.3759	0.9996
1084	Q562E7	-2.8153	0.0118	0.7299	-0.5904	0.1694	0.5344	3.0306	0.0083	0.9744
1085	P49641	-0.4026	0.2768	0.7878	0.5371	0.1697	0.5345	0.4093	0.3107	0.9996
1086	Q9Y2V2	0.216	0.6241	0.8814	-0.6174	0.1698	0.5345	0.0536	0.9111	0.9996
1087	Q9BUP0	-0.7427	0.2895	0.7913	-0.9466	0.1702	0.5346	1.3725	0.0788	0.9744
1088	Q9HC56	0.2531	0.452	0.8327	-0.4817	0.1701	0.5346	-0.3308	0.3656	0.9996
1089	A0A075B6K0	-1.5398	0.0806	0.7299	1.2761	0.1713	0.5348	0.6781	0.4763	0.9996
1090	O00233	0.0014	0.9945	0.9982	-0.2766	0.1719	0.5348	0.2228	0.3055	0.9996
1091	P11117	-0.4703	0.0817	0.7299	0.3715	0.1711	0.5348	0.4643	0.1139	0.9744
1092	P15692	-0.4336	0.0913	0.7328	0.3532	0.1715	0.5348	0.5104	0.0691	0.9744
1093	P29558;Q15434	-1.3711	0.3165	0.7952	1.3301	0.1716	0.5348	1.0508	0.4712	0.9996
1094	P30039	-3.4183	0.00001	0.0127	0.8641	0.1711	0.5348	3.1346	1e-04	0.1265
1095	P46778	-0.1765	0.6026	0.8753	-0.4741	0.1704	0.5348	0.5195	0.1638	0.9744
1096	Q00765	0.4624	0.0671	0.7299	-0.347	0.1717	0.5348	-0.4811	0.0802	0.9744
1097	Q92538	0.4851	0.2537	0.7831	-0.6111	0.1721	0.5348	-0.2563	0.5887	0.9996
1098	Q9NQ79	-0.4749	0.2076	0.7762	0.5226	0.1708	0.5348	0.4986	0.2247	0.9939
1099	Q9UKM7	-0.4859	0.1193	0.752	0.4295	0.172	0.5348	0.4776	0.1594	0.9744
1100	Q9Y2T2	0.1746	0.5922	0.8699	-0.4625	0.1714	0.5348	0.0014	0.9969	0.9996
1101	A0A0B4J1V6	-0.4143	0.3209	0.7952	0.5784	0.1726	0.5357	0.4681	0.304	0.9996
1102	Q96FQ6	0.2765	0.4386	0.8267	-0.4949	0.1732	0.5372	-0.0237	0.9512	0.9996
1103	P0DP01	-0.3827	0.6069	0.8762	1.0814	0.1735	0.5376	0.2577	0.7563	0.9996
1104	O43707	0.4586	0.0258	0.7299	-0.2765	0.1759	0.5381	-0.5678	0.012	0.9744
1105	P01133	-0.1446	0.4328	0.8267	0.2545	0.1749	0.5381	0.0548	0.7844	0.9996
1106	P36956	0.5891	0.1683	0.7534	-0.5941	0.176	0.5381	-0.518	0.2655	0.9996
1107	Q08752	0.2242	0.575	0.8679	-0.5575	0.1752	0.5381	-0.2474	0.5731	0.9996
1108	Q12797	-0.4127	0.059	0.7299	0.2974	0.1756	0.5381	0.2824	0.2313	0.9982
1109	Q15019	0.2354	0.3729	0.817	-0.3655	0.1749	0.5381	-0.0312	0.9133	0.9996
1110	Q16512	-0.0774	0.8428	0.962	-0.5416	0.1757	0.5381	0.2331	0.5851	0.9996
1111	Q17R31	-0.7577	0.6158	0.8786	1.2306	0.1756	0.5381	0.5036	0.7456	0.9996
1112	Q5KU26	-0.5729	0.0741	0.7299	0.4371	0.1744	0.5381	0.5007	0.1498	0.9744
1113	Q6V0I7	-0.4389	0.3271	0.7952	0.6184	0.1742	0.5381	0.2671	0.5831	0.9996
1114	Q96A22	-0.3078	0.3181	0.7952	0.4251	0.1747	0.5381	0.2336	0.4859	0.9996
1115	Q96DA0	-0.2482	0.5409	0.8549	0.5615	0.1747	0.5381	0.3353	0.4493	0.9996
1116	Q9NWZ3	-0.4406	0.5204	0.8488	-0.8186	0.1756	0.5381	-0.1812	0.8083	0.9996
1117	Q9UIW2	-0.3052	0.2899	0.7913	0.3968	0.1752	0.5381	0.28	0.3723	0.9996
1118	Q9Y696	0.1927	0.4334	0.8267	-0.3401	0.1744	0.5381	-0.18	0.5019	0.9996
1119	P08582	-0.0879	0.8753	0.9717	0.7721	0.177	0.5396	-0.0016	0.9979	0.9996
1120	Q13616	0.7772	0.0859	0.7299	-0.6152	0.1768	0.5396	-0.6239	0.2054	0.9861
1121	Q9UBC9	-0.4218	0.7762	0.9423	-2.2118	0.1769	0.5396	0.3967	0.7946	0.9996
1122	P13010	0.8274	0.0892	0.7299	-0.6599	0.1774	0.5399	-0.6953	0.1874	0.984
1123	Q9UIC8	0.4685	0.8861	0.9733	-1.868	0.1774	0.5399	-0.4961	0.8834	0.9996
1124	Q16543	0.187	0.4465	0.8297	-0.3369	0.1778	0.5407	-0.0211	0.9371	0.9996
1125	O43488	0.0881	0.7017	0.9166	-0.3156	0.1786	0.5421	-0.0064	0.9797	0.9996
1126	P50552	1.0067	0.0145	0.7299	-0.5469	0.1787	0.5421	-0.9828	0.0276	0.9744
1127	Q92598	0.0295	0.9025	0.9753	-0.3308	0.1785	0.5421	0.139	0.5971	0.9996
1128	P49755	-0.2825	0.3613	0.8129	0.4218	0.18	0.5443	0.1698	0.6138	0.9996
1129	Q14204	0.1392	0.5645	0.8615	-0.3303	0.1797	0.5443	-0.0092	0.9722	0.9996
1130	Q15172	0.3726	0.3097	0.7919	-0.5053	0.1799	0.5443	-0.2165	0.5892	0.9996
1131	P30048	-0.2022	0.7072	0.918	-0.5976	0.1803	0.5444	0.0622	0.9133	0.9996
1132	Q08AM6	0.2051	0.5947	0.8712	-0.5308	0.1805	0.5444	-0.2647	0.532	0.9996
1133	Q5VTQ0	0.0568	0.8868	0.9733	-0.5039	0.1804	0.5444	-0.1175	0.7847	0.9996
1134	Q6PCB0	-0.314	0.1368	0.752	0.285	0.1806	0.5444	0.2693	0.2397	0.9982
1135	P52209	0.5417	0.0969	0.7347	-0.4389	0.1811	0.5454	-0.4854	0.1705	0.984
1136	P00390	0.7579	0.0651	0.7299	-0.5494	0.182	0.5461	-0.7011	0.1157	0.9744
1137	P08253	-0.0736	0.7753	0.9423	0.3511	0.1819	0.5461	-0.0513	0.8552	0.9996
1138	P48147	0.2179	0.3817	0.817	-0.3384	0.1815	0.5461	-0.1203	0.6568	0.9996
1139	Q9UBS8	0.2079	0.5852	0.8684	-0.4516	0.1818	0.5461	-0.1611	0.7083	0.9996
1140	P35858	-0.2893	0.2526	0.7831	0.3415	0.1828	0.5481	0.1055	0.7001	0.9996
1141	P20810	0.5011	0.2456	0.7831	-0.5815	0.1836	0.5485	-0.2129	0.649	0.9996
1142	P52798	-0.2468	0.5282	0.8508	0.5319	0.1834	0.5485	0.1382	0.7456	0.9996
1143	Q96PM5	0.3102	0.5651	0.8615	-0.7335	0.1835	0.5485	-0.6104	0.353	0.9996
1144	Q9UBF6	0.6183	0.1022	0.7414	-0.5623	0.1831	0.5485	-1.0546	0.0233	0.9744
1145	Q9UJJ9	-0.0686	0.6892	0.9131	0.2326	0.1838	0.5485	-0.0261	0.8887	0.9996
1146	P11766	0.133	0.5858	0.8684	-0.3305	0.1842	0.5493	-0.0487	0.8545	0.9996
1147	P48449	0.2113	0.5268	0.8508	-0.4511	0.1847	0.5496	-0.0178	0.961	0.9996
1148	P52943	0.3231	0.2385	0.7831	-0.3684	0.1847	0.5496	-0.1362	0.6465	0.9996
1149	Q14203	0.0768	0.7401	0.9301	-0.3137	0.1845	0.5496	-0.0101	0.968	0.9996
1150	Q01085	0.265	0.2282	0.7831	-0.295	0.1854	0.5511	-0.083	0.7274	0.9996
1151	P19367	0.2753	0.5834	0.8684	0.5632	0.1864	0.5535	-0.8577	0.1403	0.9744
1152	Q03405	0.0611	0.8493	0.9632	0.4333	0.1866	0.5536	-0.0585	0.8674	0.9996
1153	P22694	0.0959	0.6374	0.8881	-0.2737	0.187	0.554	0.0853	0.7005	0.9996
1154	P49747	-0.7411	0.0828	0.7299	0.5673	0.187	0.554	0.6499	0.1606	0.9744
1155	P48507	-1.2042	0.1424	0.752	1.1012	0.188	0.5541	0.2466	0.7702	0.9996
1156	P51797	-1.0789	0.0541	0.7299	0.7373	0.1881	0.5541	0.8452	0.1624	0.9744
1157	Q06033	-0.0723	0.8029	0.9505	0.3897	0.1875	0.5541	-0.1353	0.6687	0.9996
1158	Q5JRA6	-0.123	0.5253	0.8501	0.2597	0.1881	0.5541	0.0515	0.807	0.9996
1159	Q8NBF2	0.2966	0.2248	0.7831	-0.3329	0.1874	0.5541	-0.1937	0.4703	0.9996
1160	Q8WUY1	0.2225	0.4714	0.837	-0.4333	0.188	0.5541	-0.1173	0.7323	0.9996
1161	Q99828	-0.3664	0.0663	0.7299	0.2631	0.1882	0.5541	0.3374	0.1191	0.9744
1162	Q9HBH1	-0.5025	0.1108	0.752	-0.434	0.1884	0.5542	0.6403	0.0638	0.9744
1163	Q8N307	-0.8953	0.0332	0.7299	0.5494	0.1891	0.5548	0.868	0.057	0.9744
1164	Q9H4A3	1.101	0.0094	0.7299	-0.5558	0.1891	0.5548	-0.9083	0.0488	0.9744
1165	Q9Y5X9	0.734	0.0854	0.7299	-0.5701	0.1889	0.5548	-0.8365	0.0739	0.9744
1166	A0A0C4DH42;P01767	-0.075	0.8854	0.9733	0.6994	0.1896	0.5553	-0.1284	0.8215	0.9996
1167	P15151	-0.2611	0.2981	0.7913	0.334	0.1897	0.5553	0.2318	0.3961	0.9996
1168	P15169	-0.0496	0.8859	0.9733	0.4629	0.1897	0.5553	-0.1128	0.765	0.9996
1169	Q96QA5	1.1175	0.4253	0.8253	0.9357	0.1903	0.5558	-1.2245	0.3924	0.9996
1170	Q9Y5Z4	0.291	0.1636	0.7527	-0.2764	0.1901	0.5558	-0.1991	0.3791	0.9996
1171	O15217	0.0928	0.7637	0.9379	-0.4128	0.191	0.5566	0.2015	0.5525	0.9996
1172	P08779	-0.7721	0.2783	0.7878	0.9428	0.1918	0.5566	0.8325	0.2837	0.9996
1173	P0DMM9;P0DMN0;P50225	0.4533	0.2881	0.7913	-0.591	0.1911	0.5566	-0.6809	0.1474	0.9744
1174	P49356	0.3718	0.1231	0.752	-0.3167	0.1923	0.5566	-0.185	0.4771	0.9996
1175	P50135	0.2866	0.3887	0.817	-0.4407	0.1923	0.5566	-0.2191	0.5449	0.9996
1176	Q02809	-0.3278	0.0854	0.7299	0.2498	0.1918	0.5566	0.3292	0.1123	0.9744
1177	Q14210	-0.3581	0.2952	0.7913	-0.4533	0.1916	0.5566	0.5653	0.1323	0.9744
1178	Q14764	0.2391	0.3704	0.817	-0.3546	0.1911	0.5566	-0.1808	0.5336	0.9996
1179	Q5T0N5	0.2235	0.3189	0.7952	-0.2968	0.1922	0.5566	-0.1217	0.6173	0.9996
1180	Q96P63	-0.8019	0.183	0.7648	0.7957	0.1923	0.5566	0.6783	0.2997	0.9996
1181	Q9Y5Y7	-0.632	0.5536	0.8602	1.1967	0.1912	0.5566	0.1511	0.8922	0.9996
1182	P01742	-0.3166	0.4341	0.8267	0.536	0.1929	0.5567	0.1621	0.7127	0.9996
1183	Q16348	-0.3789	0.0828	0.7299	0.2855	0.1928	0.5567	0.4188	0.0788	0.9744
1184	Q6P5R6	-2.2642	0.4452	0.8293	-1.1938	0.193	0.5567	2.399	0.4245	0.9996
1185	Q86UD1	-0.5759	0.123	0.752	0.4892	0.1933	0.5567	0.4984	0.2187	0.9917
1186	Q9C0C2	-0.5279	0.8229	0.9542	-2.18	0.1933	0.5567	1.9583	0.4369	0.9996
1187	Q9NVA2	0.0441	0.8803	0.9722	-0.3969	0.1927	0.5567	0.0568	0.8605	0.9996
1188	A0A0C4DH33	-0.9327	0.1356	0.752	0.8176	0.1951	0.5569	1.0918	0.113	0.9744
1189	O00481	-0.0997	0.5443	0.8576	0.2169	0.1953	0.5569	0.1078	0.5479	0.9996
1190	O00487	0.1553	0.5578	0.8615	-0.3506	0.1955	0.5569	-0.0513	0.8594	0.9996
1191	P06865	-0.3585	0.1969	0.7731	0.3637	0.1953	0.5569	0.3636	0.2295	0.9982
1192	P29762	-0.4016	0.1363	0.752	-0.3533	0.1936	0.5569	0.7293	0.0151	0.9744
1193	P35080	-0.0938	0.7983	0.9482	-0.5101	0.1952	0.5569	0.2595	0.5194	0.9996
1194	P48454	0.3738	0.1504	0.752	-0.3177	0.1953	0.5569	-0.1496	0.5913	0.9996
1195	Q13131	0.0135	0.9624	0.992	-0.3825	0.1947	0.5569	0.2885	0.3633	0.9996
1196	Q15386	0.0734	0.8447	0.9625	-0.5161	0.1949	0.5569	-0.1744	0.6719	0.9996
1197	Q5GFL6	-0.3939	0.1873	0.7648	0.391	0.1953	0.5569	0.4133	0.2042	0.9849
1198	Q8IZA0	-0.1621	0.3334	0.8	0.2209	0.1941	0.5569	0.1555	0.3942	0.9996
1199	Q96KN1	-0.1865	0.4936	0.8404	-0.3621	0.1945	0.5569	0.4292	0.1529	0.9744
1200	Q9Y2G1	-0.7005	0.1082	0.7455	0.5687	0.1949	0.5569	0.9476	0.0479	0.9744
1201	Q9Y5X1	-0.0133	0.9496	0.9892	-0.2785	0.1959	0.5576	0.0094	0.9673	0.9996
1202	O75153	0.112	0.7447	0.9311	-0.4532	0.1962	0.5577	0.1955	0.6024	0.9996
1203	Q96IU4	0.3074	0.1742	0.7583	-0.2953	0.1963	0.5577	-0.1382	0.5723	0.9996
1204	O00764	0.1047	0.6507	0.8951	-0.3041	0.1968	0.5582	0.0516	0.8377	0.9996
1205	Q16549	-0.3407	0.1127	0.752	0.279	0.1967	0.5582	0.2347	0.3124	0.9996
1206	Q9HC57	0.7039	0.1582	0.7527	-0.6649	0.1973	0.5588	-0.9419	0.0881	0.9744
1207	Q9UL46	0.2342	0.3643	0.8129	-0.3382	0.1972	0.5588	-0.1057	0.7063	0.9996
1208	A0A0A0MS14	-0.7342	0.162	0.7527	0.6798	0.1996	0.5589	0.9106	0.1129	0.9744
1209	O15540	0.0795	0.7697	0.9402	-0.3557	0.1992	0.5589	0.0487	0.8695	0.9996
1210	O75936	0.6155	0.1657	0.753	-0.5774	0.1977	0.5589	-0.4369	0.364	0.9996
1211	P12955	0.242	0.2657	0.7831	-0.2827	0.1995	0.5589	-0.2228	0.3465	0.9996
1212	P15374	0.1158	0.6366	0.8875	-0.3211	0.1984	0.5589	0.0576	0.8292	0.9996
1213	P16435	0.0187	0.9484	0.9892	-0.3776	0.1994	0.5589	-0.0747	0.8123	0.9996
1214	P17655	0.1233	0.6918	0.9143	-0.4082	0.1982	0.5589	-0.0561	0.8686	0.9996
1215	P46734	0.3604	0.3648	0.8129	-0.5204	0.1994	0.5589	-0.4403	0.3124	0.9996
1216	P48307	2.5383	0.07	0.7299	-1.5498	0.199	0.5589	-2.0238	0.1519	0.9744
1217	Q16674	-0.4028	0.1244	0.752	0.3386	0.1997	0.5589	0.4243	0.1374	0.9744
1218	Q86SF2	0.2396	0.5427	0.8563	0.5155	0.1983	0.5589	-0.4038	0.3482	0.9996
1219	Q96JB6	-0.4934	0.1055	0.7434	0.3941	0.1985	0.5589	0.3669	0.2661	0.9996
1220	Q9HBR0	-0.1881	0.3994	0.8218	0.2923	0.1976	0.5589	0.1276	0.5992	0.9996
1221	Q9UBW5	0.8388	0.6929	0.9143	1.4785	0.1988	0.5589	0.4145	0.8507	0.9996
1222	O00469	-0.403	0.1815	0.7648	0.3904	0.2	0.5591	0.5235	0.1129	0.9744
1223	O95969	0.9976	0.2069	0.775	1.0244	0.2	0.5591	-0.9856	0.2521	0.9996
1224	P55290	-0.2424	0.643	0.8905	-0.7438	0.2006	0.5591	-0.0447	0.941	0.9996
1225	Q14185	0.2558	0.6529	0.8956	-0.7408	0.2012	0.5591	0.1726	0.7807	0.9996
1226	Q86SR1	-0.4843	0.176	0.7589	0.4627	0.2007	0.5591	0.2683	0.4887	0.9996
1227	Q96AZ6	0.3389	0.155	0.752	-0.3074	0.2011	0.5591	-0.166	0.5192	0.9996
1228	Q9NRA1	-0.4704	0.225	0.7831	0.5025	0.2003	0.5591	0.1272	0.7618	0.9996
1229	Q9NUQ9	0.7479	0.0246	0.7299	-0.4224	0.2007	0.5591	-0.7135	0.0479	0.9744
1230	Q9Y6E0	0.1615	0.485	0.84	-0.3009	0.201	0.5591	-0.0739	0.7691	0.9996
1231	Q14011	0.0848	0.7514	0.9341	-0.3504	0.2015	0.5596	0.0094	0.9745	0.9996
1232	Q5VZK9	-0.0804	0.8216	0.9537	-0.4691	0.202	0.5603	0.1167	0.766	0.9996
1233	O00115	-0.1672	0.5513	0.8591	0.3645	0.2022	0.5604	0.1922	0.5302	0.9996
1234	O76054	-0.0942	0.7173	0.9211	-0.3373	0.2036	0.5622	0.2594	0.3626	0.9996
1235	P07476	-0.5573	0.3059	0.7919	0.5942	0.2036	0.5622	1.0496	0.0752	0.9744
1236	P0C870	0.223	0.5191	0.8485	-0.4507	0.2036	0.5622	0.0363	0.9234	0.9996
1237	P42785	-0.2024	0.3618	0.8129	0.2869	0.2031	0.5622	0.1727	0.4748	0.9996
1238	Q9H7C9	-0.0057	0.9861	0.9973	-0.4249	0.2035	0.5622	0.1713	0.632	0.9996
1239	Q8NI22	-0.3321	0.2265	0.7831	0.353	0.2038	0.5623	0.3618	0.2269	0.9951
1240	Q71U36	0.4758	0.0713	0.7299	-0.3356	0.2042	0.5628	-0.4257	0.1366	0.9744
1241	Q2I0M4	-0.6758	0.0653	0.7299	0.4657	0.2046	0.5634	0.7605	0.0575	0.9744
1242	Q9BRA2	0.2056	0.3291	0.7952	-0.2708	0.2053	0.565	-0.0537	0.8143	0.9996
1243	Q24JP5	-0.7397	0.0873	0.7299	0.5487	0.2063	0.567	0.6602	0.1595	0.9744
1244	Q3KQV9	-0.0243	0.9274	0.9815	-0.3437	0.2063	0.567	0.2051	0.4817	0.9996
1245	P20062	-0.8028	0.1176	0.752	0.6905	0.207	0.5676	0.8683	0.1158	0.9744
1246	Q8N573	0.5217	0.5844	0.8684	-1.331	0.2071	0.5676	0.2522	0.8088	0.9996
1247	Q8WU90	0.1683	0.6251	0.882	-0.4444	0.2068	0.5676	0.0201	0.9572	0.9996
1248	Q86X76	0.2195	0.4044	0.8218	-0.3371	0.2075	0.5678	-0.0779	0.7854	0.9996
1249	Q9NT62	0.1886	0.4894	0.84	-0.3516	0.2074	0.5678	-0.1445	0.6327	0.9996
1250	Q9NZ20	-0.0784	0.863	0.9662	-0.5832	0.2081	0.5691	0.2092	0.6731	0.9996
1251	O14744	0.1981	0.4372	0.8267	-0.3261	0.2084	0.5695	-0.0769	0.7815	0.9996
1252	O14519;O75956	0.3708	0.1861	0.7648	-0.3531	0.2125	0.5698	-0.22	0.4689	0.9996
1253	O14579	0.2263	0.311	0.7919	-0.2837	0.2104	0.5698	0.0142	0.9533	0.9996
1254	O14908	0.0993	0.6495	0.8944	-0.279	0.2099	0.5698	0.0914	0.7011	0.9996
1255	O14950;P19105	0.3537	0.1029	0.7414	-0.2726	0.2109	0.5698	-0.4747	0.0463	0.9744
1256	P01127	-0.202	0.5599	0.8615	-0.5466	0.2087	0.5698	-0.1464	0.7128	0.9996
1257	P02462	-0.2794	0.4818	0.8398	-0.5062	0.2102	0.5698	0.3363	0.4378	0.9996
1258	P15586	-0.0425	0.8725	0.9708	0.3371	0.2121	0.5698	0.1217	0.6738	0.9996
1259	P15924	0.0076	0.9802	0.9973	0.388	0.2113	0.5698	0.0392	0.9061	0.9996
1260	P20061	0.1447	0.5805	0.8684	-0.3325	0.2122	0.5698	-0.1941	0.4969	0.9996
1261	P21246	-0.0066	0.9898	0.998	0.7355	0.2129	0.5698	0.2264	0.6864	0.9996
1262	P26885	0.074	0.716	0.9211	-0.2597	0.2114	0.5698	-0.0139	0.95	0.9996
1263	P35590	-0.2273	0.4068	0.8219	0.3466	0.2131	0.5698	0.2067	0.4887	0.9996
1264	P41240	0.6131	0.0335	0.7299	-0.3588	0.211	0.5698	-0.4706	0.1298	0.9744
1265	P46060	-0.1915	0.8348	0.9576	-0.5616	0.2106	0.5698	0.3254	0.7307	0.9996
1266	P47813	0.02	0.9494	0.9892	-0.402	0.2106	0.5698	0.3934	0.2552	0.9996
1267	P55263	0.5353	0.1833	0.7648	-0.5071	0.2135	0.5698	-0.2815	0.5186	0.9996
1268	P61088	0.3731	0.0941	0.7328	-0.2784	0.2134	0.5698	-0.2972	0.2181	0.9917
1269	Q13126	0.3546	0.1445	0.752	-0.3063	0.2112	0.5698	-0.1823	0.4876	0.9996
1270	Q13177	0.5868	0.0538	0.7299	-0.3788	0.2126	0.5698	-0.4403	0.1798	0.984
1271	Q13421	-0.5802	0.4656	0.8359	0.8649	0.2137	0.5698	0.2649	0.7553	0.9996
1272	Q15257	0.269	0.2768	0.7878	-0.3122	0.2129	0.5698	-0.1074	0.6889	0.9996
1273	Q5TFE4	-0.5426	0.2647	0.7831	0.5469	0.2137	0.5698	0.8657	0.115	0.9744
1274	Q5VZE5	0.3915	0.4964	0.8407	0.99	0.211	0.5698	-0.9582	0.1992	0.984
1275	Q8N3Y3	-0.2062	0.2287	0.7831	0.2174	0.2096	0.5698	0.2022	0.2784	0.9996
1276	Q8N6G6	0.8243	0.2279	0.7831	-1.0602	0.2098	0.5698	-1.0557	0.1616	0.9744
1277	Q9BXB5	0.2813	0.5375	0.853	-0.6449	0.2109	0.5698	-0.546	0.361	0.9996
1278	Q9H173	-0.3224	0.0746	0.7299	0.2276	0.2092	0.5698	0.3256	0.098	0.9744
1279	Q9NQZ5	0.4592	0.0933	0.7328	0.336	0.2121	0.5698	-0.2736	0.3927	0.9996
1280	Q9UBW8	0.2104	0.547	0.8581	-0.4533	0.2089	0.5698	0.0113	0.9764	0.9996
1281	Q9UJ70	0.6308	0.0264	0.7299	-0.3512	0.2128	0.5698	-0.5272	0.0854	0.9744
1282	Q9ULL4	-0.1648	0.7134	0.9201	0.5735	0.2115	0.5698	0.1353	0.7828	0.9996
1283	P04080	0.3838	0.2012	0.7731	-0.3769	0.2143	0.5708	-0.3327	0.308	0.9996
1284	P52597	0.4504	0.3181	0.7952	-0.5701	0.2146	0.5712	-0.5976	0.2274	0.9951
1285	Q7Z6Z7	0.0211	0.9354	0.983	-0.3299	0.215	0.5712	0.193	0.4988	0.9996
1286	Q9ULV4	0.6059	0.0347	0.7299	-0.354	0.2148	0.5712	-0.6327	0.0427	0.9744
1287	Q9Y679	-0.1589	0.4653	0.8359	0.2744	0.2151	0.5712	0.1505	0.5256	0.9996
1288	O14618	0.255	0.3286	0.7952	-0.3274	0.2163	0.5719	-0.188	0.5077	0.9996
1289	O95861	0.0335	0.8688	0.9686	-0.2557	0.2165	0.5719	0.1403	0.5268	0.9996
1290	P01817	0.0348	0.9423	0.9845	0.6067	0.2157	0.5719	0.0592	0.91	0.9996
1291	P12814	0.4863	0.0492	0.7299	-0.3053	0.2162	0.5719	-0.5957	0.028	0.9744
1292	P41439	2.1445	0.3853	0.817	-3.2436	0.216	0.5719	-2.4338	0.4379	0.9996
1293	P50591	-0.1735	0.2783	0.7878	0.2005	0.2162	0.5719	0.0635	0.7142	0.9996
1294	Q8IZJ3	-0.8082	0.1446	0.752	0.6899	0.2166	0.5719	0.7387	0.2199	0.9917
1295	Q92973	0.6081	0.1053	0.7434	-0.4678	0.2167	0.5719	-0.2433	0.5487	0.9996
1296	Q8NCH0	-0.452	0.0769	0.7299	0.3162	0.2169	0.572	0.3344	0.2259	0.9939
1297	O75354	-0.3745	0.199	0.7731	0.3633	0.2175	0.5722	0.2041	0.518	0.9996
1298	P01709	-0.6701	0.2742	0.7878	0.7658	0.2174	0.5722	1.012	0.1323	0.9744
1299	P05546	-0.1388	0.4701	0.837	0.2411	0.2172	0.5722	0.0475	0.8202	0.9996
1300	A0A0B4J1Y9	-0.3981	0.2917	0.7913	0.4698	0.2195	0.5726	0.3252	0.4285	0.9996
1301	P00568	0.0851	0.7183	0.9211	-0.2951	0.2193	0.5726	0.0812	0.7522	0.9996
1302	P13647	0.2756	0.4187	0.824	0.425	0.2196	0.5726	-0.3073	0.4085	0.9996
1303	P17213	0.7741	0.4054	0.8218	0.7015	0.2179	0.5726	-1.3894	0.1632	0.9744
1304	P30086	0.1477	0.4341	0.8267	-0.2358	0.2192	0.5726	-0.0601	0.7698	0.9996
1305	P38919	-0.6359	0.2401	0.7831	0.7127	0.2192	0.5726	0.319	0.5965	0.9996
1306	P50897	-0.2703	0.4248	0.8251	0.4238	0.2181	0.5726	0.2514	0.4957	0.9996
1307	Q70SY1	-0.4351	0.0964	0.7328	0.323	0.2189	0.5726	0.3489	0.2182	0.9917
1308	Q8WVV4	-0.0559	0.9233	0.9804	0.7302	0.2196	0.5726	0.3336	0.601	0.9996
1309	Q99417	-0.2135	0.8338	0.9576	-1.2836	0.2196	0.5726	0.4059	0.7214	0.9996
1310	Q99570	1.3678	0.3861	0.817	-1.3483	0.2187	0.5726	-1.0406	0.5315	0.9996
1311	Q9HAT2	-0.423	0.0845	0.7299	0.3023	0.219	0.5726	0.309	0.2436	0.9996
1312	P60174	0.1514	0.4383	0.8267	-0.2435	0.22	0.5729	-0.0568	0.7891	0.9996
1313	Q9UN76	-0.1815	0.5239	0.8491	0.3552	0.2201	0.5729	0.0813	0.7932	0.9996
1314	P45985	-1.1075	0.0525	0.7299	0.7142	0.2205	0.573	0.6647	0.307	0.9996
1315	Q9H098	0.2724	0.3567	0.809	-0.3687	0.2205	0.573	0.03	0.9255	0.9996
1316	Q15738	0.0872	0.7922	0.9448	-0.4132	0.2207	0.5733	0.1413	0.6957	0.9996
1317	O43852	-0.2005	0.3853	0.817	0.2869	0.2211	0.5736	0.0125	0.9603	0.9996
1318	Q16774	-0.7977	0.2625	0.7831	-0.6896	0.2212	0.5736	1.0651	0.161	0.9744
1319	P53618	0.2454	0.3761	0.817	-0.3435	0.2221	0.5756	-0.1365	0.6505	0.9996
1320	Q9H299	0.6748	0.0769	0.7299	-0.4664	0.2223	0.5756	-0.6046	0.1439	0.9744
1321	Q13185	0.5504	0.5834	0.8684	1.1805	0.2227	0.5762	-0.5365	0.6178	0.9996
1322	P26927	-0.6251	0.1229	0.752	0.4966	0.2232	0.577	0.4057	0.3545	0.9996
1323	P31751	0.1746	0.5116	0.8472	-0.3319	0.2234	0.577	-0.0133	0.9635	0.9996
1324	O60547	0.1408	0.5377	0.853	-0.2813	0.2259	0.5777	-0.0207	0.9338	0.9996
1325	P00734	-0.2926	0.1434	0.752	0.2444	0.2249	0.5777	0.1438	0.5056	0.9996
1326	P00973	0.1088	0.8818	0.973	1.0701	0.2258	0.5777	-1.3082	0.1285	0.9744
1327	P02452	-0.3499	0.2225	0.7831	0.3513	0.2256	0.5777	0.2944	0.345	0.9996
1328	P09603	0.0576	0.8074	0.951	0.2921	0.2251	0.5777	-0.0425	0.869	0.9996
1329	P11413	0.6998	0.0675	0.7299	-0.4637	0.226	0.5777	-0.6515	0.1167	0.9744
1330	P61586	0.1223	0.4224	0.8244	-0.1874	0.2261	0.5777	0.0261	0.8749	0.9996
1331	P78344	0.0117	0.984	0.9973	-0.7169	0.2249	0.5777	0.3587	0.5711	0.9996
1332	Q2M2H8	-0.3539	0.4893	0.84	0.6901	0.2258	0.5777	0.4369	0.4284	0.9996
1333	Q8NHP8	-0.248	0.4034	0.8218	0.3654	0.2254	0.5777	0.3315	0.3067	0.9996
1334	Q99622	0.4085	0.463	0.8355	-0.7009	0.2257	0.5777	0.1748	0.7854	0.9996
1335	Q9BRK5	-0.1634	0.3416	0.8033	0.2117	0.2245	0.5777	0.1352	0.4697	0.9996
1336	Q9HCY8	0.183	0.6253	0.882	-0.4828	0.2245	0.5777	-0.146	0.7201	0.9996
1337	Q9UJU6	0.7503	0.0461	0.7299	-0.4542	0.2259	0.5777	-0.7657	0.0612	0.9744
1338	Q9Y4G6	0.0301	0.9463	0.988	-0.4118	0.226	0.5777	0.1668	0.7234	0.9996
1339	O14980	0.4278	0.2571	0.7831	-0.4616	0.2287	0.579	-0.3209	0.4357	0.9996
1340	P00352	0.2639	0.5732	0.8676	-0.5754	0.2273	0.579	-0.2232	0.6618	0.9996
1341	P01911	-0.3959	0.2221	0.7831	0.3961	0.2269	0.579	0.475	0.18	0.984
1342	P07108	0.5504	0.0743	0.7299	-0.3729	0.2272	0.579	-0.4278	0.1995	0.984
1343	P07948	-0.2325	0.2036	0.7731	0.2223	0.2289	0.579	0.2868	0.1515	0.9744
1344	P08572	-0.2336	0.5302	0.8508	-0.4564	0.2278	0.579	0.1293	0.7497	0.9996
1345	P08708	-0.1983	0.5713	0.8669	-0.4296	0.2279	0.579	0.4514	0.2399	0.9982
1346	P11142	0.0678	0.6391	0.8892	-0.1772	0.2286	0.579	0.0464	0.7686	0.9996
1347	P14866	-0.9147	0.1936	0.769	0.6544	0.2284	0.579	0.9915	0.1923	0.984
1348	P32119	0.0301	0.8823	0.9732	-0.2492	0.2285	0.579	0.1396	0.5294	0.9996
1349	Q14997	0.1886	0.5654	0.8615	-0.4033	0.2287	0.579	0.1256	0.7262	0.9996
1350	Q8WUH6	0.1116	0.7397	0.9301	-0.4124	0.2279	0.579	-0.0318	0.9308	0.9996
1351	Q9Y5P4	-0.556	0.546	0.8581	0.8714	0.2288	0.579	0.3411	0.7252	0.9996
1352	Q06323	0.2298	0.4511	0.8327	-0.3724	0.2294	0.5791	-0.048	0.8849	0.9996
1353	Q6NVY1	0.3021	0.3059	0.7919	-0.3631	0.2297	0.5791	-0.3971	0.2216	0.9917
1354	Q86VN1	0.2325	0.2018	0.7731	-0.2212	0.2293	0.5791	-0.1021	0.6045	0.9996
1355	Q8TBX8	0.11	0.6708	0.9014	-0.3165	0.2297	0.5791	0.2065	0.4651	0.9996
1356	Q8WUA8	-0.3023	0.1408	0.752	0.2483	0.2297	0.5791	0.3889	0.0837	0.9744
1357	P54289	-0.1251	0.6442	0.8915	0.3306	0.2306	0.5809	0.0584	0.8432	0.9996
1358	O95631	-1.1414	0.0605	0.7299	0.7957	0.231	0.5811	0.9627	0.1498	0.9744
1359	P63096	-0.4497	0.1374	0.752	0.365	0.2311	0.5811	0.383	0.2438	0.9996
1360	O76094	0.2839	0.4286	0.8254	-0.4375	0.2314	0.5813	-0.3434	0.3812	0.9996
1361	P48739	0.4033	0.0778	0.7299	-0.2738	0.2319	0.5813	-0.2452	0.3198	0.9996
1362	P50395	0.102	0.5649	0.8615	-0.2156	0.232	0.5813	0.0358	0.8528	0.9996
1363	Q8TBP5	2.301	0.3259	0.7952	-4.4836	0.2316	0.5813	-3.0643	0.3064	0.9996
1364	Q9NQW7	0.2279	0.3094	0.7919	-0.2718	0.2316	0.5813	-0.084	0.7298	0.9996
1365	P09972	0.219	0.3873	0.817	-0.3065	0.2331	0.5816	-0.0767	0.7805	0.9996
1366	P14314	-0.0869	0.522	0.8488	0.1647	0.2326	0.5816	0.0219	0.8822	0.9996
1367	Q8IZ83	0.2872	0.3078	0.7919	-0.3401	0.2333	0.5816	-0.1242	0.6845	0.9996
1368	Q8N271	-0.2032	0.3324	0.7987	0.2534	0.2332	0.5816	0.1515	0.5065	0.9996
1369	Q8N9U0	-0.1672	0.512	0.8475	-0.3092	0.2329	0.5816	0.4072	0.1467	0.9744
1370	Q96D71	0.308	0.761	0.9359	-1.2035	0.2332	0.5816	-0.6179	0.5775	0.9996
1371	Q9H773	-0.0476	0.8838	0.9733	-0.3955	0.2328	0.5816	0.1843	0.6038	0.9996
1372	O00584	-0.488	0.2008	0.7731	0.4586	0.2339	0.5824	0.4229	0.3077	0.9996
1373	P09525	0.2462	0.2603	0.7831	0.2634	0.2339	0.5824	-0.267	0.263	0.9996
1374	Q9Y2Y8	0.1384	0.9318	0.9827	1.6889	0.2341	0.5825	-0.0468	0.9784	0.9996
1375	O75874	0.1696	0.3892	0.817	-0.2377	0.2345	0.5826	-0.0749	0.7264	0.9996
1376	Q9BY43	0.161	0.5639	0.8615	-0.314	0.2346	0.5826	-0.0802	0.7894	0.9996
1377	Q9NNW5	-2.5381	0.0016	0.4235	1.0842	0.235	0.5834	1.2766	0.112	0.9744
1378	P31943	0.5779	0.2093	0.7763	-0.5516	0.2355	0.5836	-0.4064	0.4157	0.9996
1379	Q9HD42	-0.1913	0.5031	0.8422	0.3496	0.2353	0.5836	0.221	0.4733	0.9996
1380	O00299	0.2621	0.1924	0.7679	-0.2406	0.236	0.5838	-0.2203	0.3134	0.9996
1381	P06681	-0.1887	0.387	0.817	0.2625	0.2357	0.5838	0.016	0.9463	0.9996
1382	Q8NFU4	-0.7574	0.2462	0.7831	0.6969	0.236	0.5838	0.4752	0.4925	0.9996
1383	O95685	0.2856	0.688	0.9121	0.8758	0.238	0.5844	-0.2541	0.7467	0.9996
1384	O95721	0.3433	0.2548	0.7831	-0.3598	0.2394	0.5844	-0.2478	0.4491	0.9996
1385	P02788	-0.2776	0.0963	0.7328	0.1975	0.2384	0.5844	0.2265	0.2104	0.9868
1386	P0DOX5	0.265	0.3485	0.8076	0.3384	0.2377	0.5844	-0.5554	0.0752	0.9744
1387	P12838	-0.5003	0.3066	0.7919	0.5886	0.2365	0.5844	0.5807	0.277	0.9996
1388	P35241	0.1383	0.5014	0.8412	-0.2461	0.2392	0.5844	-0.0909	0.6847	0.9996
1389	P48723	-0.2228	0.3497	0.8076	0.2844	0.2391	0.5844	0.2981	0.2524	0.9996
1390	P49902	0.3647	0.2139	0.7786	-0.3539	0.2367	0.5844	-0.1338	0.6768	0.9996
1391	Q14166	0.2058	0.5632	0.8615	-0.4278	0.2373	0.5844	-0.0304	0.9374	0.9996
1392	Q15628	0.6576	0.4772	0.8398	-0.611	0.2384	0.5844	-0.5315	0.5835	0.9996
1393	Q53FT3	0.1782	0.6245	0.8817	-0.4433	0.2386	0.5844	0.0622	0.8747	0.9996
1394	Q7L2H7	-0.0019	0.9951	0.9982	-0.3706	0.2378	0.5844	0.0931	0.7819	0.9996
1395	Q7LBR1	-0.319	0.1617	0.7527	0.2712	0.2379	0.5844	0.4169	0.0951	0.9744
1396	Q99727	-0.018	0.9799	0.9973	-0.8583	0.2381	0.5844	0.1507	0.8466	0.9996
1397	Q9BUN1	-0.2258	0.3379	0.8005	0.2822	0.2374	0.5844	0.1461	0.5685	0.9996
1398	Q9NPH6	-0.5523	0.2657	0.7831	0.5534	0.2387	0.5844	0.6962	0.1962	0.984
1399	Q9UGV2	0.4271	0.3234	0.7952	-0.5321	0.2394	0.5844	-0.4611	0.3324	0.9996
1400	Q9Y4L1	-0.2249	0.1605	0.7527	0.1901	0.2393	0.5844	0.2359	0.1769	0.984
1401	P21281	0.3493	0.218	0.7802	-0.3362	0.2407	0.585	-0.1923	0.5316	0.9996
1402	P21741	-0.4068	0.1673	0.7534	0.3482	0.2409	0.585	0.3578	0.2636	0.9996
1403	P22223	-0.3841	0.2127	0.7786	0.3651	0.2409	0.585	0.4159	0.2159	0.9917
1404	P35237	0.2687	0.1715	0.7583	-0.2324	0.241	0.585	-0.1515	0.4764	0.9996
1405	Q13867	0.4216	0.4581	0.8335	-0.6779	0.2402	0.585	0.3228	0.6018	0.9996
1406	Q96BW5	0.1751	0.6074	0.8762	-0.4076	0.2399	0.585	0.1793	0.6296	0.9996
1407	Q9Y3I0	0.0812	0.7546	0.9353	-0.3105	0.2407	0.585	0.0669	0.8134	0.9996
1408	Q9Y5Y6	-0.456	0.0528	0.7299	0.2761	0.2401	0.585	0.4822	0.0601	0.9744
1409	P0C0L5	-0.4263	0.3153	0.7948	0.5035	0.2417	0.5854	0.0661	0.8859	0.9996
1410	Q8NCL4	-0.3136	0.3342	0.8003	0.385	0.242	0.5854	0.2754	0.4358	0.9996
1411	Q9BVG4	0.1387	0.6587	0.8956	-0.3738	0.2421	0.5854	0.0043	0.9899	0.9996
1412	Q9NYQ8	-0.4312	0.1797	0.7648	0.3794	0.2419	0.5854	0.291	0.4036	0.9996
1413	Q9ULP9	0.1197	0.5879	0.8685	-0.2627	0.2422	0.5854	0.0989	0.6812	0.9996
1414	Q9UPN7	0.3617	0.4799	0.8398	-0.5317	0.2415	0.5854	-0.2987	0.5863	0.9996
1415	A0A087WSY4	-0.1646	0.6897	0.9132	0.4922	0.2426	0.5856	0.2029	0.653	0.9996
1416	P0DJI8	-0.0484	0.9194	0.9793	0.5697	0.2425	0.5856	-0.435	0.4063	0.9996
1417	P36269	-0.5201	0.2429	0.7831	0.5258	0.243	0.5861	0.5174	0.2862	0.9996
1418	Q9P2X3	-0.0129	0.9664	0.993	-0.3664	0.2432	0.5862	0.1857	0.581	0.9996
1419	Q96K17	0.0144	0.9705	0.9956	-0.4638	0.2439	0.5874	0.118	0.7819	0.9996
1420	Q9NY12	0.1566	0.7102	0.9187	-0.4945	0.2442	0.5874	-0.0784	0.8676	0.9996
1421	Q9Y5Q9	-0.1623	0.8285	0.9566	0.8581	0.2441	0.5874	0.6549	0.4197	0.9996
1422	P00558	0.3204	0.1739	0.7583	-0.2762	0.2449	0.5884	-0.2232	0.3821	0.9996
1423	Q9H788	-0.1212	0.8362	0.9583	0.7395	0.245	0.5884	-0.2201	0.7379	0.9996
1424	Q9BYF1	-0.4224	0.2666	0.7838	0.4469	0.2454	0.589	0.1192	0.7723	0.9996
1425	P01601	-0.3734	0.4775	0.8398	0.6187	0.2466	0.5893	0.412	0.4724	0.9996
1426	P02786	-0.2813	0.3002	0.7913	0.3187	0.2464	0.5893	0.2869	0.3323	0.9996
1427	P48735	-0.6251	0.2533	0.7831	-0.5784	0.2464	0.5893	0.8396	0.158	0.9744
1428	Q86X55	0.5319	0.1167	0.752	-0.3976	0.2462	0.5893	-0.5119	0.1665	0.9779
1429	Q99497	0.2225	0.2011	0.7731	-0.2035	0.2465	0.5893	-0.0868	0.6448	0.9996
1430	Q9P2N4	-11.5774	0.2394	0.7831	18.1745	0.2467	0.5893	11.0539	0.2603	0.9996
1431	Q9Y446	-0.7001	0.4167	0.8234	-1.0168	0.2462	0.5893	0.6098	0.5124	0.9996
1432	P48556	0.2083	0.4891	0.84	-0.3542	0.247	0.5896	-0.1691	0.6062	0.9996
1433	O14576	-0.0208	0.923	0.9804	-0.253	0.2479	0.5898	0.2658	0.2603	0.9996
1434	O94856	-0.3801	0.2443	0.7831	-0.3806	0.2488	0.5898	0.227	0.5216	0.9996
1435	P02679	0.422	0.4261	0.8254	0.6209	0.2485	0.5898	-0.9185	0.1158	0.9744
1436	P30047	0.1396	0.8616	0.9662	-0.6871	0.2479	0.5898	-0.3146	0.7117	0.9996
1437	P30520	0.3795	0.2537	0.7831	-0.3905	0.2488	0.5898	-0.2693	0.4576	0.9996
1438	P34913	0.2347	0.4289	0.8254	-0.3473	0.2487	0.5898	-0.0141	0.965	0.9996
1439	P39060	-1.1912	0.072	0.7299	0.7657	0.2478	0.5898	1.3418	0.0635	0.9744
1440	Q96I24	0.3124	0.3039	0.7919	-0.357	0.2475	0.5898	-0.2092	0.5269	0.9996
1441	Q96I99	2.4125	0.1606	0.7527	-2.0808	0.2482	0.5898	-0.8478	0.6181	0.9996
1442	Q9H497	-0.819	0.0697	0.7299	0.5249	0.248	0.5898	0.6649	0.1744	0.984
1443	Q15126	0.1032	0.7062	0.9177	-0.3008	0.2493	0.5901	-0.0923	0.7567	0.9996
1444	Q15691	0.282	0.3771	0.817	-0.3731	0.2492	0.5901	-0.0849	0.8065	0.9996
1445	Q5VZ89	-2.0235	0.1534	0.752	-0.7134	0.2499	0.5912	2.5921	0.1129	0.9744
1446	O15144	0.5636	0.0414	0.7299	-0.3162	0.2502	0.5915	-0.5756	0.0554	0.9744
1447	A0A075B6S6	-2.1261	0.0011	0.3416	0.745	0.2516	0.5931	2.0706	0.0032	0.7751
1448	Q12802	2.2057	0.0046	0.7299	0.7782	0.2512	0.5931	-1.9165	0.0228	0.9744
1449	Q96BJ3	-0.0325	0.9606	0.9914	-0.7678	0.2516	0.5931	0.6603	0.3594	0.9996
1450	Q9NUQ8	0.1714	0.6107	0.8772	-0.3995	0.2514	0.5931	0.2336	0.5316	0.9996
1451	Q9UJW0	0.2261	0.4363	0.8267	-0.3379	0.2518	0.5931	-0.1214	0.7009	0.9996
1452	P0DOX8	-0.4726	0.2484	0.7831	0.4736	0.2526	0.5942	0.4219	0.3435	0.9996
1453	Q02413	-1.0023	0.0808	0.7299	0.6602	0.2525	0.5942	1.1317	0.0718	0.9744
1454	Q15155	-0.3427	0.0769	0.7299	0.2217	0.2529	0.5942	0.3479	0.0988	0.9744
1455	Q9NRL3	-0.6549	0.2226	0.7831	0.6299	0.2529	0.5942	0.6834	0.2807	0.9996
1456	P10768	0.2327	0.31	0.7919	-0.2645	0.2543	0.597	-0.1021	0.6814	0.9996
1457	O95372	0.2419	0.1371	0.752	-0.1862	0.2553	0.599	-0.1435	0.4146	0.9996
1458	P02810	-1.7473	0.1277	0.752	1.3925	0.2559	0.5997	1.8349	0.1814	0.984
1459	P37108	0.0703	0.7952	0.9467	-0.313	0.256	0.5997	0.2351	0.4272	0.9996
1460	Q9UNZ2	0.3044	0.4836	0.84	-0.5	0.2572	0.6021	0.1432	0.762	0.9996
1461	Q9UBC2	0.5063	0.3818	0.817	-0.7223	0.2576	0.6026	-0.9191	0.2004	0.984
1462	Q9UHB6	0.2235	0.6384	0.8891	-0.5114	0.2579	0.6029	-0.4389	0.3955	0.9996
1463	A0M8Q6	-0.4362	0.4401	0.8267	0.6473	0.2589	0.6048	0.4337	0.4813	0.9996
1464	P0DMV8;P0DMV9	0.3158	0.0752	0.7299	-0.2002	0.2595	0.6055	-0.2624	0.1721	0.984
1465	Q86TV6	-0.5856	0.0701	0.7299	0.3631	0.2594	0.6055	0.631	0.0728	0.9744
1466	B0I1T2	NA	NA	NA	1.5448	0.2598	0.6058	NA	NA	NA
1467	P51993	-0.473	0.1463	0.752	0.369	0.2601	0.6061	0.4365	0.2174	0.9917
1468	P46736	-0.0369	0.911	0.9763	-0.3894	0.2606	0.6068	0.0605	0.8701	0.9996
1469	P14618	0.5523	0.0993	0.7377	-0.3778	0.2609	0.607	-0.4995	0.1697	0.9825
1470	Q4G148	-0.2297	0.8043	0.951	0.6653	0.2611	0.6072	0.4102	0.6669	0.9996
1471	O95747	0.0749	0.7373	0.9301	-0.255	0.2614	0.6073	0.0466	0.848	0.9996
1472	Q9BQR3	-0.0774	0.88	0.9722	0.6054	0.2616	0.6075	-0.0414	0.9416	0.9996
1473	P30408	0.0918	0.8296	0.9567	0.4907	0.2624	0.6085	-0.2062	0.6588	0.9996
1474	Q14CN2	-0.3678	0.5257	0.8501	0.6598	0.2624	0.6085	0.2214	0.7258	0.9996
1475	Q9UKG1	0.214	0.3394	0.8005	-0.2541	0.2627	0.6088	-0.1798	0.4607	0.9996
1476	P04632	0.266	0.3402	0.8012	-0.3163	0.2629	0.6089	-0.0896	0.7672	0.9996
1477	P09758	-0.1404	0.6008	0.8742	0.3048	0.2638	0.6098	0.0517	0.8596	0.9996
1478	P48163	0.2716	0.6081	0.8762	-0.6042	0.2642	0.6098	-0.1721	0.7669	0.9996
1479	P98171	3.6326	0.0173	0.7299	1.5426	0.264	0.6098	NA	NA	NA
1480	Q15042	-0.0222	0.9658	0.9929	-0.5908	0.2642	0.6098	0.402	0.4786	0.9996
1481	Q8TAT6	0.3838	0.6506	0.8951	0.735	0.2642	0.6098	-0.7214	0.4286	0.9996
1482	P10599	0.217	0.2297	0.7831	-0.2033	0.2653	0.6118	-0.0663	0.7346	0.9996
1483	Q92820	-0.3273	0.181	0.7648	0.2746	0.2655	0.612	0.4052	0.13	0.9744
1484	Q9P1F3	0.238	0.3819	0.817	-0.307	0.2657	0.612	-0.1458	0.6222	0.9996
1485	P35443	-0.3473	0.4315	0.8267	0.4994	0.2662	0.6124	0.1683	0.7259	0.9996
1486	P98160	-0.5008	0.161	0.7527	0.4	0.2663	0.6124	0.3871	0.318	0.9996
1487	Q6MZM0	2.4779	0.1523	0.752	-2.2606	0.2664	0.6124	-1.7289	0.3727	0.9996
1488	O14841	0.1793	0.5304	0.8508	-0.3225	0.2667	0.6127	0.046	0.8824	0.9996
1489	P19021	-0.0934	0.6345	0.8872	0.2215	0.2675	0.6129	-0.0185	0.9313	0.9996
1490	Q13093	-0.3388	0.747	0.9321	1.0715	0.2671	0.6129	0.2861	0.8053	0.9996
1491	Q13895	-3.0512	0.8095	0.951	-3.6971	0.2673	0.6129	6.3608	0.6179	0.9996
1492	Q9ULZ3	0.446	0.2103	0.7763	-0.3984	0.2675	0.6129	-0.1272	0.7412	0.9996
1493	Q9Y2S2	-0.0479	0.8759	0.9721	-0.3455	0.2681	0.6137	0.2312	0.4901	0.9996
1494	O43633	-0.0574	0.7582	0.9359	0.2095	0.2694	0.6138	0.0761	0.7082	0.9996
1495	P06310	-0.6768	0.1297	0.752	0.4984	0.2689	0.6138	0.696	0.1547	0.9744
1496	P20827	0.0033	0.9889	0.9979	0.2663	0.2694	0.6138	-0.2111	0.4156	0.9996
1497	P48729	0.1159	0.6966	0.9157	-0.334	0.2692	0.6138	0.1915	0.5551	0.9996
1498	Q96MW1	0.2186	0.6625	0.8976	-0.6288	0.2696	0.6138	-0.4356	0.449	0.9996
1499	Q9HB40	-0.3633	0.1409	0.752	0.2742	0.2691	0.6138	0.3215	0.2302	0.9982
1500	Q9NV96	-0.1598	0.6415	0.8903	0.3888	0.2685	0.6138	0.0668	0.8586	0.9996
1501	Q9NYL9	0.3552	0.4074	0.8219	-0.4805	0.2691	0.6138	-0.1302	0.78	0.9996
1502	Q9NZT2	1.6467	0.6049	0.8762	-2.1234	0.2697	0.6138	-0.2334	0.9443	0.9996
1503	Q96SW2	-0.0445	0.964	0.992	-0.5426	0.2701	0.6141	0.259	0.7987	0.9996
1504	Q92876	-0.1796	0.5545	0.8605	0.3402	0.2703	0.6143	0.0874	0.7917	0.9996
1505	Q9UBN7	0.2046	0.581	0.8684	-0.416	0.271	0.6154	-0.0028	0.9944	0.9996
1506	P14923	0.1901	0.435	0.8267	0.2716	0.2714	0.616	-0.212	0.4247	0.9996
1507	O95477	0.3641	0.6095	0.877	-0.7961	0.2718	0.6165	-0.5917	0.4474	0.9996
1508	P30838	-1.3817	0.0327	0.7299	-1.5369	0.272	0.6165	1.0031	0.5797	0.9996
1509	P55210	-0.0365	0.8933	0.9734	-0.3068	0.2725	0.6172	0.3461	0.2524	0.9996
1510	P63098	0.3829	0.7389	0.9301	-0.6431	0.273	0.6175	-0.1725	0.8849	0.9996
1511	Q9Y4I1	-1.0436	0.1307	0.752	0.793	0.273	0.6175	0.7274	0.3335	0.9996
1512	P35579	0.296	0.1593	0.7527	-0.2314	0.2743	0.6177	-0.4208	0.0686	0.9744
1513	Q08431	-0.2346	0.2099	0.7763	0.2068	0.2733	0.6177	0.2094	0.3033	0.9996
1514	Q8IXL6	-0.2775	0.3734	0.817	0.3459	0.2736	0.6177	0.2147	0.5268	0.9996
1515	Q99471	0.1507	0.7082	0.918	-0.42	0.2741	0.6177	-0.0708	0.8717	0.9996
1516	Q9H270	-0.2164	0.6756	0.9026	-0.5047	0.2739	0.6177	-0.031	0.9574	0.9996
1517	Q9HCN3	-0.2988	0.3135	0.7948	0.3289	0.2743	0.6177	0.3194	0.3231	0.9996
1518	Q9UN70	-0.6257	0.0844	0.7299	0.3972	0.2737	0.6177	0.7206	0.0688	0.9744
1519	Q58FF6	0.3592	0.3855	0.817	-0.4363	0.2756	0.6202	-0.2583	0.5675	0.9996
1520	O75175	-1.9167	0.2898	0.7913	-1.3395	0.2766	0.6213	0.9103	0.6833	0.9996
1521	P25325	0.0686	0.7607	0.9359	-0.2494	0.2764	0.6213	0.0838	0.733	0.9996
1522	P30825	0.0708	0.8624	0.9662	0.45	0.2766	0.6213	0.1311	0.7654	0.9996
1523	A0A0C4DH36	-0.6064	0.2102	0.7763	0.5306	0.2772	0.622	0.5917	0.2614	0.9996
1524	O95352	0.377	0.189	0.7648	-0.3154	0.2773	0.622	-0.3287	0.2937	0.9996
1525	P98095	-5.2658	0.323	0.7952	9.1503	0.2783	0.6236	5.1122	0.3454	0.9996
1526	A0A087WW87;P01614	-0.5502	0.2508	0.7831	0.5213	0.2814	0.6238	0.4801	0.3569	0.9996
1527	O43310	3.7686	0.0245	0.7299	1.7516	0.2814	0.6238	-4.5807	0.0227	0.9744
1528	O75915	0.6215	0.077	0.7299	-0.3792	0.2807	0.6238	-0.5152	0.1757	0.984
1529	P00739	-0.0018	0.995	0.9982	0.3252	0.28	0.6238	-0.2219	0.4927	0.9996
1530	P29122	-0.3461	0.0668	0.7299	0.2033	0.2809	0.6238	0.4022	0.0513	0.9744
1531	P37198	-0.0686	0.9165	0.9777	-0.6152	0.2805	0.6238	0.2048	0.7776	0.9996
1532	P43487	0.298	0.3243	0.7952	-0.3296	0.2814	0.6238	-0.0838	0.7984	0.9996
1533	P61956	0.4704	0.1387	0.752	0.3739	0.2812	0.6238	-0.5462	0.1331	0.9744
1534	Q04323	0.3682	0.3365	0.8003	-0.4344	0.2807	0.6238	-0.2583	0.5367	0.9996
1535	Q05397	-0.0783	0.9367	0.983	-1.1346	0.2791	0.6238	0.2043	0.8521	0.9996
1536	Q6WRI0	-1.5331	0.0074	0.7299	0.6051	0.2795	0.6238	1.3851	0.0247	0.9744
1537	Q8WUP2	0.0018	0.9969	0.9984	-0.622	0.2792	0.6238	-0.0986	0.8579	0.9996
1538	Q92485	-0.2727	0.2306	0.7831	0.2474	0.2814	0.6238	0.2191	0.3753	0.9996
1539	Q92905	0.3717	0.1992	0.7731	-0.3149	0.2807	0.6238	-0.2215	0.4802	0.9996
1540	Q96JJ3	0.0083	0.9926	0.9982	-0.5031	0.2813	0.6238	-0.2473	0.7894	0.9996
1541	Q96RU3	0.3974	0.3649	0.8129	-0.4456	0.281	0.6238	-0.3409	0.4723	0.9996
1542	Q9P0V9	-1.5001	0.511	0.847	-1.2102	0.2814	0.6238	1.5124	0.5162	0.9996
1543	Q99519	-0.1156	0.5833	0.8684	0.2304	0.2816	0.6239	0.1517	0.5094	0.9996
1544	Q6ZMJ4	-0.1096	0.8217	0.9537	0.512	0.2819	0.6241	-0.0187	0.9727	0.9996
1545	O00291	-3.2515	0.085	0.7299	1.7875	0.2832	0.6258	3.5306	0.0839	0.9744
1546	P18669	0.3736	0.1561	0.752	-0.2844	0.2834	0.6258	-0.2771	0.3319	0.9996
1547	P51397	0.0749	0.8795	0.9722	-0.5396	0.2829	0.6258	0.4702	0.3847	0.9996
1548	P62714	0.1893	0.4297	0.8254	-0.2608	0.2834	0.6258	-0.0324	0.901	0.9996
1549	Q9BYM8	0.2271	0.6959	0.9155	-0.6423	0.2844	0.6276	-0.4371	0.5202	0.9996
1550	P20742	0.3697	0.4103	0.8225	0.4863	0.2853	0.6283	-0.5005	0.3076	0.9996
1551	P26022	-1.5102	0.163	0.7527	1.2035	0.2851	0.6283	1.0885	0.3519	0.9996
1552	P52788	0.3096	0.2759	0.7878	-0.3072	0.285	0.6283	-0.0239	0.9382	0.9996
1553	P62330	0.3133	0.1504	0.752	-0.2335	0.2865	0.6302	-0.3768	0.1135	0.9744
1554	Q6UXD5	-0.6663	0.1752	0.7583	0.5682	0.2863	0.6302	0.6058	0.2565	0.9996
1555	A8K2U0	-0.2275	0.9095	0.9763	-2.4513	0.2868	0.6305	1.693	0.4363	0.9996
1556	P17844	0.3391	0.5036	0.8422	-0.55	0.2871	0.6306	-0.2435	0.6604	0.9996
1557	Q99611	0.2106	0.6689	0.9005	-0.556	0.2874	0.6308	-0.3722	0.4998	0.9996
1558	Q9NZK5	0.3052	0.6027	0.8753	-0.7729	0.2876	0.6309	-0.565	0.3939	0.9996
1559	O43657	-0.2996	0.2032	0.7731	0.2515	0.2894	0.6323	0.3347	0.1926	0.984
1560	O43736	-0.2823	0.3955	0.8192	0.3578	0.2895	0.6323	0.1558	0.6668	0.9996
1561	O75396	0.2061	0.5627	0.8615	-0.3849	0.2888	0.6323	-0.2179	0.576	0.9996
1562	P07225	-0.2589	0.617	0.8786	0.5629	0.2889	0.6323	0.1127	0.8422	0.9996
1563	P20339	0.0522	0.8288	0.9566	-0.2601	0.2891	0.6323	0.0835	0.7511	0.9996
1564	Q7L5Y1	-0.0577	0.8255	0.9557	-0.2822	0.2892	0.6323	0.1926	0.5008	0.9996
1565	Q8NCW5	0.0247	0.8699	0.9695	-0.1625	0.2888	0.6323	0.1013	0.5379	0.9996
1566	O00602	2.5277	0.0716	0.7299	1.1805	0.2898	0.6326	-3.9113	0.0135	0.9744
1567	Q00796	0.3575	0.147	0.752	-0.2621	0.2904	0.6327	-0.3278	0.2212	0.9917
1568	Q14697	-0.2635	0.0927	0.7328	0.1659	0.2904	0.6327	0.3247	0.0585	0.9744
1569	Q96S96	-0.3088	0.4426	0.8281	0.4313	0.2902	0.6327	0.1103	0.8009	0.9996
1570	O15530	NA	NA	NA	-1.4248	0.2912	0.6332	NA	NA	NA
1571	Q86UX7	0.769	0.2461	0.7831	0.6501	0.2912	0.6332	-1.3319	0.0801	0.9744
1572	Q8IYI6	1.1796	0.0134	0.7299	-0.5164	0.2912	0.6332	-1.0075	0.0499	0.9744
1573	P01903	-0.31	0.2192	0.7826	0.2686	0.2914	0.6333	0.3055	0.2661	0.9996
1574	P02675	0.4586	0.3881	0.817	0.5673	0.292	0.6337	-0.9374	0.1092	0.9744
1575	P41567	0.2562	0.2781	0.7878	-0.2516	0.2918	0.6337	-0.1603	0.5321	0.9996
1576	Q8WTS1	-0.4102	0.2727	0.7878	-0.3994	0.2923	0.6339	0.4664	0.2538	0.9996
1577	Q99829	0.2241	0.4964	0.8407	-0.3239	0.2932	0.6355	-0.0929	0.793	0.9996
1578	Q13231	-0.1134	0.8603	0.9662	0.728	0.2934	0.6356	-0.1359	0.8534	0.9996
1579	Q8TD19	0.4872	0.3344	0.8003	-0.5168	0.2942	0.6368	-0.7754	0.1838	0.984
1580	Q13619	0.0275	0.9043	0.9758	-0.2439	0.2946	0.6373	0.0645	0.796	0.9996
1581	P19827	-0.0815	0.7943	0.9463	0.333	0.295	0.6374	-0.0393	0.9083	0.9996
1582	P62841	-0.2858	0.5019	0.8416	-0.4521	0.295	0.6374	0.6726	0.1508	0.9744
1583	Q96BW1	-3.9223	0.1532	0.752	0.8946	0.296	0.6392	4.1365	0.1381	0.9744
1584	P49789	0.3473	0.6691	0.9005	-0.8768	0.2964	0.6393	0.4692	0.6019	0.9996
1585	Q96G03	0.499	0.0743	0.7299	-0.2918	0.2964	0.6393	-0.4598	0.1297	0.9744
1586	P19823	-0.1229	0.6685	0.9005	0.3043	0.297	0.6397	-0.004	0.9898	0.9996
1587	Q9UHY1	2.0825	0.0133	0.7299	-0.653	0.297	0.6397	-2.1723	0.0167	0.9744
1588	Q16658	0.052	0.8139	0.9525	-0.2341	0.2976	0.6405	0.1435	0.5522	0.9996
1589	P01768;P0DP03	-0.2993	0.485	0.84	0.4521	0.2984	0.6411	0.3008	0.5197	0.9996
1590	P31150	-0.0843	0.6913	0.9143	0.2244	0.2984	0.6411	0.1501	0.5175	0.9996
1591	Q13564	0.437	0.1588	0.7527	-0.3265	0.2984	0.6411	-0.3749	0.2673	0.9996
1592	P04211	-0.4546	0.2549	0.7831	0.418	0.3	0.6429	0.3073	0.4785	0.9996
1593	Q68D85	-0.0661	0.8869	0.9733	0.4899	0.2998	0.6429	-0.0109	0.9828	0.9996
1594	Q9C0B0	1.4047	0.3626	0.8129	-1.5845	0.2999	0.6429	-1.3695	0.5672	0.9996
1595	Q9H3S1	-0.1796	0.4981	0.8408	0.2789	0.2998	0.6429	0.0236	0.9347	0.9996
1596	O00506	0.4296	0.2912	0.7913	-0.4251	0.3015	0.6434	-0.3323	0.4527	0.9996
1597	O95486	-2.1163	0.1382	0.752	1.2289	0.3017	0.6434	0.722	0.6353	0.9996
1598	P00748	-0.305	0.1747	0.7583	0.2336	0.3019	0.6434	0.2284	0.3488	0.9996
1599	P01871	-0.3824	0.4563	0.8335	0.5374	0.3019	0.6434	0.0872	0.8758	0.9996
1600	P01877	-0.5482	0.327	0.7952	0.5846	0.3014	0.6434	0.5125	0.4	0.9996
1601	P20290	0.2085	0.737	0.9301	-0.6638	0.3011	0.6434	0.1293	0.85	0.9996
1602	P21128	-0.2617	0.7946	0.9464	-2.5794	0.3012	0.6434	NA	NA	NA
1603	P62318	0.4962	0.2079	0.7763	-0.4096	0.3025	0.6434	-0.3524	0.4098	0.9996
1604	P63208	0.25	0.5682	0.8643	0.4615	0.3017	0.6434	-0.4243	0.3828	0.9996
1605	Q12774	0.3599	0.3646	0.8129	-0.4214	0.3022	0.6434	-0.2838	0.5177	0.9996
1606	Q14232	0.3481	0.4759	0.8398	-0.5127	0.3023	0.6434	-0.2907	0.5859	0.9996
1607	Q9UBM7	-0.4572	0.3246	0.7952	0.4346	0.3015	0.6434	0.3145	0.5277	0.9996
1608	P01876	-0.4809	0.2382	0.7831	0.4235	0.3034	0.6442	0.4561	0.3042	0.9996
1609	Q13153	0.3582	0.2427	0.7831	-0.3195	0.3036	0.6442	-0.138	0.6789	0.9996
1610	Q15717	0.6483	0.2149	0.7786	-0.5584	0.3035	0.6442	-0.3663	0.5317	0.9996
1611	Q9Y4X5	0.2197	0.4692	0.8368	-0.324	0.3035	0.6442	0.0819	0.8122	0.9996
1612	Q00888	-0.3722	0.4804	0.8398	0.5501	0.3038	0.6443	0.0831	0.8848	0.9996
1613	Q9H6S3	-0.1462	0.5599	0.8615	-0.2615	0.3043	0.6449	0.3544	0.1984	0.984
1614	A5YKK6	0.0181	0.9629	0.992	0.4073	0.3049	0.6454	0.0959	0.8252	0.9996
1615	Q6FI81	0.306	0.2628	0.7831	-0.283	0.3051	0.6454	-0.1714	0.5633	0.9996
1616	Q9NPA0	-0.3991	0.0592	0.7299	0.2163	0.3051	0.6454	0.4126	0.0731	0.9744
1617	P19878	4.2054	3e-04	0.2289	0.9915	0.3058	0.646	-4.5812	4e-04	0.3694
1618	P23284	0.2682	0.5044	0.8423	-0.4174	0.3057	0.646	-0.1579	0.7181	0.9996
1619	Q9Y316	0.515	0.0457	0.7299	-0.2623	0.3062	0.6464	-0.4621	0.0978	0.9744
1620	P01619	-0.3261	0.4256	0.8253	0.4242	0.3065	0.6466	0.2711	0.543	0.9996
1621	A0A075B6J9	-0.6248	0.2416	0.7831	0.5502	0.3069	0.6471	0.4833	0.4044	0.9996
1622	Q9C099	1.4216	0.0176	0.7299	-0.6311	0.3072	0.6474	-2.0693	0.0023	0.6389
1623	P35221	0.0268	0.8634	0.9662	-0.1614	0.308	0.6484	0.0885	0.6028	0.9996
1624	Q96BJ8	0.1737	0.6623	0.8976	-0.413	0.3081	0.6484	0.1287	0.7666	0.9996
1625	P25098	0.4108	0.0164	0.7299	-0.1721	0.3083	0.6485	-0.4307	0.0207	0.9744
1626	Q9UPU5	0.2325	0.3702	0.817	-0.2674	0.3087	0.6489	-0.0411	0.884	0.9996
1627	P26842	-1.7253	0.0755	0.7299	0.9868	0.309	0.6491	1.3352	0.2033	0.984
1628	P20333	0.0213	0.968	0.994	0.5684	0.3095	0.6498	-0.3785	0.515	0.9996
1629	A6NKN8	0.0915	0.8295	0.9567	-0.4212	0.3104	0.6505	0.1048	0.8324	0.9996
1630	O00244	-0.004	0.9846	0.9973	-0.2134	0.3102	0.6505	0.0925	0.6818	0.9996
1631	P01721	-0.4557	0.4124	0.8225	0.5704	0.3111	0.6505	0.5477	0.3667	0.9996
1632	P13861	0.0163	0.9307	0.9827	-0.1927	0.3104	0.6505	-0.0053	0.9791	0.9996
1633	P16278	0.0205	0.9246	0.9804	0.2231	0.3111	0.6505	0.0753	0.7502	0.9996
1634	P21217	-0.3139	0.1734	0.7583	0.2353	0.3107	0.6505	0.2053	0.4112	0.9996
1635	Q9NRY5	-0.4348	0.402	0.8218	0.3971	0.3108	0.6505	0.593	0.2794	0.9996
1636	Q92888	0.3133	0.4143	0.8225	-0.3947	0.3118	0.6513	-0.0604	0.8852	0.9996
1637	Q86VZ4	-0.233	0.4911	0.84	0.3478	0.3123	0.652	0.2051	0.5781	0.9996
1638	Q15274	0.7435	0.1561	0.752	-0.5372	0.313	0.6524	-0.8237	0.1516	0.9744
1639	Q58FG1	1.2355	0.0971	0.735	-0.7154	0.3127	0.6524	-0.9178	0.2634	0.9996
1640	Q9NUP9	-0.1272	0.5714	0.8669	0.2301	0.3129	0.6524	0.1308	0.5935	0.9996
1641	O43505	-0.4766	0.3199	0.7952	0.488	0.3139	0.6537	0.2856	0.5834	0.9996
1642	Q9UP38	-0.5112	0.1743	0.7583	0.3813	0.3141	0.6537	0.4802	0.2407	0.9982
1643	P08603	0.0585	0.8475	0.9632	0.3111	0.3143	0.6539	-0.2178	0.5124	0.9996
1644	O75884	0.1627	0.4167	0.8234	-0.2037	0.3155	0.6547	0.0753	0.7294	0.9996
1645	P35527	-0.1068	0.8596	0.9662	0.6162	0.3152	0.6547	-0.0139	0.9831	0.9996
1646	P42229	0.0499	0.8595	0.9662	-0.2877	0.3155	0.6547	0.1942	0.5286	0.9996
1647	Q9BY67	-0.431	0.0892	0.7299	0.2549	0.315	0.6547	0.461	0.0953	0.9744
1648	P01034	-0.3621	0.1381	0.752	0.245	0.3179	0.6553	0.1449	0.5825	0.9996
1649	P01591	-0.4954	0.2579	0.7831	0.4412	0.3183	0.6553	0.4931	0.3013	0.9996
1650	P04196	-0.3655	0.382	0.817	0.4229	0.3178	0.6553	0.2148	0.6366	0.9996
1651	P16989	1.2287	0.4139	0.8225	-1.4811	0.3167	0.6553	-0.7039	0.6679	0.9996
1652	P24752	-1.6159	0.0402	0.7299	-0.7876	0.3175	0.6553	1.7817	0.0468	0.9744
1653	P30044	0.1714	0.4089	0.8222	-0.2101	0.3178	0.6553	-0.0442	0.8447	0.9996
1654	P61764	0.006	0.9841	0.9973	-0.3059	0.3192	0.6553	0.1454	0.6594	0.9996
1655	P62942	0.2726	0.1091	0.7455	-0.1703	0.3181	0.6553	-0.1656	0.3674	0.9996
1656	Q04756	-0.1962	0.7317	0.9288	0.5845	0.3166	0.6553	0.0686	0.9123	0.9996
1657	Q7L9L4;Q9H8S9	0.2848	0.2459	0.7831	-0.2476	0.3175	0.6553	-0.1085	0.6832	0.9996
1658	Q8IXQ3	0.464	0.2588	0.7831	-0.4342	0.3165	0.6553	0.1398	0.7727	0.9996
1659	Q8WVD5	-0.0166	0.9709	0.9956	-0.4944	0.3189	0.6553	0.6246	0.2215	0.9917
1660	Q96AE7	-0.2834	0.5589	0.8615	0.4919	0.3175	0.6553	0.1495	0.7772	0.9996
1661	Q99943	-0.1618	0.389	0.817	0.1896	0.3187	0.6553	0.1894	0.3554	0.9996
1662	Q9H2M9	0.0489	0.9413	0.984	-0.6753	0.3172	0.6553	0.4433	0.5412	0.9996
1663	Q9UGT4	-0.7776	0.1735	0.7583	0.5728	0.3191	0.6553	0.9715	0.1201	0.9744
1664	Q9UQB8	0.2202	0.3223	0.7952	-0.2245	0.3185	0.6553	-0.1924	0.427	0.9996
1665	Q9Y570	0.3429	0.5959	0.8712	-0.6719	0.3184	0.6553	0.2453	0.7304	0.9996
1666	O15084	-0.5581	0.4539	0.8335	0.6559	0.3195	0.6554	0.6119	0.4661	0.9996
1667	O95994	0.1768	0.811	0.951	-0.7923	0.32	0.6554	0.469	0.5793	0.9996
1668	Q86YZ3	-0.2144	0.6662	0.9002	0.5023	0.3197	0.6554	0.2083	0.7006	0.9996
1669	Q8NEG4	0.2522	0.4221	0.8244	-0.3165	0.32	0.6554	0.0599	0.8606	0.9996
1670	P61077;P62837	0.0925	0.7267	0.9257	-0.2671	0.3206	0.6561	0.0177	0.9512	0.9996
1671	O43809	0.4212	0.44	0.8267	-0.5246	0.3215	0.6572	-0.2681	0.6619	0.9996
1672	Q5T750	0.8522	0.748	0.9322	1.725	0.3213	0.6572	-3.63	0.2849	0.9996
1673	A0A024RBG1;Q9NZJ9	0.0296	0.9292	0.9817	-0.3324	0.323	0.6573	0.1128	0.76	0.9996
1674	O15027	0.0474	0.9834	0.9973	1.3907	0.3267	0.6573	0.6776	0.7801	0.9996
1675	O60911	-0.6467	0.5775	0.8682	1.1763	0.3228	0.6573	-0.0644	0.9596	0.9996
1676	O76061	-0.6011	0.1197	0.752	0.3833	0.3226	0.6573	0.5596	0.1826	0.984
1677	P01703	-0.2916	0.5557	0.8615	0.4939	0.3252	0.6573	0.1997	0.711	0.9996
1678	P04264	0.0913	0.8325	0.9576	0.4321	0.3248	0.6573	-0.1204	0.7982	0.9996
1679	P05090	0.4839	0.4932	0.8404	0.7026	0.3265	0.6573	-0.7923	0.3051	0.9996
1680	P12931	-0.4033	0.3022	0.7913	0.3903	0.3231	0.6573	0.3969	0.3514	0.9996
1681	P23246	0.283	0.4071	0.8219	0.3435	0.3237	0.6573	-0.1305	0.7258	0.9996
1682	P27169	-0.1216	0.7144	0.9201	0.3311	0.3265	0.6573	-0.0575	0.8739	0.9996
1683	P49753;Q86TX2	-0.5521	0.2049	0.7731	0.4415	0.323	0.6573	0.3451	0.4767	0.9996
1684	P55283	-0.2199	0.713	0.92	0.6038	0.3229	0.6573	0.1056	0.8728	0.9996
1685	P78417	0.6978	0.0649	0.7299	-0.3727	0.3231	0.6573	-0.6982	0.0894	0.9744
1686	Q00169	0.2109	0.2978	0.7913	-0.2008	0.3267	0.6573	-0.0627	0.7753	0.9996
1687	Q04609	-0.2618	0.0808	0.7299	0.1477	0.3243	0.6573	0.367	0.0263	0.9744
1688	Q12765	-23.3938	0.3182	0.7952	-14.1906	0.326	0.6573	21.9816	0.3491	0.9996
1689	Q13643	1.6378	0.605	0.8762	1.4269	0.3248	0.6573	-1.9933	0.5557	0.9996
1690	Q16651	-0.0019	0.994	0.9982	0.253	0.3252	0.6573	-0.0517	0.8515	0.9996
1691	Q6UX72	-0.1724	0.4207	0.824	0.2137	0.3244	0.6573	0.1579	0.4983	0.9996
1692	Q7Z4S6	3.4055	0.0357	0.7299	1.5238	0.3248	0.6573	-3.6708	0.0407	0.9744
1693	Q8N0W3	0.4859	0.3563	0.8089	-0.5254	0.3261	0.6573	-0.4385	0.4462	0.9996
1694	Q8NFH8	0.6298	0.363	0.8129	-0.6764	0.3252	0.6573	-0.4992	0.535	0.9996
1695	Q92956	-0.3724	0.136	0.752	0.2481	0.3228	0.6573	0.2661	0.3253	0.9996
1696	Q9H2C0	-0.5481	0.816	0.9531	1.6329	0.3258	0.6573	-0.443	0.858	0.9996
1697	Q9UDY4	-0.1512	0.652	0.8956	-1.0646	0.3253	0.6573	NA	NA	NA
1698	Q9UGM3	-0.7944	0.1975	0.7731	0.5968	0.3235	0.6573	0.4575	0.4926	0.9996
1699	Q9Y230	0.1584	0.4995	0.8412	-0.2334	0.3265	0.6573	-0.0167	0.9477	0.9996
1700	Q06203	0.0393	0.8991	0.9753	-0.3125	0.3271	0.6576	0.2241	0.5112	0.9996
1701	Q15404	0.1102	0.7566	0.9353	-0.3538	0.3275	0.6576	0.2475	0.5242	0.9996
1702	Q9NQP4	0.581	0.2845	0.7913	-0.5316	0.3273	0.6576	-0.5215	0.3744	0.9996
1703	O95025	-0.2693	0.6275	0.8834	0.5575	0.3292	0.6582	0.0701	0.9067	0.9996
1704	P07949	-0.1274	0.6569	0.8956	-0.2841	0.3291	0.6582	0.3316	0.2914	0.9996
1705	P08294	-0.1857	0.4785	0.8398	0.259	0.3294	0.6582	0.2155	0.4509	0.9996
1706	P19022	0.2461	0.7798	0.9425	0.8413	0.3287	0.6582	-0.6799	0.484	0.9996
1707	P60022	-0.3666	0.4889	0.84	0.5237	0.3295	0.6582	-0.0285	0.9606	0.9996
1708	P78527	0.6179	0.6302	0.8846	-1.1131	0.3297	0.6582	-0.7115	0.6124	0.9996
1709	Q14677	-0.9376	0.0901	0.7299	-0.3382	0.329	0.6582	1.1793	0.0433	0.9744
1710	Q14703	-0.2365	0.2718	0.7878	0.2121	0.3292	0.6582	0.1351	0.563	0.9996
1711	Q9NQR4	0.2285	0.3101	0.7919	-0.2223	0.3285	0.6582	-0.1021	0.676	0.9996
1712	Q9Y3D0	0.4137	0.5581	0.8615	-0.7301	0.3288	0.6582	-1.0294	0.246	0.9996
1713	P01700	-0.454	0.282	0.7911	0.4146	0.3306	0.6594	0.4678	0.3091	0.9996
1714	P53384	0.2206	0.5471	0.8581	-0.3616	0.3307	0.6594	0.0859	0.8294	0.9996
1715	Q9Y4K0	-0.3492	0.5408	0.8549	0.563	0.3308	0.6594	0.1732	0.7805	0.9996
1716	Q13885;Q9BVA1	-0.2612	0.7515	0.9341	-0.8189	0.332	0.6608	0.2528	0.8156	0.9996
1717	Q96L92	0.7326	0.0746	0.7299	-0.3996	0.3318	0.6608	-0.5001	0.2609	0.9996
1718	P0DOX7	-0.4163	0.3086	0.7919	0.4007	0.3322	0.6609	0.3985	0.3708	0.9996
1719	Q9UJA9	-0.1917	0.5809	0.8684	0.3426	0.3325	0.6611	0.0928	0.8065	0.9996
1720	O60784	0.3013	0.3008	0.7913	-0.2824	0.3369	0.6619	-0.1298	0.6812	0.9996
1721	P08243	-0.0066	0.9895	0.9979	-0.4891	0.3336	0.6619	0.0654	0.9044	0.9996
1722	P08519	-1.2911	0.4465	0.8297	1.1048	0.3359	0.6619	1.3532	0.437	0.9996
1723	P12277	-0.3343	0.8224	0.9541	-0.652	0.3359	0.6619	0.3778	0.8039	0.9996
1724	P17858	0.2005	0.4981	0.8408	-0.2896	0.3344	0.6619	0.0108	0.9732	0.9996
1725	P20936	0.2116	0.7516	0.9341	-0.6374	0.3348	0.6619	-0.5267	0.4765	0.9996
1726	P21283	0.5414	0.3842	0.817	-0.466	0.3368	0.6619	-0.5681	0.3932	0.9996
1727	P29401	0.544	0.1034	0.7433	-0.3228	0.3347	0.6619	-0.4927	0.1744	0.984
1728	P50749	0.5097	0.2692	0.7873	-0.4516	0.3339	0.6619	-0.6605	0.1915	0.984
1729	P54725	0.1017	0.7914	0.9448	-0.3748	0.3355	0.6619	-0.1236	0.7675	0.9996
1730	P62937	0.1631	0.3714	0.817	-0.1774	0.3365	0.6619	0.0045	0.9819	0.9996
1731	Q01814	0.1133	0.7689	0.9399	0.3793	0.3344	0.6619	-0.1112	0.7916	0.9996
1732	Q03154	0.1826	0.4039	0.8218	-0.2138	0.3344	0.6619	0.0021	0.993	0.9996
1733	Q14008	-0.0961	0.8802	0.9722	-0.4888	0.3351	0.6619	-0.2593	0.7095	0.9996
1734	Q5TAQ9	-0.9611	0.6104	0.8772	-1.0725	0.3365	0.6619	0.123	0.9498	0.9996
1735	Q6ZUM4	-0.098	0.8069	0.951	0.4232	0.336	0.6619	0.2681	0.5736	0.9996
1736	Q969U7	-0.8801	0.1206	0.752	-0.3906	0.3355	0.6619	1.1603	0.0549	0.9744
1737	Q99624	-0.8309	0.1325	0.752	0.5329	0.3355	0.6619	1.1568	0.0521	0.9744
1738	Q9H4A5	-0.065	0.8276	0.9559	-0.2912	0.3367	0.6619	0.1799	0.5809	0.9996
1739	Q9H9S4	0.0584	0.8174	0.9537	0.2484	0.3338	0.6619	-0.0827	0.7645	0.9996
1740	Q9NYU2	-0.1834	0.1527	0.752	0.1244	0.3344	0.6619	0.2095	0.1346	0.9744
1741	P02748	-0.2415	0.2033	0.7731	0.1833	0.3377	0.663	0.0636	0.7568	0.9996
1742	P01859	0.296	0.4242	0.8249	0.3587	0.3388	0.6636	-0.5941	0.1445	0.9744
1743	P04843	-0.1425	0.4504	0.8327	0.1831	0.3383	0.6636	0.1585	0.4414	0.9996
1744	P61626	0.1649	0.6269	0.8834	0.3296	0.3385	0.6636	-0.2399	0.5172	0.9996
1745	Q86VP1	0.5698	0.1078	0.7455	-0.3407	0.3387	0.6636	-0.2756	0.4712	0.9996
1746	O75891	0.0879	0.7839	0.9435	-0.3112	0.3391	0.6638	0.0998	0.7752	0.9996
1747	P0DOX6	-0.3355	0.486	0.84	0.4664	0.3393	0.6638	0.0292	0.9556	0.9996
1748	Q96IY4	-0.2163	0.4118	0.8225	0.2548	0.3396	0.6639	0.2081	0.4688	0.9996
1749	Q9Y240	-0.784	0.2745	0.7878	0.6915	0.3397	0.6639	0.6746	0.3875	0.9996
1750	P62899	-0.135	0.7645	0.9382	-0.4383	0.34	0.6641	0.5168	0.2973	0.9996
1751	O15230	-0.351	0.1337	0.752	0.2234	0.3416	0.6642	0.1577	0.5324	0.9996
1752	P04406	0.245	0.3578	0.8104	-0.2561	0.3419	0.6642	-0.1002	0.729	0.9996
1753	P40306	0.2465	0.469	0.8368	-0.3301	0.3405	0.6642	-0.1578	0.6714	0.9996
1754	P41236	0.6291	0.355	0.8089	-0.6571	0.3409	0.6642	-0.2495	0.7356	0.9996
1755	Q13449	-0.05	0.9069	0.9758	0.4125	0.342	0.6642	-0.1227	0.7923	0.9996
1756	Q15599	-0.1856	0.5033	0.8422	-0.2673	0.3417	0.6642	0.2361	0.4355	0.9996
1757	Q6GMV3	0.2741	0.3992	0.8218	-0.3193	0.3408	0.6642	-0.1488	0.6799	0.9996
1758	Q6ZS72	-1.0599	0.1532	0.752	0.7106	0.3419	0.6642	0.9685	0.2299	0.9982
1759	Q9UL18	0.8375	0.0048	0.7299	-0.2773	0.3414	0.6642	-0.7667	0.0178	0.9744
1760	Q9UNW1	-0.1732	0.3561	0.8089	0.1805	0.3417	0.6642	0.0533	0.7937	0.9996
1761	P50895	-0.3014	0.4554	0.8335	0.3885	0.3423	0.6643	0.1978	0.6526	0.9996
1762	O14562	0.3726	0.3715	0.817	-0.385	0.3442	0.6644	-0.156	0.736	0.9996
1763	O60635	0.8992	0.095	0.7328	-0.5523	0.3429	0.6644	-0.8886	0.1395	0.9744
1764	O95197	0.1104	0.6061	0.8762	-0.2054	0.3445	0.6644	-0.2286	0.3296	0.9996
1765	P02766	0.0117	0.9602	0.9914	0.2257	0.3432	0.6644	-0.1369	0.5927	0.9996
1766	P0DOY3	-0.5563	0.2423	0.7831	0.4542	0.3438	0.6644	0.562	0.2783	0.9996
1767	P14625	0.1666	0.3427	0.8033	-0.1677	0.3446	0.6644	-0.1221	0.5224	0.9996
1768	Q15814	-0.6281	0.2786	0.788	0.6047	0.3435	0.6644	0.7972	0.2061	0.9868
1769	Q86Y82	0.3519	0.1785	0.7648	-0.2512	0.3433	0.6644	-0.2575	0.3664	0.9996
1770	Q8N6M0	0.4937	0.5491	0.8584	-0.8559	0.3443	0.6644	-0.4347	0.6346	0.9996
1771	Q8NBS9	-0.2849	0.1841	0.7648	0.2048	0.3429	0.6644	0.27	0.2474	0.9996
1772	Q92542	-0.4544	0.0542	0.7299	0.2227	0.3432	0.6644	0.5292	0.0403	0.9744
1773	Q9Y6B6	0.0942	0.7825	0.9433	-0.3275	0.3446	0.6644	0.1786	0.6314	0.9996
1774	P0C091	-1.0241	0.1955	0.7731	-0.7144	0.3464	0.6648	1.1655	0.1746	0.984
1775	P51812	0.5551	0.1199	0.752	-0.3404	0.3464	0.6648	-0.419	0.2804	0.9996
1776	Q8N0X7	-0.208	0.537	0.853	0.3248	0.3451	0.6648	0.3872	0.2952	0.9996
1777	Q8N8N7	0.1031	0.6492	0.8944	-0.217	0.3454	0.6648	-0.0632	0.7982	0.9996
1778	Q9BV20	0.7165	0.0228	0.7299	-0.2925	0.3464	0.6648	-0.5619	0.0969	0.9744
1779	Q9GZT9	-1.1295	0.5332	0.8518	-0.8107	0.346	0.6648	0.8009	0.6633	0.9996
1780	Q9Y303	0.0995	0.7723	0.9413	-0.3322	0.3461	0.6648	-0.0189	0.9598	0.9996
1781	Q9Y371	0.3162	0.262	0.7831	-0.2688	0.3464	0.6648	-0.3324	0.281	0.9996
1782	O14791	0.0297	0.9281	0.9815	0.3142	0.3476	0.665	-0.2718	0.4504	0.9996
1783	O43164	0.588	0.3287	0.7952	-1.9746	0.3476	0.665	NA	NA	NA
1784	P06454	0.574	0.2256	0.7831	-0.4481	0.3479	0.665	-0.4511	0.3806	0.9996
1785	P09651	0.6383	0.1728	0.7583	-0.4429	0.3468	0.665	-0.4244	0.4028	0.9996
1786	P26368	0.1979	0.6954	0.9155	0.4946	0.3477	0.665	-0.3637	0.5173	0.9996
1787	Q9H0Q0	-0.3485	0.3877	0.817	0.3838	0.3472	0.665	0.2813	0.5219	0.9996
1788	Q9H2K8	0.0464	0.8344	0.9576	-0.212	0.3471	0.665	0.0329	0.8918	0.9996
1789	Q14624	-0.0854	0.7469	0.9321	0.2519	0.3484	0.6655	-0.0291	0.9198	0.9996
1790	Q14766	-0.2647	0.4048	0.8218	0.3015	0.3485	0.6655	0.0579	0.8669	0.9996
1791	P09417	0.1649	0.5101	0.8464	-0.2373	0.3497	0.6656	-0.0651	0.8111	0.9996
1792	Q08174	-0.013	0.9541	0.9898	0.2147	0.3497	0.6656	0.0124	0.96	0.9996
1793	Q14195	-0.0718	0.7762	0.9423	-0.2401	0.349	0.6656	0.2829	0.3068	0.9996
1794	Q6P179	0.3974	0.5788	0.8684	-0.6805	0.3497	0.6656	-0.9366	0.2337	0.9982
1795	Q86VB7	0.8598	0.2567	0.7831	0.5546	0.3491	0.6656	-1.0533	0.1889	0.984
1796	Q8WVM8	-0.0031	0.9912	0.9982	-0.2641	0.3492	0.6656	0.1807	0.5515	0.9996
1797	A0A075B6H9	-0.2418	0.6163	0.8786	0.4573	0.3503	0.6662	0.339	0.5198	0.9996
1798	O00308	0.2338	0.9046	0.9758	-3.2267	0.3512	0.6662	NA	NA	NA
1799	P32456	0.1975	0.3661	0.8137	-0.2062	0.351	0.6662	-0.1013	0.6698	0.9996
1800	Q8NFU3	0.3424	0.2361	0.7831	-0.2719	0.3507	0.6662	-0.0252	0.9358	0.9996
1801	Q9H3S7	0.0614	0.8015	0.9503	-0.232	0.3511	0.6662	0.3434	0.2026	0.984
1802	Q9H6E4	-0.2677	0.8846	0.9733	-1.3854	0.3512	0.6662	1.1941	0.5944	0.9996
1803	O15116	0.2157	0.4887	0.84	-0.2949	0.3515	0.6663	-0.0704	0.8355	0.9996
1804	A0A0C4DH41;P01825	-0.7018	0.3257	0.7952	0.6883	0.3519	0.6667	0.3903	0.6363	0.9996
1805	Q15075	0.1416	0.7392	0.9301	-0.4029	0.3523	0.6672	0.0464	0.9203	0.9996
1806	P11216	-0.1184	0.7013	0.9166	-0.2911	0.3528	0.6673	0.3314	0.3269	0.9996
1807	P80188	-0.183	0.6094	0.877	0.3378	0.3526	0.6673	0.0153	0.9687	0.9996
1808	Q8IWU5	-0.7824	0.0103	0.7299	0.2771	0.3534	0.6681	0.7323	0.0262	0.9744
1809	Q6UXA7	0.5462	0.5055	0.8428	-0.7708	0.3538	0.6685	-0.4366	0.6251	0.9996
1810	P51659	0.708	0.077	0.7299	-0.2979	0.354	0.6686	-0.5313	0.2162	0.9917
1811	P35244	0.6976	0.5287	0.8508	-0.9043	0.3546	0.6688	-0.8838	0.4634	0.9996
1812	P52565	0.1718	0.3404	0.8012	-0.1685	0.3548	0.6688	-0.0346	0.8597	0.9996
1813	Q9H2G2	0.2552	0.2411	0.7831	-0.2032	0.3546	0.6688	-0.1032	0.6618	0.9996
1814	P01764	-0.4768	0.315	0.7948	0.4432	0.3552	0.6689	0.5684	0.2726	0.9996
1815	Q13496	-0.0519	0.8	0.9492	-0.1925	0.3552	0.6689	0.2266	0.3134	0.9996
1816	Q9P0J7	0.5382	0.35	0.8076	-0.6644	0.3554	0.6689	-0.3766	0.5779	0.9996
1817	O75888	-0.4705	0.0167	0.7299	0.1783	0.3569	0.6693	0.4936	0.021	0.9744
1818	P05120	-1.3955	0.1986	0.7731	2.6165	0.3572	0.6693	NA	NA	NA
1819	P08174	-0.1816	0.3881	0.817	0.1961	0.357	0.6693	0.0623	0.7851	0.9996
1820	P35222	-0.2201	0.4589	0.8335	0.2778	0.356	0.6693	0.2351	0.468	0.9996
1821	P35555	-0.7136	0.2561	0.7831	0.5832	0.3574	0.6693	0.3364	0.6215	0.9996
1822	P39656	-0.3301	0.0546	0.7299	0.1578	0.3562	0.6693	0.3262	0.0806	0.9744
1823	P46926	0.362	0.1899	0.7648	-0.256	0.3569	0.6693	-0.3295	0.2726	0.9996
1824	Q96PZ7	-0.8624	0.1222	0.752	0.5251	0.357	0.6693	0.6228	0.3114	0.9996
1825	Q99941	-0.8602	0.0369	0.7299	0.3775	0.3558	0.6693	0.9161	0.0413	0.9744
1826	Q9Y394	0.4247	0.1259	0.752	-0.2594	0.3576	0.6693	0.0095	0.9751	0.9996
1827	O43760	0.0682	0.8833	0.9733	0.3734	0.3602	0.6694	-0.0374	0.9394	0.9996
1828	P07355	0.3225	0.0982	0.7377	0.1791	0.3588	0.6694	-0.4158	0.0519	0.9744
1829	P09341	-0.6156	0.3514	0.8076	0.4849	0.3591	0.6694	0.6191	0.3827	0.9996
1830	P12724	-0.6917	0.1614	0.7527	0.4587	0.3608	0.6694	0.4675	0.3862	0.9996
1831	P20023	-0.2891	0.3266	0.7952	0.2847	0.3588	0.6694	0.3297	0.3051	0.9996
1832	P34949	0.1293	0.6403	0.89	-0.2569	0.36	0.6694	-0.0011	0.9971	0.9996
1833	P49662	2.1998	0.0119	0.7299	-0.7692	0.3596	0.6694	-2.0538	0.0286	0.9744
1834	P55957	0.6004	0.1467	0.752	-0.3812	0.3588	0.6694	-0.3976	0.3747	0.9996
1835	Q15018	0.2499	0.2995	0.7913	-0.2234	0.3583	0.6694	-0.1963	0.4535	0.9996
1836	Q6IA86	-0.0763	0.8431	0.9621	-0.3614	0.3593	0.6694	0.3173	0.4534	0.9996
1837	Q6UWP8	-0.2581	0.7778	0.9424	0.7912	0.3606	0.6694	0.2756	0.7804	0.9996
1838	Q99653	0.0161	0.937	0.983	0.1907	0.358	0.6694	-0.0223	0.9202	0.9996
1839	Q9BUK6	-0.4973	0.551	0.8591	-0.7369	0.3605	0.6694	1.0677	0.2528	0.9996
1840	Q9BV40	0.1032	0.5906	0.8699	-0.1782	0.3599	0.6694	-0.0187	0.9286	0.9996
1841	Q9C005	0.2905	0.3765	0.817	-0.3715	0.3597	0.6694	0.0963	0.8206	0.9996
1842	Q9NZT1	0.3254	0.4644	0.8355	-0.4123	0.36	0.6694	-0.2053	0.6715	0.9996
1843	P40429	-0.2127	0.5297	0.8508	-0.3133	0.361	0.6695	0.3889	0.2939	0.9996
1844	P06312	-0.4332	0.2901	0.7913	0.3766	0.3623	0.6697	0.3585	0.421	0.9996
1845	P29353	-0.2812	0.5178	0.8485	-0.4153	0.3619	0.6697	0.1088	0.8232	0.9996
1846	P36952	0.2727	0.686	0.9101	-0.4855	0.3618	0.6697	0.0364	0.9607	0.9996
1847	P42574	0.2662	0.3828	0.817	-0.2826	0.3616	0.6697	-0.0782	0.814	0.9996
1848	P52823	0.2187	0.5353	0.8518	-0.326	0.362	0.6697	-0.202	0.5994	0.9996
1849	Q9BZM4	-0.3841	0.451	0.8327	0.4999	0.3622	0.6697	0.0418	0.9412	0.9996
1850	Q9BQ69	-1.2488	0.2523	0.7831	-0.6061	0.3625	0.6698	1.1662	0.3008	0.9996
1851	P14384	-0.5204	0.3464	0.8067	0.5072	0.3638	0.6715	0.2873	0.6323	0.9996
1852	P37173	-0.1157	0.6738	0.9019	0.2533	0.3637	0.6715	-0.086	0.774	0.9996
1853	Q96CV9	0.2559	0.7801	0.9425	-0.586	0.3643	0.6718	0.2275	0.8193	0.9996
1854	Q9BU89	0.8552	0.0442	0.7299	-0.3904	0.3644	0.6718	-0.6593	0.1576	0.9744
1855	A5D8V6	-0.3063	0.1163	0.752	0.1771	0.3647	0.672	0.3404	0.1096	0.9744
1856	Q9UBQ7	0.3274	0.2579	0.7831	-0.2643	0.3651	0.6721	-0.0643	0.8376	0.9996
1857	Q9Y223	-0.0461	0.8794	0.9722	-0.283	0.3651	0.6721	0.2496	0.4565	0.9996
1858	O00170	0.8811	0.5718	0.8669	-0.8357	0.3663	0.6724	-0.5587	0.7387	0.9996
1859	P15907	0.2219	0.484	0.84	-0.2903	0.3661	0.6724	-0.2731	0.4299	0.9996
1860	P36955	-0.3534	0.0426	0.7299	0.1566	0.3656	0.6724	0.2872	0.1272	0.9744
1861	Q969X2	-0.5489	0.3953	0.8192	0.7234	0.3662	0.6724	0.1533	0.8305	0.9996
1862	Q9NQT8	0.0436	0.8566	0.9644	-0.2223	0.3657	0.6724	0.1584	0.5481	0.9996
1863	P32969	0.0731	0.7842	0.9435	-0.2444	0.3671	0.6725	-0.0438	0.8805	0.9996
1864	P35754	0.1547	0.3968	0.8203	-0.1665	0.3671	0.6725	-0.0798	0.6874	0.9996
1865	Q12792	0.0852	0.7185	0.9211	-0.2173	0.3667	0.6725	0.0935	0.7185	0.9996
1866	Q5T4S7	0.1825	0.4946	0.8407	-0.2443	0.3668	0.6725	-0.1623	0.5772	0.9996
1867	O94766	-0.1169	0.5985	0.8725	0.2028	0.3676	0.6727	0.0821	0.7342	0.9996
1868	P16930	0.4725	0.0723	0.7299	-0.2361	0.368	0.6727	-0.4021	0.1578	0.9744
1869	P55196	0.6096	0.1704	0.7565	-0.4101	0.3678	0.6727	-0.3586	0.4634	0.9996
1870	Q13228	-0.0065	0.9719	0.9956	-0.1677	0.3677	0.6727	0.1343	0.5027	0.9996
1871	P02768	-0.0455	0.83	0.9567	0.1936	0.3685	0.6732	-0.0903	0.6962	0.9996
1872	A4D1S5	-0.2779	0.5997	0.8734	-0.4748	0.3693	0.6736	0.3882	0.5116	0.9996
1873	P24592	-0.2731	0.4718	0.837	0.3465	0.369	0.6736	0.2172	0.5999	0.9996
1874	Q13620	-1.0677	0.3271	0.7952	-0.4761	0.3691	0.6736	0.8429	0.4604	0.9996
1875	O95479	-0.2483	0.378	0.817	0.2555	0.3697	0.674	-0.0059	0.9846	0.9996
1876	P43121	-0.5514	0.1245	0.752	0.3238	0.3706	0.6751	0.4466	0.2534	0.9996
1877	Q99873	-0.1185	0.6969	0.9157	-0.2772	0.3708	0.6751	0.3809	0.2549	0.9996
1878	O60262	0.4972	0.1873	0.7648	0.3503	0.3731	0.6754	-0.3957	0.3338	0.9996
1879	P02671	0.3905	0.4037	0.8218	0.4193	0.3754	0.6754	-0.7445	0.1475	0.9744
1880	P05109	1.5115	0.0364	0.7299	-0.6349	0.3753	0.6754	-1.6407	0.0373	0.9744
1881	P08185	-0.0919	0.6585	0.8956	0.1873	0.3746	0.6754	-0.0948	0.6758	0.9996
1882	P12956	0.5516	0.3954	0.8192	-0.5822	0.3752	0.6754	-0.1324	0.8511	0.9996
1883	P17050	-0.2828	0.3142	0.7948	0.2535	0.3717	0.6754	0.2641	0.3881	0.9996
1884	P20138	-1.1752	0.4973	0.8408	1.7353	0.3749	0.6754	-0.2568	0.899	0.9996
1885	P52758	-0.0349	0.9368	0.983	-0.303	0.3725	0.6754	0.0187	0.968	0.9996
1886	P55058	-0.4695	0.2896	0.7913	0.3977	0.3741	0.6754	0.5851	0.227	0.9951
1887	P55327	0.1117	0.5812	0.8684	-0.1823	0.3743	0.6754	-0.0519	0.814	0.9996
1888	P60903	-7.3893	0.1439	0.752	-2.0752	0.3726	0.6754	7.5473	0.1385	0.9744
1889	Q03591	-0.1488	0.6746	0.9021	0.3202	0.3731	0.6754	0.1471	0.7034	0.9996
1890	Q07866	6.3341	0.00001	0.0127	-0.7441	0.3754	0.6754	-5.8868	1e-04	0.1265
1891	Q13435	1.329	0.0674	0.7299	0.6828	0.3736	0.6754	-1.6495	0.0488	0.9744
1892	Q15942	0.9365	0.1263	0.752	-0.5493	0.3729	0.6754	-0.9738	0.1466	0.9744
1893	Q86UL3	-0.0576	0.9105	0.9763	0.4993	0.3722	0.6754	0.1226	0.83	0.9996
1894	Q8N474	-0.5691	0.0676	0.7299	0.2757	0.3744	0.6754	0.4449	0.1862	0.984
1895	Q92930	0.2999	0.1597	0.7527	-0.1902	0.3745	0.6754	-0.2263	0.3279	0.9996
1896	Q96S19	0.1059	0.618	0.8786	-0.1936	0.3717	0.6754	0.0347	0.8809	0.9996
1897	Q9HCB6	-0.2088	0.6143	0.8786	0.3764	0.3734	0.6754	0.1667	0.7124	0.9996
1898	Q9NQ48	-0.0945	0.7864	0.9441	-0.3144	0.3729	0.6754	0.3637	0.3406	0.9996
1899	Q9NQG6	-1.0765	0.681	0.9059	-2.0093	0.3739	0.6754	-0.4774	0.8984	0.9996
1900	Q9NZV1	-0.1955	0.3988	0.8218	0.208	0.3748	0.6754	0.1126	0.6548	0.9996
1901	P32455	0.3812	0.2159	0.78	-0.2742	0.3767	0.6773	-0.3446	0.3037	0.9996
1902	O43592	0.3955	0.1407	0.752	-0.2392	0.3779	0.6789	-0.1531	0.599	0.9996
1903	O95825	0.558	0.2579	0.7831	-0.353	0.3785	0.6789	-0.6026	0.2678	0.9996
1904	P00338	0.6844	0.0555	0.7299	-0.3132	0.3786	0.6789	-0.6539	0.092	0.9744
1905	P00441	0.1531	0.4331	0.8267	-0.1739	0.3789	0.6789	-0.0276	0.8964	0.9996
1906	P08263;P09210	-0.4688	0.2173	0.7802	-0.3364	0.3794	0.6789	0.2796	0.4974	0.9996
1907	P10155	0.2493	0.3955	0.8192	-0.2607	0.3797	0.6789	-0.0207	0.9483	0.9996
1908	P11226	0.1596	0.7064	0.9177	0.3973	0.3798	0.6789	-0.4067	0.38	0.9996
1909	P21333	0.7862	0.0603	0.7299	-0.3672	0.3783	0.6789	-0.9538	0.0375	0.9744
1910	P78410	-0.3021	0.4372	0.8267	0.3515	0.3793	0.6789	0.3171	0.4501	0.9996
1911	Q02985	-0.0171	0.9633	0.992	0.3347	0.3788	0.6789	-0.1444	0.7225	0.9996
1912	Q9H9H4	-0.2479	0.1798	0.7648	0.1632	0.3798	0.6789	0.3109	0.1241	0.9744
1913	Q969T9	0.3221	0.26	0.7831	-0.2544	0.38	0.679	-0.2245	0.4718	0.9996
1914	P51991	0.4343	0.5183	0.8485	-0.597	0.3808	0.6796	0.0734	0.92	0.9996
1915	Q93008	0.1389	0.5918	0.8699	-0.2301	0.3809	0.6796	-0.0184	0.9481	0.9996
1916	Q9HC84	-0.0506	0.9352	0.983	0.5541	0.3807	0.6796	-0.0996	0.8834	0.9996
1917	A0A0C4DH39	-0.5262	0.4237	0.8249	0.5049	0.3821	0.68	0.5676	0.4204	0.9996
1918	O60333	-0.4827	0.3139	0.7948	0.3879	0.3822	0.68	0.238	0.6553	0.9996
1919	O94768	-0.1932	0.6339	0.8872	-0.3504	0.3821	0.68	0.4059	0.3592	0.9996
1920	P22894	0.1774	0.8483	0.9632	0.7018	0.3821	0.68	-0.014	0.989	0.9996
1921	P80511	1.1051	0.2934	0.7913	-0.928	0.3819	0.68	-1.2946	0.2594	0.9996
1922	P02538	-0.7625	0.81	0.951	1.4454	0.383	0.6811	0.5822	0.8552	0.9996
1923	O95436	0.0466	0.8539	0.9632	-0.2238	0.384	0.6813	0.063	0.8196	0.9996
1924	P04279	-1.0729	0.4001	0.8218	-1.3744	0.3838	0.6813	1.8755	0.1786	0.984
1925	P07910	0.447	0.2295	0.7831	-0.3261	0.384	0.6813	-0.3202	0.4278	0.9996
1926	P42357	1.1031	0.6965	0.9157	-2.007	0.3841	0.6813	0.3339	0.908	0.9996
1927	P60983	0.7834	0.2325	0.7831	0.5298	0.3836	0.6813	-1.0959	0.1299	0.9744
1928	O15498	0.0407	0.8775	0.9722	-0.2326	0.3856	0.6817	0.1644	0.5687	0.9996
1929	O43447	0.1489	0.6392	0.8892	-0.2804	0.3857	0.6817	-0.1691	0.6266	0.9996
1930	P00709	-0.1145	0.4216	0.824	0.1249	0.3862	0.6817	0.0744	0.6313	0.9996
1931	P43405	0.5327	0.3929	0.8181	-0.5469	0.3857	0.6817	-0.4475	0.5098	0.9996
1932	P62745	0.3164	0.3229	0.7952	-0.2825	0.386	0.6817	-0.1687	0.6287	0.9996
1933	Q01415	0.0296	0.8878	0.9733	-0.1848	0.3856	0.6817	0.015	0.9478	0.9996
1934	Q14508	0.1959	0.6688	0.9005	0.4025	0.3863	0.6817	-0.2736	0.5841	0.9996
1935	Q92696	0.1867	0.3883	0.817	-0.1904	0.3859	0.6817	-0.1348	0.5682	0.9996
1936	Q96HC4	-0.0278	0.8854	0.9733	-0.1703	0.3852	0.6817	0.1045	0.6205	0.9996
1937	Q9ULT8	0.2228	0.8342	0.9576	-0.8251	0.3854	0.6817	0.0641	0.956	0.9996
1938	O43490	-0.3279	0.4276	0.8254	0.3609	0.3882	0.6846	0.1304	0.7717	0.9996
1939	Q5T749	1.6183	0.1003	0.7377	0.8597	0.3892	0.6861	-2.2987	0.0373	0.9744
1940	P20036	-0.3675	0.3538	0.8089	0.3443	0.3898	0.6867	0.2329	0.5888	0.9996
1941	Q5H9R7	-0.3164	0.7357	0.9301	-0.8546	0.3902	0.6867	0.4186	0.6857	0.9996
1942	Q9GZZ1	0.2758	0.5538	0.8602	-0.441	0.39	0.6867	0.3501	0.5063	0.9996
1943	O60266	-0.115	0.6256	0.8821	0.2052	0.3908	0.6874	0.1882	0.465	0.9996
1944	O60243	-0.6494	0.0265	0.7299	0.2471	0.3929	0.6883	0.5977	0.0592	0.9744
1945	P51580	-0.0359	0.907	0.9758	-0.2711	0.3925	0.6883	-0.0336	0.9208	0.9996
1946	P52790	0.0032	0.9969	0.9984	0.5481	0.3917	0.6883	-0.3856	0.6604	0.9996
1947	P78356	0.1548	0.6827	0.9067	-0.3554	0.3917	0.6883	0.0419	0.9201	0.9996
1948	Q8WZ73	0.2844	0.3564	0.8089	-0.2778	0.3924	0.6883	-0.1269	0.7056	0.9996
1949	Q92616	-0.0389	0.9076	0.9758	-0.2907	0.3925	0.6883	0.2904	0.428	0.9996
1950	Q96AC1	0.5061	0.064	0.7299	-0.2328	0.3925	0.6883	-0.3624	0.2191	0.9917
1951	Q9NP97	-0.0416	0.9591	0.9914	-0.7086	0.3927	0.6883	0.2025	0.8193	0.9996
1952	P54760	-0.1279	0.5769	0.8682	0.1983	0.3932	0.6884	0.1728	0.4897	0.9996
1953	A0A075B6Q5	-0.414	0.384	0.817	0.4081	0.3959	0.6892	0.4551	0.3802	0.9996
1954	O75935	0.0165	0.9392	0.9835	-0.1861	0.3977	0.6892	0.1535	0.5171	0.9996
1955	O95297	-0.3188	0.156	0.752	0.19	0.3996	0.6892	0.3926	0.1102	0.9744
1956	O95470	-0.4905	0.2866	0.7913	0.421	0.3988	0.6892	0.429	0.3832	0.9996
1957	O95571	0.9481	0.5679	0.8642	-0.6421	0.3989	0.6892	-0.6975	0.6839	0.9996
1958	P02790	-0.0211	0.947	0.9884	0.2724	0.3976	0.6892	-0.0771	0.8236	0.9996
1959	P05141;P12236	0.3928	0.2917	0.7913	-0.8718	0.3962	0.6892	NA	NA	NA
1960	P05814	-0.0723	0.7168	0.9211	0.1725	0.394	0.6892	0.0817	0.7072	0.9996
1961	P08195	-0.1171	0.4917	0.84	0.1457	0.3982	0.6892	0.0737	0.6909	0.9996
1962	P15144	-0.1489	0.7092	0.9183	0.3447	0.3948	0.6892	0.2215	0.6112	0.9996
1963	P15529	-0.3167	0.2895	0.7913	0.2549	0.3995	0.6892	0.3907	0.2319	0.9982
1964	P16144	-0.4418	0.4265	0.8254	0.4636	0.3983	0.6892	0.1321	0.8253	0.9996
1965	P20930	-0.4406	0.3363	0.8003	0.3903	0.399	0.6892	0.7606	0.1309	0.9744
1966	P29400	-0.2711	0.5011	0.8412	-0.3455	0.3972	0.6892	0.3416	0.4375	0.9996
1967	P30740	0.8651	0.0986	0.7377	-0.4416	0.3991	0.6892	-0.9896	0.0836	0.9744
1968	P35908	-0.1534	0.6567	0.8956	0.2954	0.3985	0.6892	0.2974	0.4305	0.9996
1969	P47929	0.1205	0.8907	0.9733	0.7017	0.3984	0.6892	0.4256	0.6529	0.9996
1970	P51153	0.0879	0.6489	0.8944	-0.1661	0.3962	0.6892	0.0616	0.7696	0.9996
1971	P62312	0.464	0.2039	0.7731	-0.3166	0.396	0.6892	-0.207	0.6027	0.9996
1972	P62993	0.4531	0.0287	0.7299	-0.1728	0.3987	0.6892	-0.3669	0.1004	0.9744
1973	P84095	0.4208	0.1225	0.752	-0.2319	0.3957	0.6892	-0.2101	0.475	0.9996
1974	Q15084	0.0314	0.8274	0.9559	-0.1245	0.3947	0.6892	-0.0081	0.9587	0.9996
1975	Q92896	-0.3283	0.1329	0.752	0.185	0.3982	0.6892	0.2806	0.2367	0.9982
1976	Q96C23	-0.2437	0.3488	0.8076	-0.2214	0.3995	0.6892	0.257	0.3648	0.9996
1977	Q96GX9	0.7038	0.1007	0.7377	-0.3631	0.3994	0.6892	-0.7763	0.1012	0.9744
1978	Q9H8L6	-0.4381	0.3642	0.8129	0.3819	0.3968	0.6892	0.3988	0.4437	0.9996
1979	Q9HAS3	-0.4654	0.2549	0.7831	0.3504	0.395	0.6892	0.3324	0.4541	0.9996
1980	Q9NRM0	-0.43	0.1423	0.752	0.2494	0.3963	0.6892	0.4941	0.1226	0.9744
1981	Q9NV70	-0.8698	0.0453	0.7299	-0.366	0.3974	0.6892	0.9658	0.0417	0.9744
1982	Q9Y6I3	0.1238	0.8257	0.9557	-0.415	0.3975	0.6892	0.1297	0.8325	0.9996
1983	Q6UX06	-0.6468	0.3257	0.7952	0.5592	0.4001	0.6893	0.4834	0.4994	0.9996
1984	Q9Y530	3.9493	0.0354	0.7299	-1.5342	0.4001	0.6893	-2.227	0.2588	0.9996
1985	Q99598	-0.0159	0.9577	0.9914	-0.2548	0.4006	0.6897	0.228	0.485	0.9996
1986	P78536	-0.0384	0.9317	0.9827	0.3831	0.4008	0.6898	0.049	0.9203	0.9996
1987	P10398	0.22	0.5213	0.8488	-0.2704	0.4012	0.6902	-0.4006	0.2912	0.9996
1988	O43677	-0.6097	0.4296	0.8254	0.7064	0.4017	0.6907	-0.0329	0.9689	0.9996
1989	Q99798	0.1435	0.8487	0.9632	-0.5042	0.4022	0.6908	0.4379	0.5896	0.9996
1990	Q9UBX1	-0.4234	0.1166	0.752	0.2264	0.4022	0.6908	0.4914	0.0955	0.9744
1991	O60927	0.7917	0.1494	0.752	0.4441	0.4031	0.6911	-0.3704	0.5711	0.9996
1992	P48740	-0.4372	0.2583	0.7831	0.3259	0.403	0.6911	0.245	0.5592	0.9996
1993	Q00577	0.0722	0.7739	0.9422	-0.2135	0.4026	0.6911	-0.0152	0.9559	0.9996
1994	Q92882	0.4066	0.2094	0.7763	-0.2726	0.403	0.6911	-0.2714	0.44	0.9996
1995	Q9H993	-0.2832	0.6768	0.903	-0.5798	0.4039	0.692	0.1427	0.8473	0.9996
1996	P18085	0.0422	0.7958	0.9471	-0.1377	0.4047	0.6924	0.0673	0.7051	0.9996
1997	P18850	-0.5686	0.0862	0.7299	0.2756	0.4049	0.6924	0.8505	0.0202	0.9744
1998	P27708	0.236	0.3878	0.817	-0.2311	0.4045	0.6924	-0.1517	0.611	0.9996
1999	Q9NTX5	0.2973	0.2852	0.7913	-0.2337	0.405	0.6924	-0.3264	0.282	0.9996
[truncated: 1,497 more rows]
