# Supplementary material for: Breast Milk Proteome: Changes in the Different Stages of Lactation and Impacts of Gestational Diabetes Mellitus and Body Mass Index
Source: Mol Nutr Food Res. 2025 Sep 1;69(22):e70225. doi: 10.1002/mnfr.70225 (PMC12643191; doi:10.1002/mnfr.70225)
Supplement: Supplementary file 5 — Supporting file 5: mnfr70225‐sup‐0005‐SuppMat.xlsx [file MNFR-69-e70225-s003.csv]

	proteins	BMI_scaled_eff_size	BMI_scaled_p-val	BMI_scaled_q-val	Conditionnon-GDM_eff_size	Conditionnon-GDM_p-val	Conditionnon-GDM_q-val	Conditionnon-GDM:BMI_scaled_eff_size	Conditionnon-GDM:BMI_scaled_p-val	Conditionnon-GDM:BMI_scaled_q-val
1	O60260	-12.7414	2e-04	0.2167	14.2311	0.00001	0.0132	13.882	1e-04	0.142
2	O14896	-3.1298	0.0035	0.879	3.7576	3e-04	0.5901	2.962	0.0084	0.879
3	P51397	-0.7782	0.0244	0.9983	1.2577	5e-04	0.619	0.925	0.0147	0.9864
4	A0A024RBG1;Q9NZJ9	-0.2709	0.6097	0.9983	0.5642	0.2594	0.9405	0.4851	0.3909	0.9993
5	A0A075B6J1	-1.6725	0.0768	0.9983	-1.0608	0.2423	0.9405	1.4798	0.1474	0.9993
6	A0A075B6P5;P01615	-3.9762	0.2141	0.9983	-1.3925	0.2397	0.9405	4.0917	0.2032	0.9993
7	A0A075B6S2;A2NJV5	0.9679	0.0844	0.9983	-0.6887	0.2215	0.9405	-1.1315	0.0665	0.9993
8	A0A075B6S9;P0DSN7	-0.1592	0.6421	0.9983	-0.3671	0.2917	0.9405	0.102	0.7847	0.9993
9	A0A087WSY6	-0.0189	0.9589	0.9983	-0.4055	0.2764	0.9405	-0.1689	0.6727	0.9993
10	A0A087WSZ0	0.0606	0.8343	0.9983	-0.5168	0.0823	0.9405	-0.1688	0.5933	0.9993
11	A0A087WW87;P01614	0.0432	0.8697	0.9983	-0.2738	0.3063	0.9405	-0.1548	0.5902	0.9993
12	A0A0A0MRZ8;P04433	-0.2212	0.5114	0.9983	-0.5047	0.1421	0.9405	0.0544	0.8819	0.9993
13	A0A0A0MRZ9	-1.211	0.029	0.9983	-0.5855	0.2896	0.9405	1.4233	0.0195	0.9993
14	A0A0B4J1U3	0.2778	0.6905	0.9983	-1.0857	0.1008	0.9405	-0.1343	0.8581	0.9993
15	A0A0B4J1Y8	0.5374	0.279	0.9983	-0.6174	0.2212	0.9405	-0.8792	0.1084	0.9993
16	A0A0B4J2D9;P0DP09	-0.18	0.6108	0.9983	-0.4535	0.2081	0.9405	0.3504	0.3653	0.9993
17	A0A0C4DH25	0.3981	0.1566	0.9983	-0.4272	0.1333	0.9405	-0.6629	0.033	0.9993
18	A0A0C4DH29	0.4072	0.5817	0.9983	-0.7836	0.2966	0.9405	-0.9753	0.2293	0.9993
19	A0A0C4DH32	0.1343	0.712	0.9983	-0.53	0.1568	0.9405	-0.0199	0.96	0.9993
20	A0A0C4DH34	0.1811	0.63	0.9983	-0.5531	0.1498	0.9405	-0.1644	0.6883	0.9993
21	A0A0C4DH39	-0.0322	0.9514	0.9983	-0.7661	0.1135	0.9405	0.2249	0.6912	0.9993
22	A0A0J9YX35	0.2296	0.3989	0.9983	-0.3154	0.2533	0.9405	-0.178	0.5479	0.9993
23	A0A1B0GTR4	-1.4403	0.3092	0.9983	-4.6685	0.1153	0.9405	NA	NA	NA
24	A1Z1Q3	-0.7996	0.4008	0.9983	-1.1389	0.2446	0.9405	1.4303	0.1716	0.9993
25	A2PYH4	-0.2689	0.6455	0.9983	0.799	0.1803	0.9405	0.4953	0.4382	0.9993
26	A2RUS2	-0.5546	0.3168	0.9983	0.804	0.1546	0.9405	0.8929	0.1421	0.9993
27	A4D1S5	0.2153	0.7151	0.9983	1.9225	0.0624	0.9405	NA	NA	NA
28	A5D8V6	-0.6911	0.1046	0.9983	0.7259	0.1054	0.9405	0.8537	0.0715	0.9993
29	A5YKK6	1.5283	0.083	0.9983	0.8804	0.2715	0.9405	-1.7207	0.079	0.9993
30	A6NDG6	-0.1253	0.6878	0.9983	0.44	0.167	0.9405	0.3172	0.3529	0.9993
31	A6NFQ2	-0.0232	0.9598	0.9983	0.5478	0.1865	0.9405	0.3098	0.5428	0.9993
32	A6NIZ1	-0.0356	0.8287	0.9983	0.2688	0.1109	0.9405	-0.0503	0.7791	0.9993
33	A8K2U0	1.514	0.0994	0.9983	-1.2627	0.1891	0.9405	-1.9369	0.0652	0.9993
34	A8MT19;Q8IUC4	-0.3356	0.4413	0.9983	0.8307	0.0727	0.9405	0.5797	0.2296	0.9993
35	O00159	-0.0848	0.7686	0.9983	0.3611	0.219	0.9405	0.0732	0.8158	0.9993
36	O00161	-0.1802	0.4267	0.9983	0.5221	0.0262	0.9405	0.3963	0.1127	0.9993
37	O00178	-0.6291	0.4705	0.9983	1.0229	0.1687	0.9405	0.6701	0.4746	0.9993
38	O00182	0.1269	0.6982	0.9983	0.4027	0.2268	0.9405	0.1003	0.7786	0.9993
39	O00244	-0.0839	0.7403	0.9983	0.5919	0.0244	0.9405	0.2925	0.2917	0.9993
40	O00299	-0.1263	0.5606	0.9983	0.3229	0.1451	0.9405	0.2586	0.2767	0.9993
41	O00308	-14.2018	0.1236	0.9983	-2.1478	0.186	0.9405	14.0098	0.1287	0.9993
42	O00468	0.0299	0.9306	0.9983	-0.3666	0.2935	0.9405	-0.2692	0.473	0.9993
43	O00487	-0.1434	0.7383	0.9983	0.5662	0.1959	0.9405	0.342	0.4661	0.9993
44	O00499	-0.0714	0.8174	0.9983	0.3909	0.2152	0.9405	0.0913	0.7867	0.9993
45	O00592	0.5639	0.0272	0.9983	-0.3973	0.1188	0.9405	-0.7923	0.0051	0.8732
46	O00622	1.0088	0.08	0.9983	-0.8538	0.1408	0.9405	-1.1756	0.062	0.9993
47	O00743	-0.0328	0.9345	0.9983	0.5386	0.1902	0.9405	0.1054	0.8092	0.9993
48	O00757	-0.2761	0.2771	0.9983	0.2635	0.3047	0.9405	0.4253	0.1272	0.9993
49	O00763	-0.1068	0.8018	0.9983	0.4596	0.2881	0.9405	0.117	0.8008	0.9993
50	O00764	-0.3343	0.3113	0.9983	0.4339	0.1953	0.9405	0.5593	0.1231	0.9993
51	O14498	0.0025	0.9909	0.9983	-0.3441	0.1275	0.9405	-0.1052	0.6621	0.9993
52	O14519;O75956	-0.1625	0.7948	0.9983	-0.8843	0.1769	0.9405	0.1013	0.8795	0.9993
53	O14530	-0.8957	0.0687	0.9983	1.0623	0.0166	0.9405	0.9487	0.0756	0.9993
54	O14641;Q92997	0.5963	0.7973	0.9983	2.2728	0.2367	0.9405	-1.1043	0.6657	0.9993
55	O14656	0.0518	0.8704	0.9983	-0.3739	0.2094	0.9405	0.012	0.9723	0.9993
56	O14745	-0.0498	0.7775	0.9983	0.2605	0.1486	0.9405	0.1031	0.5926	0.9993
57	O14841	-0.2725	0.4733	0.9983	0.4555	0.238	0.9405	0.377	0.3637	0.9993
58	O14908	-0.1651	0.5791	0.9983	0.496	0.1037	0.9405	0.3944	0.2273	0.9993
59	O14933	-0.5335	0.2807	0.9983	0.572	0.258	0.9405	0.9609	0.0796	0.9993
60	O14980	-0.3912	0.33	0.9983	0.6712	0.1025	0.9405	0.5176	0.2384	0.9993
61	O15056	-2.8758	0.0068	0.9549	3.1029	0.0034	0.9405	3.2014	0.0055	0.8732
62	O15066	-4.2291	0.0158	0.9983	3.2587	0.0091	0.9405	4.1918	0.0178	0.9993
63	O15067	0.0715	0.8265	0.9983	0.5235	0.1174	0.9405	-0.0806	0.8207	0.9993
64	O15143	-0.0072	0.9747	0.9983	0.2363	0.3019	0.9405	0.1045	0.6706	0.9993
65	O15212	-0.0707	0.8389	0.9983	0.4057	0.2516	0.9405	0.1285	0.7347	0.9993
66	O15217	-0.4152	0.2459	0.9983	0.4227	0.2531	0.9405	0.7128	0.0722	0.9993
67	O15230	0.0306	0.8905	0.9983	-0.3372	0.1381	0.9405	-0.155	0.5233	0.9993
68	O15264	-0.4288	0.1869	0.9983	0.5487	0.0968	0.9405	0.692	0.0534	0.9993
69	O15287	-0.07	0.9593	0.9983	-1.8798	0.27	0.9405	0.0686	0.9649	0.9993
70	O15305	-0.096	0.8127	0.9983	0.6645	0.1097	0.9405	0.3424	0.4398	0.9993
71	O15498	-0.0073	0.9731	0.9983	0.2927	0.1838	0.9405	0.1389	0.5558	0.9993
72	O15530	2.318	0.2512	0.9983	-3.1425	0.2683	0.9405	-1.3963	0.4898	0.9993
73	O15551	0.2955	0.6296	0.9983	-1.3593	0.0379	0.9405	0.2595	0.6961	0.9993
74	O43237	-0.3486	0.2895	0.9983	0.3529	0.2889	0.9405	0.349	0.3303	0.9993
75	O43240	0.5927	0.2561	0.9983	-1.2327	0.0223	0.9405	-0.9659	0.0925	0.9993
76	O43286	0.713	0.1054	0.9983	-0.8727	0.052	0.9405	-0.6659	0.1648	0.9993
77	O43347;Q96DH6	-0.3627	0.4542	0.9983	0.6475	0.161	0.9405	0.1102	0.8341	0.9993
78	O43447	-0.1125	0.7962	0.9983	0.723	0.0832	0.9405	0.2679	0.5695	0.9993
79	O43488	-0.0861	0.7716	0.9983	0.3319	0.2716	0.9405	0.1992	0.5389	0.9993
80	O43490	1.1026	0.0289	0.9983	-0.8253	0.1018	0.9405	-1.4763	0.0081	0.8764
81	O43583	-0.0823	0.7529	0.9983	0.271	0.308	0.9405	0.2217	0.4384	0.9993
82	O43592	-0.2446	0.5603	0.9983	0.4686	0.272	0.9405	0.3398	0.4586	0.9993
83	O43653	-0.1373	0.6846	0.9983	0.5321	0.1425	0.9405	-0.097	0.7964	0.9993
84	O43674	-0.0315	0.9333	0.9983	-0.6071	0.0905	0.9405	0.138	0.7353	0.9993
85	O43708	0.2822	0.3762	0.9983	0.6635	0.044	0.9405	-0.2377	0.4935	0.9993
86	O43813	-0.1903	0.4076	0.9983	0.4505	0.0564	0.9405	0.3123	0.2148	0.9993
87	O60234	-0.3345	0.3588	0.9983	0.8117	0.031	0.9405	0.5602	0.1613	0.9993
88	O60259	0.5871	0.1501	0.9983	-0.8538	0.0408	0.9405	-0.7747	0.0832	0.9993
89	O60266	0.004	0.9881	0.9983	0.5621	0.0412	0.9405	0.1616	0.5783	0.9993
90	O60477	0.2992	0.7743	0.9983	-1.2129	0.2759	0.9405	-0.727	0.5207	0.9993
91	O60488	-0.3518	0.3356	0.9983	0.5458	0.1422	0.9405	0.4652	0.2441	0.9993
92	O60502	-0.5778	0.4002	0.9983	-0.816	0.2489	0.9405	1.1376	0.1558	0.9993
93	O60543	-0.151	0.6361	0.9983	0.4819	0.1395	0.9405	0.3076	0.3782	0.9993
94	O60568	0.0312	0.8911	0.9983	-0.4049	0.0841	0.9405	-0.1138	0.6475	0.9993
95	O60664	-0.3235	0.1269	0.9983	0.4371	0.0434	0.9405	0.3784	0.1023	0.9993
96	O60687	-0.0213	0.9574	0.9983	-0.6233	0.1263	0.9405	-0.37	0.3959	0.9993
97	O60763	-0.2016	0.5522	0.9983	0.3511	0.3076	0.9405	0.3387	0.3611	0.9993
98	O60825	-1.2044	0.0125	0.9983	0.5148	0.1912	0.9405	1.2984	0.0116	0.9172
99	O60826	-0.0117	0.9677	0.9983	0.3705	0.2023	0.9405	0.1244	0.6925	0.9993
100	O60869	-0.127	0.6375	0.9983	0.2822	0.3026	0.9405	0.401	0.1762	0.9993
101	O60927	-1.458	0.0693	0.9983	1.7001	0.0235	0.9405	1.5184	0.0713	0.9993
102	O60936	-0.5877	0.1603	0.9983	0.4582	0.2639	0.9405	0.7609	0.0949	0.9993
103	O75084	1.0486	0.0053	0.879	-0.8461	0.024	0.9405	-1.2541	0.0024	0.8732
104	O75116	-0.4111	0.2182	0.9983	0.3462	0.3039	0.9405	0.2417	0.5043	0.9993
105	O75146	1.2702	0.0453	0.9983	-0.7972	0.1944	0.9405	-0.9821	0.1628	0.9993
106	O75179	-1.5023	0.3607	0.9983	2.5025	0.1415	0.9405	3.2342	0.0892	0.9993
107	O75191	-0.3101	0.37	0.9983	0.3312	0.3079	0.9405	0.0243	0.9478	0.9993
108	O75312	-0.197	0.6719	0.9983	1.0685	0.0301	0.9405	0.2393	0.6395	0.9993
109	O75339	0.3207	0.2926	0.9983	-0.6379	0.0418	0.9405	-0.5066	0.1299	0.9993
110	O75340	0.0657	0.8122	0.9983	0.3472	0.2176	0.9405	0.1192	0.6926	0.9993
111	O75342	-0.113	0.9347	0.9983	-1.3729	0.2584	0.9405	-0.8021	0.5804	0.9993
112	O75347	-0.0888	0.7445	0.9983	0.3668	0.187	0.9405	0.2708	0.3641	0.9993
113	O75351	0.1458	0.4107	0.9983	0.342	0.0604	0.9405	-0.092	0.6334	0.9993
114	O75355	-0.1847	0.5345	0.9983	0.4823	0.1127	0.9405	0.4192	0.1991	0.9993
115	O75368	0.1006	0.65	0.9983	0.2802	0.2147	0.9405	-0.0015	0.9949	0.9993
116	O75487	0.3269	0.4525	0.9983	-0.7654	0.086	0.9405	-0.6488	0.1745	0.9993
117	O75534	-0.129	0.8015	0.9983	0.545	0.2964	0.9405	0.2427	0.6647	0.9993
118	O75663	-0.5547	0.1929	0.9983	0.6164	0.0898	0.9405	0.6759	0.1386	0.9993
119	O75695	-0.3185	0.1501	0.9983	0.4469	0.0481	0.9405	0.4439	0.0678	0.9993
120	O75718	0.3042	0.2175	0.9983	-0.336	0.1786	0.9405	-0.3938	0.1445	0.9993
121	O75874	-0.1793	0.4568	0.9983	0.3821	0.1206	0.9405	0.2969	0.2604	0.9993
122	O75884	0.0071	0.9764	0.9983	0.4329	0.0813	0.9405	0.12	0.649	0.9993
123	O75891	-0.165	0.6219	0.9983	0.4406	0.1963	0.9405	0.3331	0.3629	0.9993
124	O75915	0.0369	0.9246	0.9983	0.4162	0.2937	0.9405	-0.0505	0.9055	0.9993
125	O76061	0.5547	0.114	0.9983	-0.4786	0.1758	0.9405	-0.7475	0.0524	0.9993
126	O94759	-2.4849	0.3952	0.9983	-8.7344	0.212	0.9405	NA	NA	NA
127	O94760	-0.2083	0.3494	0.9983	0.3866	0.0894	0.9405	0.3987	0.1038	0.9993
128	O94766	0.2759	0.2298	0.9983	-0.3197	0.1698	0.9405	-0.3437	0.1711	0.9993
129	O94856	-0.2602	0.518	0.9983	-0.7239	0.0797	0.9405	0.1161	0.791	0.9993
130	O94875	0.3755	0.3267	0.9983	-0.4467	0.2495	0.9405	-0.5164	0.2176	0.9993
131	O94903	-0.1598	0.6195	0.9983	0.4612	0.1604	0.9405	0.3173	0.3675	0.9993
132	O94919	0.3455	0.4697	0.9983	-1.0003	0.0291	0.9405	-0.2824	0.5843	0.9993
133	O94985	-0.1291	0.6524	0.9983	-0.4366	0.1362	0.9405	-0.0171	0.9564	0.9993
134	O95049	1.4801	0.0966	0.9983	1.4311	0.0727	0.9405	-1.5623	0.1024	0.9993
135	O95159	9.1766	0.00001	0.0025	1.6331	0.0171	0.9405	-9.016	0.00001	0.0058
136	O95237	-0.1101	0.8934	0.9983	-0.981	0.2678	0.9405	0.1607	0.8607	0.9993
137	O95249	-0.0123	0.971	0.9983	-1.2294	0.1715	0.9405	NA	NA	NA
138	O95336	-0.0972	0.6815	0.9983	0.331	0.171	0.9405	0.2304	0.3741	0.9993
139	O95352	-0.1417	0.6948	0.9983	0.3928	0.2862	0.9405	0.1637	0.6778	0.9993
140	O95394	-0.3568	0.1794	0.9983	0.4641	0.0861	0.9405	0.4974	0.0881	0.9993
141	O95460	8.0783	0.0069	0.9549	3.3792	0.0376	0.9405	-6.5875	0.0257	0.9993
142	O95467	1.088	0.041	0.9983	-0.6317	0.2358	0.9405	-1.2083	0.0376	0.9993
143	O95470	0.1379	0.8517	0.9983	-1.3175	0.0576	0.9405	0.2054	0.8016	0.9993
144	O95477	0.4717	0.3968	0.9983	-1.1407	0.0465	0.9405	-0.7334	0.2289	0.9993
145	O95479	0.3442	0.4372	0.9983	-0.5743	0.2023	0.9405	-0.2911	0.5462	0.9993
146	O95573	-0.2887	0.3245	0.9983	0.5491	0.0674	0.9405	0.4438	0.1672	0.9993
147	O95630	-0.0441	0.8696	0.9983	0.3136	0.2512	0.9405	0.216	0.4618	0.9993
148	O95685	-0.3901	0.4167	0.9983	0.5198	0.2907	0.9405	0.5188	0.3245	0.9993
149	O95715	0.5055	0.6449	0.9983	-1.7222	0.1356	0.9405	-1.7964	0.1543	0.9993
150	O95716	-0.1616	0.3663	0.9983	0.3095	0.0907	0.9405	0.2442	0.2125	0.9993
151	O95721	-0.1713	0.5571	0.9983	0.5719	0.057	0.9405	0.4268	0.1834	0.9993
152	O95793	-0.0912	0.5775	0.9983	-0.2147	0.1979	0.9405	0.0392	0.8258	0.9993
153	O95834	-0.0776	0.7589	0.9983	0.2984	0.2461	0.9405	0.2055	0.4569	0.9993
154	O95861	-0.0856	0.7634	0.9983	0.4369	0.1334	0.9405	0.2341	0.4517	0.9993
155	O95865	-0.345	0.1777	0.9983	0.4393	0.0915	0.9405	0.4822	0.0861	0.9993
156	O95994	-1.9799	0.005	0.879	1.8522	0.0092	0.9405	2.3631	0.0023	0.8732
157	O96007	-0.8511	0.3771	0.9983	1.2912	0.0322	0.9405	1.7216	0.0989	0.9993
158	O96013	-0.0456	0.8751	0.9983	0.4105	0.1671	0.9405	0.212	0.5036	0.9993
159	O96033	-0.1315	0.666	0.9983	0.4176	0.1791	0.9405	0.2923	0.3806	0.9993
160	P00167	-0.1238	0.6271	0.9983	0.5314	0.0435	0.9405	0.1077	0.6982	0.9993
161	P00352	-0.4845	0.2072	0.9983	0.7556	0.0545	0.9405	0.5326	0.2036	0.9993
162	P00450	-0.1858	0.359	0.9983	-0.2168	0.2906	0.9405	0.1558	0.4797	0.9993
163	P00492	-0.0029	0.9917	0.9983	0.3702	0.1865	0.9405	0.04	0.8938	0.9993
164	P00558	-0.0643	0.7632	0.9983	0.3009	0.1676	0.9405	0.1998	0.3925	0.9993
165	P00568	-0.1196	0.7294	0.9983	0.3618	0.303	0.9405	0.2459	0.5149	0.9993
166	P00734	-0.2587	0.2262	0.9983	-0.221	0.3054	0.9405	0.1748	0.4509	0.9993
167	P00739	0.0686	0.8051	0.9983	-0.3112	0.2712	0.9405	-0.0715	0.8136	0.9993
168	P00740	-0.0972	0.7362	0.9983	-0.5375	0.0702	0.9405	-0.1917	0.5428	0.9993
169	P00742	-0.0518	0.8696	0.9983	-0.4126	0.1996	0.9405	-0.139	0.6863	0.9993
170	P00749	4.4527	0.1519	0.9983	3.6286	0.0476	0.9405	-3.0812	0.3208	0.9993
171	P00751	0.0416	0.8387	0.9983	-0.2242	0.2811	0.9405	-0.1372	0.5391	0.9993
172	P00918	0.2787	0.3165	0.9983	0.4122	0.1453	0.9405	-0.1753	0.5619	0.9993
173	P00995	0.6608	0.2609	0.9983	-0.9347	0.137	0.9405	-0.9236	0.1601	0.9993
174	P01011	0.9499	0.0602	0.9983	-0.8476	0.0958	0.9405	-1.4484	0.0098	0.9172
175	P01023	-0.0642	0.8022	0.9983	-0.2865	0.2722	0.9405	-0.014	0.96	0.9993
176	P01133	0.0178	0.933	0.9983	-0.2757	0.2027	0.9405	-0.1538	0.5073	0.9993
177	P01602	0.0027	0.9934	0.9983	-0.4356	0.1895	0.9405	0.0014	0.997	0.9993
178	P01704	0.3788	0.6622	0.9983	-1.2828	0.1562	0.9405	0.2896	0.7667	0.9993
179	P01706	-0.3157	0.5209	0.9983	-0.6859	0.1712	0.9405	0.199	0.7101	0.9993
180	P01715	0.2251	0.5802	0.9983	-3.789	0.0049	0.9405	NA	NA	NA
181	P01721	-0.249	0.5572	0.9983	-0.4755	0.27	0.9405	0.4126	0.3737	0.9993
182	P01763	-0.807	0.0304	0.9983	0.5835	0.1171	0.9405	0.8006	0.048	0.9993
183	P01772	-0.7859	0.6373	0.9983	3.9694	0.0219	0.9405	0.4632	0.7923	0.9993
184	P01860	0.3235	0.3344	0.9983	-0.5278	0.1222	0.9405	-0.4975	0.1755	0.9993
185	P01880	0.2882	0.7293	0.9983	-0.9374	0.2008	0.9405	-0.1694	0.8491	0.9993
186	P01889	-0.4197	0.1458	0.9983	0.5123	0.0807	0.9405	0.2961	0.3434	0.9993
187	P02042	3.275	0.0389	0.9983	-1.8547	0.278	0.9405	-3.204	0.0637	0.9993
188	P02462	0.2753	0.4252	0.9983	-0.5333	0.1301	0.9405	-0.5955	0.1174	0.9993
189	P02647	-0.5835	0.0159	0.9983	0.2434	0.3067	0.9405	0.5081	0.0514	0.9993
190	P02654	-0.0964	0.7364	0.9983	0.3059	0.2935	0.9405	-0.0496	0.8737	0.9993
191	P02656	-0.4946	0.0165	0.9983	0.3016	0.1403	0.9405	0.3877	0.0803	0.9993
192	P02745	0.2889	0.3174	0.9983	-0.8865	0.0042	0.9405	-0.4623	0.1467	0.9993
193	P02749	-0.0579	0.8324	0.9983	-0.3819	0.1719	0.9405	-0.0986	0.7412	0.9993
194	P02765	-0.1615	0.3621	0.9983	-0.2423	0.1787	0.9405	0.2452	0.2065	0.9993
195	P02766	0.0661	0.7708	0.9983	-0.27	0.2422	0.9405	-0.0884	0.7208	0.9993
196	P02790	-0.0461	0.8123	0.9983	-0.2651	0.1806	0.9405	0.0707	0.7383	0.9993
197	P02794	0.3829	0.2109	0.9983	-0.6524	0.0379	0.9405	-0.5877	0.0808	0.9993
198	P03952	0.0212	0.9047	0.9983	-0.1915	0.2885	0.9405	-0.1105	0.5686	0.9993
199	P03973	0.8336	0.0171	0.9983	-0.802	0.0229	0.9405	-1.0646	0.0058	0.8732
200	P04075	-0.0425	0.8702	0.9983	0.2817	0.2866	0.9405	0.1941	0.4945	0.9993
201	P04156	0.2477	0.3922	0.9983	-0.3597	0.2211	0.9405	-0.3397	0.2831	0.9993
202	P04180	-0.4208	0.1977	0.9983	-0.8103	0.0165	0.9405	0.3187	0.3688	0.9993
203	P04196	0.2269	0.273	0.9983	-0.3531	0.0944	0.9405	-0.3113	0.1694	0.9993
204	P04217	-0.2212	0.4239	0.9983	-0.3018	0.2818	0.9405	0.1135	0.7059	0.9993
205	P04278	0.0114	0.972	0.9983	-0.572	0.0874	0.9405	-0.1512	0.6706	0.9993
206	P04440	0.4475	0.7932	0.9983	-2.1227	0.1817	0.9405	-0.3679	0.8403	0.9993
207	P04843	0.1322	0.5018	0.9983	-0.2263	0.2575	0.9405	-0.2429	0.2598	0.9993
208	P05067	0.3231	0.2009	0.9983	-0.455	0.0772	0.9405	-0.572	0.0406	0.9993
209	P05089	-0.8291	0.0925	0.9983	-0.5361	0.2776	0.9405	0.8317	0.1209	0.9993
210	P05109	0.2902	0.6032	0.9983	-0.881	0.1229	0.9405	-0.4786	0.4327	0.9993
211	P05114	-0.4228	0.6047	0.9983	-3.1369	0.1215	0.9405	NA	NA	NA
212	P05120	2.7032	0.2068	0.9983	-2.4376	0.2728	0.9405	-1.9801	0.3752	0.9993
213	P05156	0.028	0.9032	0.9983	-0.3433	0.1442	0.9405	-0.248	0.325	0.9993
214	P05164	0.7422	0.2453	0.9983	-0.7123	0.271	0.9405	-0.8758	0.2093	0.9993
215	P05362	0.5294	0.066	0.9983	-0.5359	0.0657	0.9405	-0.7809	0.0143	0.9797
216	P05386	-1.1269	0.0714	0.9983	1.694	0.0079	0.9405	1.2778	0.0701	0.9993
217	P05413	-0.2344	0.2961	0.9983	0.484	0.0361	0.9405	0.4266	0.0844	0.9993
218	P05546	0.0106	0.9448	0.9983	-0.194	0.2137	0.9405	-0.0623	0.709	0.9993
219	P05556	0.1243	0.6757	0.9983	0.3758	0.2144	0.9405	-0.2278	0.4827	0.9993
220	P05783	0.0783	0.8079	0.9983	0.4093	0.2124	0.9405	-0.1394	0.6914	0.9993
221	P05997	-0.1187	0.7488	0.9983	-0.8453	0.028	0.9405	0.3028	0.4549	0.9993
222	P06280	0.1499	0.5154	0.9983	-0.3608	0.1255	0.9405	-0.2189	0.3848	0.9993
223	P06730	0.0044	0.99	0.9983	0.4071	0.2587	0.9405	0.1243	0.7477	0.9993
224	P06744	0.061	0.792	0.9983	0.2861	0.225	0.9405	0.074	0.7694	0.9993
225	P06858	0.2718	0.3533	0.9983	-0.6648	0.0281	0.9405	-0.4352	0.1753	0.9993
226	P06865	0.0946	0.6002	0.9983	-0.2185	0.2342	0.9405	-0.1254	0.5245	0.9993
227	P06899;P23527;P33778;Q16778;Q8N257	-0.081	0.9375	0.9983	-1.2915	0.2207	0.9405	-0.1913	0.8653	0.9993
228	P07108	-0.1267	0.6364	0.9983	0.4127	0.1321	0.9405	0.2523	0.3894	0.9993
229	P07203	-0.2568	0.443	0.9983	0.5544	0.1053	0.9405	0.3168	0.386	0.9993
230	P07225	-0.4002	0.4281	0.9983	-0.5441	0.288	0.9405	0.18	0.7431	0.9993
231	P07711	-0.3596	0.4991	0.9983	-0.5414	0.2788	0.9405	0.3751	0.5138	0.9993
232	P07737	0.0185	0.9392	0.9983	0.3184	0.1979	0.9405	0.1218	0.6452	0.9993
233	P07942	-0.176	0.4414	0.9983	-0.2617	0.2593	0.9405	0.1752	0.4818	0.9993
234	P07947	0.0855	0.6943	0.9983	0.2776	0.2105	0.9405	0.0219	0.9264	0.9993
235	P07949	0.2707	0.2504	0.9983	-0.3375	0.1578	0.9405	-0.3049	0.2353	0.9993
236	P07954	-0.1397	0.646	0.9983	0.3554	0.2506	0.9405	0.1574	0.6352	0.9993
237	P08133	-0.6729	0.0709	0.9983	0.5268	0.159	0.9405	0.7265	0.0737	0.9993
238	P08134	-0.1489	0.375	0.9983	0.2506	0.143	0.9405	0.2358	0.1999	0.9993
239	P08174	0.1699	0.4765	0.9983	-0.3126	0.198	0.9405	-0.2346	0.3682	0.9993
240	P08237	-0.8579	0.2244	0.9983	1.6744	0.0345	0.9405	1.2771	0.1538	0.9993
241	P08253	0.2869	0.2856	0.9983	-0.4062	0.1372	0.9405	-0.344	0.241	0.9993
242	P08263;P09210	-0.5975	0.2368	0.9983	0.6491	0.2076	0.9405	0.6589	0.2351	0.9993
243	P08294	0.295	0.2236	0.9983	-0.4234	0.0866	0.9405	-0.213	0.4184	0.9993
244	P08519	-3.2561	0.0212	0.9983	3.5755	0.0168	0.9405	2.694	0.0682	0.9993
245	P08567	6.0914	0.2994	0.9983	2.9223	0.2215	0.9405	-6.1496	0.2962	0.9993
246	P08572	0.5301	0.085	0.9983	-0.5988	0.0552	0.9405	-0.7304	0.0311	0.9993
247	P08582	0.6637	0.0935	0.9983	-0.4456	0.2613	0.9405	-0.806	0.0627	0.9993
248	P08729	0.3223	0.3946	0.9983	-0.5057	0.1888	0.9405	-0.6003	0.1489	0.9993
249	P08758	-0.0187	0.9362	0.9983	0.2911	0.2205	0.9405	0.1031	0.6853	0.9993
250	P09172	-1.1977	0.1203	0.9983	-0.8233	0.2592	0.9405	1.1715	0.1567	0.9993
251	P09417	0.0819	0.7312	0.9983	0.4727	0.0545	0.9405	0.0128	0.9607	0.9993
252	P09429	0.8347	0.5266	0.9983	-1.679	0.2119	0.9405	-0.4342	0.7622	0.9993
253	P09467	-0.2134	0.461	0.9983	0.3129	0.2868	0.9405	0.3577	0.2592	0.9993
254	P09488	-1.1918	0.1312	0.9983	0.9281	0.2426	0.9405	1.4056	0.1033	0.9993
255	P09543	0.0183	0.9329	0.9983	0.2837	0.2003	0.9405	0.0112	0.9623	0.9993
256	P09622	-1.65	0.0433	0.9983	1.5983	0.0431	0.9405	1.6983	0.0537	0.9993
257	P09913	-1.1999	0.0407	0.9983	0.7721	0.2032	0.9405	1.0107	0.1097	0.9993
258	P09914	-1.3199	0.3143	0.9983	2.6408	0.1002	0.9405	1.6946	0.2207	0.9993
259	P09972	0.0057	0.9847	0.9983	0.4173	0.1691	0.9405	0.1004	0.7568	0.9993
260	P0C091	0.0349	0.9688	0.9983	-0.9829	0.2791	0.9405	0.106	0.9133	0.9993
261	P0C0L4	0.7929	0.1056	0.9983	-0.8238	0.0966	0.9405	-1.3605	0.0126	0.9381
262	P0C0L5	0.9435	0.0967	0.9983	-0.8363	0.144	0.9405	-1.617	0.0106	0.9172
263	P0C0S8;P20671;Q16777;Q6FI13;Q96KK5;Q99878;Q9BTM1	0.2507	0.6345	0.9983	-1.1304	0.0382	0.9405	-0.2989	0.6033	0.9993
264	P0DJI9	0.2508	0.704	0.9983	-0.7005	0.2964	0.9405	-1.0086	0.1652	0.9993
265	P0DMQ5	0.0247	0.945	0.9983	-0.4236	0.2442	0.9405	-0.1909	0.6244	0.9993
266	P0DOX3	-0.2381	0.4995	0.9983	-0.4217	0.2393	0.9405	0.1061	0.7822	0.9993
267	P0DOX5	0.3153	0.1035	0.9983	-0.2968	0.1288	0.9405	-0.4307	0.0431	0.9993
268	P0DP23;P0DP24;P0DP25	-0.2102	0.3667	0.9983	0.4299	0.0716	0.9405	0.3788	0.1388	0.9993
269	P0DP57	0.3605	0.5386	0.9983	-1.1109	0.1383	0.9405	-0.6531	0.3589	0.9993
270	P0DTE1	0.1737	0.8097	0.9983	-0.8857	0.2282	0.9405	-0.1176	0.8812	0.9993
271	P0DTE7;P0DTE8;P0DUB6	0.3526	0.4375	0.9983	-0.8298	0.0748	0.9405	-0.3188	0.5194	0.9993
272	P10092	2.2552	0.0653	0.9983	-1.9147	0.0957	0.9405	-3.2663	0.0152	0.9907
273	P10301	-0.115	0.6028	0.9983	0.415	0.0678	0.9405	0.2524	0.2972	0.9993
274	P10321	-0.256	0.4423	0.9983	0.6279	0.0665	0.9405	0.2226	0.5397	0.9993
275	P10398	-0.3774	0.4136	0.9983	0.9833	0.0327	0.9405	1.143	0.0415	0.9993
276	P10586	0.1437	0.5159	0.9983	-0.2672	0.2348	0.9405	-0.2937	0.2261	0.9993
277	P10599	-0.2384	0.3347	0.9983	0.3583	0.154	0.9405	0.4099	0.131	0.9993
278	P10643	-0.376	0.212	0.9983	-0.3632	0.2327	0.9405	0.4203	0.201	0.9993
279	P10644	-0.0634	0.8077	0.9983	0.5776	0.0324	0.9405	0.3605	0.2081	0.9993
280	P10721	1.2706	0.0152	0.9983	-0.7248	0.1618	0.9405	-1.6868	0.0036	0.8732
281	P10768	-0.1158	0.6429	0.9983	0.3258	0.2005	0.9405	0.2207	0.4189	0.9993
282	P10909	0.4589	0.1208	0.9983	-0.5712	0.0578	0.9405	-0.9258	0.0053	0.8732
283	P11047	-0.1164	0.5625	0.9983	-0.3063	0.1358	0.9405	0.0783	0.7207	0.9993
284	P11142	-0.1345	0.5185	0.9983	0.3472	0.1036	0.9405	0.227	0.3194	0.9993
285	P11216	-0.1301	0.7322	0.9983	0.456	0.2387	0.9405	0.2541	0.5405	0.9993
286	P11464	-0.1589	0.7731	0.9983	-0.9132	0.1102	0.9405	0.185	0.7632	0.9993
287	P11717	0.183	0.4838	0.9983	-0.3196	0.229	0.9405	-0.2992	0.2955	0.9993
288	P11766	-0.1853	0.4668	0.9983	0.3682	0.1559	0.9405	0.2815	0.3119	0.9993
289	P12109	0.3223	0.4404	0.9983	-0.5392	0.2043	0.9405	-0.4046	0.3751	0.9993
290	P12111	0.255	0.3043	0.9983	-0.4431	0.0807	0.9405	-0.2518	0.3516	0.9993
291	P12272	0.0272	0.9492	0.9983	-0.7729	0.0785	0.9405	-0.0409	0.93	0.9993
292	P12429	-0.1298	0.6665	0.9983	0.4302	0.144	0.9405	0.2527	0.4395	0.9993
293	P12830	0.0459	0.8669	0.9983	-0.3475	0.2131	0.9405	-0.1651	0.5807	0.9993
294	P12956	0.1107	0.9053	0.9983	-0.9327	0.2857	0.9405	-0.5444	0.5885	0.9993
295	P13284	0.1678	0.5122	0.9983	-0.5641	0.0332	0.9405	-0.2279	0.4151	0.9993
296	P13497	-0.0587	0.8419	0.9983	-0.5059	0.0941	0.9405	-0.0317	0.9212	0.9993
297	P13688	-0.1111	0.6314	0.9983	0.4322	0.0695	0.9405	0.1154	0.6476	0.9993
298	P13727	-0.0724	0.908	0.9983	-0.8104	0.1868	0.9405	0.2543	0.7076	0.9993
299	P13762	-0.7775	0.1349	0.9983	0.8708	0.1107	0.9405	0.8154	0.1642	0.9993
300	P13928;Q5VT79	2.0827	0.1293	0.9983	-1.6061	0.2116	0.9405	-1.917	0.176	0.9993
301	P14209	0.1881	0.6043	0.9983	-0.8705	0.0229	0.9405	-0.5617	0.161	0.9993
302	P14324	-0.1782	0.5228	0.9983	0.3451	0.2238	0.9405	0.331	0.2785	0.9993
303	P14543	-0.0113	0.9561	0.9983	-0.2851	0.1725	0.9405	0.0709	0.7508	0.9993
304	P14550	-0.0593	0.8477	0.9983	0.3478	0.2681	0.9405	0.2776	0.411	0.9993
305	P14555	-1.4606	0.1307	0.9983	1.8303	0.043	0.9405	0.9756	0.3726	0.9993
306	P14598	1.1257	0.8964	0.9983	-4.5365	0.2773	0.9405	-0.7352	0.9332	0.9993
307	P14621	-0.3894	0.1874	0.9983	0.4149	0.1651	0.9405	0.5769	0.0755	0.9993
308	P14778	-0.1565	0.4254	0.9983	-0.3461	0.0851	0.9405	0.1567	0.4638	0.9993
309	P14780	0.7801	0.3194	0.9983	-0.9322	0.2405	0.9405	-0.5056	0.5471	0.9993
310	P15090	0.4643	0.6625	0.9983	-2.4986	0.0135	0.9405	-1.2594	0.2732	0.9993
311	P15121	-0.9113	0.4834	0.9983	-1.7827	0.2307	0.9405	0.8963	0.5966	0.9993
312	P15311	-0.2432	0.2584	0.9983	0.3205	0.1427	0.9405	0.4551	0.0556	0.9993
313	P15428	0.993	0.5808	0.9983	-1.7316	0.1334	0.9405	-3.0653	0.1311	0.9993
314	P15509	-0.094	0.6687	0.9983	-0.3482	0.1214	0.9405	-0.0371	0.8769	0.9993
315	P15907	0.5064	0.073	0.9983	-0.5975	0.0376	0.9405	-0.8477	0.0071	0.8732
316	P15941	-0.1976	0.4445	0.9983	0.4727	0.0746	0.9405	0.4022	0.1569	0.9993
317	P16144	1.1814	0.3873	0.9983	-1.3956	0.208	0.9405	-0.8318	0.5735	0.9993
318	P16298	0.4641	0.6953	0.9983	1.3246	0.1675	0.9405	0.2782	0.8276	0.9993
319	P16333	-0.1846	0.6467	0.9983	0.4458	0.2788	0.9405	0.5246	0.2411	0.9993
320	P16403	2.1927	0.2623	0.9983	2.2501	0.0738	0.9405	-1.5477	0.4369	0.9993
321	P16671	0.0156	0.9241	0.9983	0.2655	0.114	0.9405	0.0117	0.9479	0.9993
322	P17181	0.0815	0.7156	0.9983	-0.3893	0.0899	0.9405	-0.1024	0.6747	0.9993
323	P17405	-0.0114	0.9675	0.9983	-0.4545	0.1122	0.9405	-0.1474	0.6286	0.9993
324	P17812	0.5996	0.5288	0.9983	1.3587	0.1295	0.9405	-0.37	0.7176	0.9993
325	P17813	0.302	0.3075	0.9983	-0.4584	0.1281	0.9405	-0.3658	0.2576	0.9993
326	P17844	0.3458	0.5667	0.9983	-1.1837	0.0465	0.9405	-0.1045	0.8724	0.9993
327	P17858	0.0395	0.917	0.9983	0.4067	0.2919	0.9405	0.0389	0.9252	0.9993
328	P17936	-0.5726	0.1021	0.9983	0.4581	0.1934	0.9405	0.678	0.0766	0.9993
329	P18085	-0.1526	0.4843	0.9983	0.2391	0.2802	0.9405	0.2853	0.2329	0.9993
330	P18669	-0.0137	0.9594	0.9983	0.3226	0.2374	0.9405	0.1986	0.4978	0.9993
331	P19012	0.3188	0.7141	0.9983	-1.3117	0.1592	0.9405	-0.2811	0.7683	0.9993
332	P19021	0.5478	0.1011	0.9983	-0.5346	0.1132	0.9405	-0.7552	0.0399	0.9993
333	P19022	-0.7609	0.5271	0.9983	-1.0912	0.254	0.9405	0.7522	0.56	0.9993
334	P19367	0.3938	0.4683	0.9983	-0.8167	0.131	0.9405	-0.2973	0.6131	0.9993
335	P19440	-0.305	0.1395	0.9983	0.3414	0.1028	0.9405	0.2826	0.2079	0.9993
336	P19623	-0.3315	0.3356	0.9983	0.4109	0.239	0.9405	0.6117	0.1065	0.9993
337	P19875	-0.0329	0.9088	0.9983	-0.3612	0.2174	0.9405	0.1637	0.6017	0.9993
338	P19957	1.2676	0.0017	0.8153	-0.684	0.0823	0.9405	-1.3807	0.0017	0.8732
339	P20023	-0.1378	0.6496	0.9983	-0.323	0.2973	0.9405	0.1453	0.6642	0.9993
340	P20073	-0.1046	0.6119	0.9983	0.2411	0.2501	0.9405	0.1844	0.413	0.9993
341	P20340	-0.0894	0.6054	0.9983	0.2541	0.1506	0.9405	0.2225	0.2413	0.9993
342	P20700	0.5794	0.3027	0.9983	-0.9153	0.128	0.9405	-0.5305	0.3977	0.9993
343	P20933	0.3092	0.3578	0.9983	-0.4936	0.1507	0.9405	-0.3736	0.3096	0.9993
344	P20936	1.0083	0.2196	0.9983	1.6272	0.0422	0.9405	-0.8524	0.3426	0.9993
345	P21128	8.463	0.0256	0.9983	-3.4169	0.2591	0.9405	-11.1266	0.0117	0.9172
346	P21217	0.2262	0.4416	0.9983	-0.385	0.1979	0.9405	-0.3527	0.2729	0.9993
347	P21399	-0.1721	0.4986	0.9983	0.3368	0.1933	0.9405	0.2288	0.41	0.9993
348	P21796	0.4507	0.7484	0.9983	-2.0776	0.0879	0.9405	-1.8659	0.2142	0.9993
349	P21860	0.5191	0.1931	0.9983	-0.5967	0.156	0.9405	-0.7324	0.0965	0.9993
350	P21964	-0.4967	0.2306	0.9983	0.4839	0.2477	0.9405	0.7127	0.1168	0.9993
351	P22105	-0.0524	0.8425	0.9983	-0.4675	0.0846	0.9405	-0.018	0.9501	0.9993
352	P22223	0.2227	0.5427	0.9983	-0.5297	0.1557	0.9405	-0.4153	0.2997	0.9993
353	P22307	-0.2786	0.2955	0.9983	0.2875	0.2857	0.9405	0.4067	0.1633	0.9993
354	P22528;P35321	0.1151	0.8934	0.9983	-1.3624	0.1726	0.9405	-0.412	0.6636	0.9993
355	P22531;P35325;P35326	2.4511	0.2741	0.9983	-3.6015	0.1561	0.9405	-4.308	0.1045	0.9993
356	P22532	2.4851	0.0362	0.9983	-2.0575	0.1568	0.9405	-4.6109	0.0075	0.8732
357	P22676	-0.2053	0.4693	0.9983	0.3125	0.2777	0.9405	0.4182	0.1795	0.9993
358	P22692	0.149	0.5246	0.9983	-0.4037	0.0925	0.9405	-0.3122	0.2242	0.9993
359	P22694	0.0537	0.8585	0.9983	0.3684	0.2301	0.9405	0.0436	0.8945	0.9993
360	P22735	-0.7334	0.6487	0.9983	-1.8018	0.2773	0.9405	0.455	0.7889	0.9993
361	P23142	-0.0294	0.8901	0.9983	-0.3184	0.1437	0.9405	0.0075	0.9741	0.9993
362	P23246	0.9711	0.1591	0.9983	0.778	0.2888	0.9405	-0.7449	0.3284	0.9993
363	P23280	-0.0743	0.7889	0.9983	-0.3125	0.2682	0.9405	0.0041	0.9892	0.9993
364	P23297	-0.0969	0.7835	0.9983	0.3651	0.3083	0.9405	0.2646	0.4922	0.9993
365	P23528	-0.0138	0.9526	0.9983	0.2517	0.2875	0.9405	0.2137	0.4015	0.9993
366	P23921	0.4753	0.757	0.9983	1.9029	0.2048	0.9405	0.5259	0.744	0.9993
367	P24043	0.0975	0.7879	0.9983	-0.8671	0.027	0.9405	-0.1529	0.7028	0.9993
368	P24298	-0.3167	0.1956	0.9983	0.4738	0.0581	0.9405	0.4818	0.0734	0.9993
369	P24534	-0.1715	0.5566	0.9983	0.3965	0.1822	0.9405	0.2091	0.5112	0.9993
370	P24666	-0.6641	0.1386	0.9983	0.8892	0.0369	0.9405	0.5163	0.2826	0.9993
371	P25325	-0.1881	0.5007	0.9983	0.3957	0.1646	0.9405	0.4069	0.1847	0.9993
372	P25391	0.3746	0.3491	0.9983	-0.7928	0.0546	0.9405	-0.5161	0.2394	0.9993
373	P25445	-0.6106	0.0766	0.9983	0.6454	0.0645	0.9405	0.7804	0.0392	0.9993
374	P25686	-0.2597	0.3256	0.9983	0.5462	0.0444	0.9405	0.3147	0.2752	0.9993
375	P26038	0.1115	0.4773	0.9983	0.2707	0.092	0.9405	-0.0316	0.8529	0.9993
376	P26368	1.444	0.2084	0.9983	-1.5217	0.0393	0.9405	-1.2002	0.3226	0.9993
377	P26447	1.2492	0.0412	0.9983	-0.645	0.3009	0.9405	-1.1415	0.0893	0.9993
378	P26885	-0.1522	0.5256	0.9983	0.4463	0.0701	0.9405	0.3256	0.2159	0.9993
379	P26992	0.1701	0.6435	0.9983	0.3851	0.3022	0.9405	-0.2576	0.5208	0.9993
380	P27105	-0.0011	0.9961	0.9983	0.3128	0.1686	0.9405	0.1466	0.5464	0.9993
381	P27144	-0.9151	0.2347	0.9983	1.2769	0.0602	0.9405	0.6348	0.4331	0.9993
382	P27348	-0.0696	0.7916	0.9983	0.3044	0.2563	0.9405	0.197	0.4939	0.9993
383	P27701	-0.1568	0.5303	0.9983	0.2859	0.26	0.9405	0.2645	0.333	0.9993
384	P27918	0.4237	0.3426	0.9983	-0.7173	0.1162	0.9405	-0.7258	0.1389	0.9993
385	P28161	-1.0938	0.0168	0.9983	1.2524	0.0072	0.9405	1.364	0.0067	0.8732
386	P28838	0.0823	0.8016	0.9983	0.3771	0.2578	0.9405	-0.0681	0.8487	0.9993
387	P29279	1.7089	0.3644	0.9983	-1.3999	0.2206	0.9405	-1.494	0.4422	0.9993
388	P29373	-0.0085	0.9719	0.9983	0.4754	0.0551	0.9405	0.102	0.6971	0.9993
389	P29992	-0.0536	0.7614	0.9983	0.4399	0.0168	0.9405	0.183	0.3434	0.9993
390	P30041	-0.1199	0.6613	0.9983	0.3435	0.2179	0.9405	0.2682	0.3706	0.9993
391	P30044	-0.2275	0.314	0.9983	0.3439	0.1349	0.9405	0.3624	0.1439	0.9993
392	P30046	0.0182	0.9513	0.9983	0.4044	0.1845	0.9405	0.0901	0.7821	0.9993
393	P30085	-0.1795	0.6167	0.9983	0.371	0.3082	0.9405	0.3636	0.354	0.9993
394	P30086	-0.2238	0.2112	0.9983	0.3567	0.0515	0.9405	0.3429	0.0815	0.9993
395	P30154	-0.6024	0.8859	0.9983	3.2553	0.2209	0.9405	-0.3876	0.927	0.9993
396	P31146	0.5667	0.6184	0.9983	-1.2373	0.2466	0.9405	-0.918	0.4563	0.9993
397	P31150	-0.1649	0.4267	0.9983	0.2436	0.2476	0.9405	0.3244	0.1549	0.9993
398	P31151	0.0188	0.962	0.9983	-0.5147	0.2012	0.9405	-0.0403	0.9253	0.9993
399	P31689	-0.0059	0.9812	0.9983	0.4251	0.0986	0.9405	0.0313	0.9089	0.9993
400	P31749	-0.6354	0.0752	0.9983	0.9119	0.014	0.9405	0.7361	0.0602	0.9993
401	P31946	-0.0339	0.8805	0.9983	0.248	0.2796	0.9405	0.2158	0.3821	0.9993
402	P32189	-0.2134	0.4993	0.9983	0.3838	0.232	0.9405	0.4533	0.1913	0.9993
403	P32929	-0.2203	0.3493	0.9983	0.4254	0.0775	0.9405	0.3493	0.1759	0.9993
404	P33121	-0.3563	0.1682	0.9983	0.3002	0.2494	0.9405	0.4933	0.0822	0.9993
405	P33151	-0.1028	0.7135	0.9983	-0.4656	0.118	0.9405	-0.0495	0.8708	0.9993
406	P35052	-0.0524	0.869	0.9983	-0.3679	0.2552	0.9405	0.0042	0.9904	0.9993
407	P35222	0.2794	0.4987	0.9983	-0.5261	0.1771	0.9405	-0.1162	0.7939	0.9993
408	P35237	-0.0312	0.9069	0.9983	0.3884	0.1541	0.9405	0.0767	0.7921	0.9993
409	P35241	-0.0648	0.7201	0.9983	0.2909	0.1164	0.9405	0.1855	0.3489	0.9993
410	P35244	0.6288	0.1729	0.9983	1.9458	0.0968	0.9405	NA	NA	NA
411	P35270	-0.1368	0.6967	0.9983	0.4043	0.2574	0.9405	0.361	0.3474	0.9993
412	P35442	0.8746	0.0659	0.9983	-0.6316	0.185	0.9405	-0.9106	0.0786	0.9993
413	P35520	0.7429	0.1271	0.9983	0.7946	0.1071	0.9405	-0.6125	0.2462	0.9993
414	P35590	0.1053	0.6788	0.9983	-0.3643	0.1607	0.9405	-0.1551	0.5763	0.9993
415	P35613	-0.324	0.1545	0.9983	0.3695	0.1094	0.9405	0.4665	0.0622	0.9993
416	P35625	0.0612	0.8862	0.9983	-0.5723	0.1748	0.9405	0.0392	0.9329	0.9993
417	P36222	0.4043	0.408	0.9983	-0.6758	0.1741	0.9405	-0.8201	0.1272	0.9993
418	P36405	-0.5841	0.0761	0.9983	0.7579	0.0243	0.9405	0.7835	0.0305	0.9993
419	P36955	-0.1525	0.3838	0.9983	-0.1823	0.304	0.9405	0.155	0.4168	0.9993
420	P36956	-0.1412	0.7387	0.9983	-0.5358	0.2143	0.9405	0.4513	0.3306	0.9993
421	P36969	-0.1593	0.4896	0.9983	0.28	0.2321	0.9405	0.2304	0.3605	0.9993
422	P39656	-0.0583	0.7992	0.9983	-0.3026	0.1971	0.9405	-0.0954	0.7031	0.9993
423	P40925	-0.0473	0.8375	0.9983	0.2906	0.216	0.9405	0.1773	0.4816	0.9993
424	P41214	-0.243	0.6713	0.9983	0.5956	0.2787	0.9405	0.447	0.4747	0.9993
425	P41218	-0.0186	0.9873	0.9983	-1.1942	0.2631	0.9405	-1.2995	0.3214	0.9993
426	P41221	0.3649	0.5118	0.9983	-0.7022	0.1644	0.9405	-0.4757	0.4196	0.9993
427	P41226	-0.0053	0.9909	0.9983	0.4963	0.2971	0.9405	0.134	0.7929	0.9993
428	P41236	-0.1943	0.6688	0.9983	0.5131	0.2665	0.9405	0.4522	0.3628	0.9993
429	P41743	0.2307	0.8641	0.9983	1.1334	0.2634	0.9405	0.0721	0.9587	0.9993
430	P42229	-0.2377	0.602	0.9983	0.708	0.1288	0.9405	0.3845	0.44	0.9993
431	P42356	-0.3429	0.3763	0.9983	0.8392	0.0362	0.9405	0.4046	0.3401	0.9993
432	P42785	0.0353	0.8877	0.9983	-0.3502	0.1698	0.9405	-0.1869	0.4934	0.9993
433	P42898	-0.0685	0.9326	0.9983	0.7857	0.2921	0.9405	0.008	0.9927	0.9993
434	P43005	-0.2019	0.5591	0.9983	0.8178	0.0227	0.9405	0.1994	0.5967	0.9993
435	P43026	0.1895	0.769	0.9983	-1.1579	0.0869	0.9405	-0.3663	0.5973	0.9993
436	P43121	-0.0316	0.9292	0.9983	-0.469	0.1968	0.9405	-0.0567	0.884	0.9993
437	P43251	0.0049	0.9787	0.9983	-0.1902	0.3058	0.9405	-0.0209	0.9165	0.9993
438	P45880	1.974	0.102	0.9983	-1.936	0.1529	0.9405	-1.7706	0.1543	0.9993
439	P46020	-1.6071	0.2891	0.9983	2.6762	0.0223	0.9405	2.4769	0.1206	0.9993
440	P46060	0.1134	0.7944	0.9983	0.7039	0.1385	0.9405	-0.0589	0.9058	0.9993
441	P46108	-0.1248	0.6615	0.9983	0.4084	0.1605	0.9405	0.3115	0.3184	0.9993
442	P46109	-0.2287	0.6305	0.9983	1.022	0.0377	0.9405	0.4521	0.3846	0.9993
443	P46459	-0.2178	0.548	0.9983	0.4017	0.2752	0.9405	0.2657	0.5017	0.9993
444	P46926	-0.159	0.598	0.9983	0.3792	0.2167	0.9405	0.2306	0.4835	0.9993
445	P46940	0.0672	0.7795	0.9983	0.2502	0.3054	0.9405	0.0057	0.9826	0.9993
446	P48449	-0.2217	0.4293	0.9983	0.5081	0.0771	0.9405	0.4806	0.1197	0.9993
447	P48506	-0.1544	0.6008	0.9983	0.3504	0.2431	0.9405	0.295	0.361	0.9993
448	P48507	1.6453	0.0717	0.9983	-0.8047	0.2915	0.9405	-1.4485	0.1307	0.9993
449	P48509	0.0336	0.8807	0.9983	0.6194	0.0084	0.9405	0.0987	0.6862	0.9993
450	P48637	-0.0384	0.8746	0.9983	0.2882	0.2454	0.9405	0.1895	0.4769	0.9993
451	P48735	-0.1404	0.8944	0.9983	-1.1284	0.2975	0.9405	0.129	0.9113	0.9993
452	P48739	-0.0882	0.678	0.9983	0.2304	0.286	0.9405	0.1831	0.4305	0.9993
453	P48740	0.2814	0.4723	0.9983	-0.4105	0.3013	0.9405	-0.3168	0.4582	0.9993
454	P49189	-0.126	0.6297	0.9983	0.3514	0.1872	0.9405	0.2632	0.3573	0.9993
455	P49257	-0.1539	0.5448	0.9983	-0.3341	0.1967	0.9405	0.062	0.8228	0.9993
456	P49419	-0.183	0.4866	0.9983	0.3897	0.1464	0.9405	0.3849	0.1827	0.9993
457	P49593	0.1402	0.6822	0.9983	0.5688	0.1077	0.9405	-0.0716	0.8483	0.9993
458	P49641	0.5412	0.2141	0.9983	-0.7073	0.0999	0.9405	-0.3886	0.4083	0.9993
459	P49755	0.2042	0.5101	0.9983	-0.356	0.2582	0.9405	-0.3206	0.3441	0.9993
460	P49765	-0.1214	0.5665	0.9983	-0.2672	0.215	0.9405	0.0935	0.6853	0.9993
461	P49773	-0.2727	0.3071	0.9983	0.5602	0.0414	0.9405	0.4492	0.1256	0.9993
462	P49788	1.1979	0.1625	0.9983	-2.1221	0.0169	0.9405	-1.7031	0.0707	0.9993
463	P49840	-0.2949	0.424	0.9983	0.5008	0.1836	0.9405	0.6696	0.1002	0.9993
464	P49862	0.0211	0.971	0.9983	-0.7964	0.1803	0.9405	-0.2625	0.6814	0.9993
465	P50135	-0.1799	0.6632	0.9983	0.573	0.1741	0.9405	0.3198	0.4786	0.9993
466	P50148	-0.1756	0.4508	0.9983	0.4448	0.063	0.9405	0.3763	0.1419	0.9993
467	P50238	0.1872	0.7111	0.9983	-0.7124	0.1692	0.9405	0.2624	0.6353	0.9993
468	P50281	8e-04	0.9974	0.9983	-0.3364	0.1731	0.9405	-0.0446	0.8656	0.9993
469	P50395	0.0352	0.8506	0.9983	0.2056	0.28	0.9405	0.0872	0.6692	0.9993
470	P50502	-0.0229	0.9411	0.9983	0.3672	0.2446	0.9405	0.0754	0.8233	0.9993
471	P50583	-0.2729	0.4171	0.9983	0.8768	0.0125	0.9405	0.3078	0.4016	0.9993
472	P50591	0.2188	0.3526	0.9983	-0.2758	0.2479	0.9405	-0.3393	0.1884	0.9993
473	P50749	-0.2536	0.5651	0.9983	0.4575	0.3066	0.9405	0.4254	0.3774	0.9993
474	P50895	0.7812	0.0247	0.9983	-0.7146	0.0412	0.9405	-1.0927	0.0046	0.8732
475	P50897	0.3604	0.2971	0.9983	-0.5656	0.1085	0.9405	-0.724	0.0582	0.9993
476	P50995	-0.6267	0.2586	0.9983	-0.99	0.0641	0.9405	0.7446	0.2174	0.9993
477	P51148	-0.0611	0.694	0.9983	0.2848	0.0746	0.9405	0.0982	0.5624	0.9993
478	P51149	-8e-04	0.9963	0.9983	0.215	0.2377	0.9405	0.0347	0.8585	0.9993
479	P51153	-0.0413	0.8619	0.9983	0.3301	0.1729	0.9405	0.1508	0.5605	0.9993
480	P51570	-0.4011	0.2567	0.9983	0.4577	0.2013	0.9405	0.565	0.1447	0.9993
481	P51571	-0.39	0.137	0.9983	-0.4269	0.1088	0.9405	0.3916	0.171	0.9993
482	P51808	0.0741	0.8289	0.9983	0.3902	0.2684	0.9405	-0.1083	0.7731	0.9993
483	P51812	-0.2936	0.442	0.9983	0.5555	0.1536	0.9405	0.4326	0.3002	0.9993
484	P51884	0.0594	0.7533	0.9983	-0.238	0.2163	0.9405	-0.0726	0.7246	0.9993
485	P52209	-0.0907	0.7499	0.9983	0.3074	0.2882	0.9405	0.2321	0.4558	0.9993
486	P52272	0.0578	0.8946	0.9983	-0.5293	0.2448	0.9405	-0.0823	0.8646	0.9993
487	P52565	-0.152	0.4464	0.9983	0.3784	0.065	0.9405	0.3294	0.1338	0.9993
488	P52798	0.7628	0.1566	0.9983	-0.7195	0.1	0.9405	-0.3905	0.4926	0.9993
489	P52823	0.3951	0.3461	0.9983	-0.8665	0.0446	0.9405	-0.5508	0.2299	0.9993
490	P52895	3.3412	0.0389	0.9983	-1.8739	0.2539	0.9405	-2.3274	0.1976	0.9993
491	P53396	-0.1744	0.6843	0.9983	0.5372	0.2189	0.9405	0.4102	0.3822	0.9993
492	P53609	-0.0323	0.9254	0.9983	0.4208	0.2315	0.9405	0.11	0.7701	0.9993
493	P53985	-0.5876	0.0808	0.9983	1.0078	0.004	0.9405	0.866	0.0199	0.9993
494	P54108	0.0806	0.8174	0.9983	-0.4538	0.2023	0.9405	-0.0805	0.8325	0.9993
495	P54619	-0.3683	0.3288	0.9983	0.4878	0.2039	0.9405	0.3352	0.4146	0.9993
496	P54646	-0.4054	0.3628	0.9983	1.0061	0.0361	0.9405	0.3411	0.4806	0.9993
497	P54725	-0.2698	0.3385	0.9983	0.4619	0.1084	0.9405	0.3752	0.2238	0.9993
498	P54727	-0.0414	0.8662	0.9983	0.3229	0.1977	0.9405	0.1424	0.5958	0.9993
499	P54760	0.1874	0.3908	0.9983	-0.3014	0.1747	0.9405	-0.2265	0.342	0.9993
500	P54826	0.1633	0.7631	0.9983	-1.0014	0.0837	0.9405	-0.491	0.4073	0.9993
501	P55000	-0.0338	0.9568	0.9983	-1.1505	0.0957	0.9405	0.0389	0.9553	0.9993
502	P55001	-0.1037	0.8443	0.9983	-0.6822	0.209	0.9405	-0.2791	0.6288	0.9993
503	P55058	0.1214	0.6011	0.9983	-0.5614	0.0201	0.9405	-0.084	0.7398	0.9993
504	P55210	-0.0776	0.8424	0.9983	0.8096	0.0449	0.9405	0.372	0.3843	0.9993
505	P55268	0.3297	0.2802	0.9983	-0.6132	0.0503	0.9405	-0.6731	0.0465	0.9993
506	P55290	0.1118	0.7915	0.9983	-0.5808	0.1972	0.9405	-0.009	0.9844	0.9993
507	P56945	0.1264	0.811	0.9983	0.6893	0.181	0.9405	-0.167	0.7744	0.9993
508	P57735	-0.0294	0.8963	0.9983	0.3788	0.1017	0.9405	0.1737	0.4814	0.9993
509	P58397	0.2651	0.6861	0.9983	0.8219	0.2397	0.9405	0.0604	0.9343	0.9993
510	P59665	0.3156	0.6647	0.9983	0.7154	0.2383	0.9405	-0.7973	0.3222	0.9993
511	P59666	0.735	0.2758	0.9983	-0.7906	0.2467	0.9405	-0.9934	0.1783	0.9993
512	P60022	1.1043	0.1077	0.9983	-0.7578	0.2712	0.9405	-1.5832	0.0363	0.9993
513	P60033	-0.0334	0.8743	0.9983	0.5056	0.0213	0.9405	0.1339	0.5614	0.9993
514	P60174	-0.0384	0.842	0.9983	0.2533	0.1975	0.9405	0.1243	0.5547	0.9993
515	P60604	2.4293	0.0111	0.9983	1.2269	0.0889	0.9405	-2.1063	0.0343	0.9993
516	P60763	-0.5597	0.1511	0.9983	0.5491	0.1468	0.9405	0.4818	0.251	0.9993
517	P60880	NA	NA	NA	1.8175	0.2411	0.9405	NA	NA	NA
518	P60953	0.0094	0.9486	0.9983	0.154	0.3016	0.9405	0.0277	0.8625	0.9993
519	P60983	0.2473	0.4691	0.9983	0.3839	0.2683	0.9405	-0.0822	0.825	0.9993
520	P61018	-0.1015	0.6515	0.9983	0.2897	0.2058	0.9405	0.176	0.4734	0.9993
521	P61019	-0.2058	0.2735	0.9983	0.3495	0.069	0.9405	0.2606	0.2045	0.9993
522	P61020	0.0193	0.9184	0.9983	0.196	0.3065	0.9405	0.076	0.7119	0.9993
523	P61026	-0.0439	0.764	0.9983	0.1571	0.291	0.9405	-0.0047	0.9763	0.9993
524	P61077;P62837	-0.4199	0.3349	0.9983	0.4827	0.2737	0.9405	0.4262	0.3691	0.9993
525	P61081	-0.1518	0.6369	0.9983	0.3343	0.3061	0.9405	0.3445	0.3279	0.9993
526	P61088	-0.1645	0.5056	0.9983	0.517	0.0425	0.9405	0.284	0.2937	0.9993
527	P61106	0.1073	0.4476	0.9983	0.2399	0.097	0.9405	-0.0959	0.533	0.9993
528	P61204;P84077	-0.0894	0.722	0.9983	0.4335	0.0929	0.9405	0.2578	0.349	0.9993
529	P61421	0.1543	0.606	0.9983	0.4004	0.1901	0.9405	0.0183	0.9556	0.9993
530	P61812	0.2636	0.4211	0.9983	-0.3801	0.2529	0.9405	-0.3396	0.3426	0.9993
531	P61960	0.0081	0.9737	0.9983	0.3715	0.1387	0.9405	0.0917	0.7318	0.9993
532	P61970	-0.1083	0.7627	0.9983	0.5708	0.1204	0.9405	0.2145	0.5839	0.9993
533	P61981	-0.1478	0.5211	0.9983	0.3503	0.1363	0.9405	0.2889	0.2524	0.9993
534	P62070	-0.1504	0.4936	0.9983	0.5096	0.0252	0.9405	0.2485	0.301	0.9993
535	P62140	-0.1422	0.6163	0.9983	0.3464	0.2303	0.9405	0.3026	0.3299	0.9993
536	P62253	-0.2398	0.5421	0.9983	0.7779	0.0576	0.9405	0.2272	0.5976	0.9993
537	P62258	-0.1243	0.5995	0.9983	0.3201	0.1845	0.9405	0.2556	0.3238	0.9993
538	P62714	-0.2852	0.3808	0.9983	0.3771	0.2532	0.9405	0.3857	0.2783	0.9993
539	P62745	-0.0241	0.9493	0.9983	0.5728	0.1463	0.9405	0.1677	0.6821	0.9993
540	P62760	-0.3672	0.4993	0.9983	0.5412	0.2931	0.9405	0.6643	0.2639	0.9993
541	P62805	-0.0252	0.9655	0.9983	-0.8631	0.1488	0.9405	-0.14	0.8262	0.9993
542	P62820	-0.2096	0.2652	0.9983	0.2494	0.1909	0.9405	0.2975	0.1488	0.9993
543	P62834	-0.0059	0.9686	0.9983	0.1851	0.2285	0.9405	4e-04	0.9982	0.9993
544	P62841	-0.2522	0.6479	0.9983	0.8777	0.1205	0.9405	0.4543	0.4516	0.9993
545	P62937	-0.176	0.4542	0.9983	0.3854	0.1089	0.9405	0.3283	0.203	0.9993
546	P62942	-0.134	0.4899	0.9983	0.4082	0.0415	0.9405	0.2661	0.2114	0.9993
547	P62979	-0.1702	0.3711	0.9983	0.3006	0.1215	0.9405	0.2931	0.1604	0.9993
548	P62993	-0.0724	0.7286	0.9983	0.3032	0.155	0.9405	0.2499	0.2749	0.9993
549	P63000	-0.0746	0.5922	0.9983	0.2623	0.0672	0.9405	0.1503	0.3244	0.9993
550	P63092;Q5JWF2	-0.216	0.378	0.9983	0.4241	0.0906	0.9405	0.3376	0.2085	0.9993
551	P63104	-0.1704	0.4799	0.9983	0.2946	0.2296	0.9405	0.3928	0.1391	0.9993
552	P63151	-0.4298	0.4174	0.9983	0.7188	0.1559	0.9405	0.413	0.4707	0.9993
553	P63313	-0.5557	0.075	0.9983	0.6081	0.0547	0.9405	0.8771	0.0114	0.9172
554	P68431;P84243;Q16695;Q71DI3	-0.2747	0.6595	0.9983	-0.6905	0.2761	0.9405	0.0664	0.9221	0.9993
555	P78356	-0.4935	0.274	0.9983	0.9959	0.0338	0.9405	0.7274	0.1466	0.9993
556	P78423	1.0106	0.0709	0.9983	-0.6635	0.1995	0.9405	-1.3818	0.0235	0.9993
557	P78527	0.6247	0.1707	0.9983	-0.9783	0.0459	0.9405	-0.1301	0.8043	0.9993
558	P78536	0.1721	0.5864	0.9983	-0.9832	0.0033	0.9405	-0.1951	0.5717	0.9993
559	P80188	0.7156	0.158	0.9983	-1.0884	0.0361	0.9405	-0.9828	0.0773	0.9993
560	P80511	-0.1378	0.9068	0.9983	1.8658	0.1193	0.9405	-0.2969	0.8229	0.9993
561	P80723	1.5776	0.2567	0.9983	-2.0437	0.1404	0.9405	-3.1264	0.0434	0.9993
562	P82650	1.4239	0.1562	0.9983	-2.1643	0.0376	0.9405	-0.194	0.8598	0.9993
563	P84095	-0.123	0.6211	0.9983	0.4677	0.0678	0.9405	0.3157	0.2477	0.9993
564	P98095	8.4061	0.1298	0.9983	-6.6108	0.2587	0.9405	-9.495	0.1164	0.9993
565	P98153	-0.0837	0.8898	0.9983	-0.684	0.2862	0.9405	0.4169	0.5318	0.9993
566	P98160	0.318	0.1827	0.9983	-0.4919	0.0441	0.9405	-0.4112	0.1155	0.9993
567	P99999	16.8156	0.105	0.9983	2.1113	0.2398	0.9405	-17.2364	0.098	0.9993
568	Q00839	2.4556	0.083	0.9983	-2.4821	0.0307	0.9405	-1.6393	0.2635	0.9993
569	Q00888	-0.7159	0.233	0.9983	1.065	0.125	0.9405	1.0803	0.1334	0.9993
570	Q01081	4.613	0.0019	0.8153	-4.8287	0.019	0.9405	NA	NA	NA
571	Q01082	-0.1269	0.6401	0.9983	0.297	0.2816	0.9405	0.1682	0.57	0.9993
572	Q01130;Q9BRL6	1.3541	0.244	0.9983	-2.1446	0.2037	0.9405	0.39	0.8009	0.9993
573	Q01469	-0.2867	0.5981	0.9983	-1.0066	0.0717	0.9405	0.3428	0.5633	0.9993
574	Q01804	-0.3102	0.6349	0.9983	1.3301	0.0845	0.9405	0.447	0.5367	0.9993
575	Q01813	0.092	0.8612	0.9983	0.5261	0.2435	0.9405	-0.0518	0.9267	0.9993
576	Q01814	-0.009	0.9739	0.9983	0.288	0.302	0.9405	0.1888	0.5289	0.9993
577	Q01970	-0.057	0.801	0.9983	0.2412	0.294	0.9405	0.2664	0.2827	0.9993
578	Q02413	-0.719	0.1488	0.9983	-0.5877	0.2413	0.9405	0.7452	0.1696	0.9993
579	Q02750	-0.2504	0.4933	0.9983	0.4174	0.2608	0.9405	0.4077	0.3079	0.9993
580	Q03167	-0.0312	0.901	0.9983	-0.2617	0.3044	0.9405	-0.0878	0.7481	0.9993
581	Q03426	-0.3873	0.3453	0.9983	0.6781	0.1055	0.9405	0.5317	0.2361	0.9993
582	Q04695	-0.1291	0.8326	0.9983	-0.7588	0.2231	0.9405	0.2881	0.6657	0.9993
583	Q04864	-0.8594	0.1047	0.9983	0.4823	0.278	0.9405	0.7696	0.1744	0.9993
584	Q04917	-0.0742	0.7778	0.9983	0.2858	0.2855	0.9405	0.255	0.3759	0.9993
585	Q05086	-0.8364	0.3517	0.9983	1.4364	0.0688	0.9405	1.3786	0.1573	0.9993
586	Q05209	-0.2461	0.7941	0.9983	0.793	0.2809	0.9405	0.8123	0.4247	0.9993
587	Q05682	3.4145	0.0035	0.879	-1.0498	0.2941	0.9405	-3.0964	0.0113	0.9172
588	Q05707	0.2358	0.3541	0.9983	-0.6227	0.0184	0.9405	-0.3644	0.1911	0.9993
589	Q05823	2.8857	0.1089	0.9983	1.9731	0.1681	0.9405	NA	NA	NA
590	Q06033	-0.5273	0.0606	0.9983	0.3345	0.2336	0.9405	0.4543	0.1354	0.9993
591	Q06481	0.1071	0.6858	0.9983	-0.417	0.1237	0.9405	-0.3359	0.2475	0.9993
592	Q06828	0.0714	0.7609	0.9983	-0.3099	0.1953	0.9405	-0.1266	0.6209	0.9993
593	Q07065	-0.0696	0.8374	0.9983	-0.5223	0.1331	0.9405	-0.1421	0.7035	0.9993
594	Q08257	0.0753	0.7979	0.9983	0.3596	0.2301	0.9405	0.0049	0.9879	0.9993
595	Q08426	-1.0611	0.0429	0.9983	0.8315	0.1264	0.9405	1.5598	0.0073	0.8732
596	Q08554	-0.8914	0.0964	0.9983	-0.5913	0.2713	0.9405	0.8155	0.1613	0.9993
597	Q09666	1.1152	0.2768	0.9983	-2.119	0.0493	0.9405	-2.3156	0.0495	0.9993
598	Q0VD83	-0.205	0.55	0.9983	0.5324	0.1288	0.9405	0.4354	0.247	0.9993
599	Q10469	-0.2399	0.4625	0.9983	0.3757	0.2582	0.9405	0.3776	0.2912	0.9993
600	Q10981	-0.0481	0.9302	0.9983	0.581	0.3048	0.9405	-0.3348	0.5724	0.9993
601	Q12774	-1.9426	0.0192	0.9983	2.0198	0.0163	0.9405	1.8612	0.0384	0.9993
602	Q12792	-0.1997	0.3862	0.9983	0.43	0.0689	0.9405	0.2807	0.2654	0.9993
603	Q12905	-0.6987	0.2761	0.9983	1.3127	0.1623	0.9405	0.6945	0.3704	0.9993
604	Q12913	-0.1169	0.5871	0.9983	0.3082	0.1607	0.9405	0.1819	0.4393	0.9993
605	Q12965	-0.4534	0.3489	0.9983	0.7352	0.108	0.9405	0.6732	0.1933	0.9993
606	Q12979	-1.7011	0.0345	0.9983	2.1085	0.0073	0.9405	2.0889	0.0153	0.9907
607	Q13018	0.1468	0.8446	0.9983	-0.7993	0.294	0.9405	-0.863	0.2889	0.9993
608	Q13023	1.2945	0.1135	0.9983	-1.5982	0.1074	0.9405	-0.589	0.4933	0.9993
609	Q13043	0.4719	0.67	0.9983	1.6512	0.1301	0.9405	0.1541	0.8983	0.9993
610	Q13103	-1.6204	0.0617	0.9983	1.6093	0.0465	0.9405	1.5408	0.0851	0.9993
611	Q13113	-0.126	0.5991	0.9983	0.4698	0.057	0.9405	0.2361	0.3677	0.9993
612	Q13131	-0.1035	0.7897	0.9983	0.5169	0.1916	0.9405	0.0487	0.9083	0.9993
613	Q13148	-4.6659	0.0792	0.9983	3.0527	0.1056	0.9405	4.8316	0.0815	0.9993
614	Q13153	-0.18	0.5736	0.9983	0.3856	0.2374	0.9405	0.3409	0.3305	0.9993
615	Q13162	0.3202	0.195	0.9983	-0.332	0.1841	0.9405	-0.4447	0.1008	0.9993
616	Q13177	-0.253	0.5118	0.9983	0.4872	0.2142	0.9405	0.5922	0.1626	0.9993
617	Q13188	-0.2375	0.5157	0.9983	0.3778	0.3082	0.9405	0.4178	0.2963	0.9993
618	Q13214	-0.5271	0.2781	0.9983	-0.7278	0.1328	0.9405	0.3002	0.5734	0.9993
619	Q13217	-0.0601	0.8187	0.9983	-0.276	0.3006	0.9405	-0.0963	0.7365	0.9993
620	Q13228	-0.0306	0.9023	0.9983	0.3926	0.1238	0.9405	0.2236	0.4121	0.9993
621	Q13231	-1.1252	0.3259	0.9983	-1.267	0.216	0.9405	1.2187	0.3201	0.9993
622	Q13232	-0.0597	0.7838	0.9983	-0.4798	0.0335	0.9405	0.0354	0.8814	0.9993
623	Q13275	0.2749	0.2953	0.9983	-0.5593	0.0386	0.9405	-0.4287	0.1369	0.9993
624	Q13277	-0.1153	0.6141	0.9983	0.3062	0.189	0.9405	0.2275	0.3632	0.9993
625	Q13287	-0.1066	0.7777	0.9983	0.4417	0.2536	0.9405	0.3565	0.3897	0.9993
626	Q13308	-0.5872	0.0734	0.9983	-0.4834	0.1426	0.9405	0.3932	0.2665	0.9993
627	Q13361	0.0439	0.9472	0.9983	-0.9211	0.1782	0.9405	0.4001	0.5855	0.9993
628	Q13393	0.8397	0.1465	0.9983	1.1067	0.0638	0.9405	-0.6409	0.3107	0.9993
629	Q13404	-0.0536	0.7773	0.9983	0.3243	0.0956	0.9405	0.2119	0.3079	0.9993
630	Q13410	-0.0746	0.6752	0.9983	0.2097	0.2468	0.9405	0.2132	0.2744	0.9993
631	Q13438	-0.1833	0.3296	0.9983	-0.2384	0.2114	0.9405	0.1426	0.4856	0.9993
632	Q13449	0.1628	0.7676	0.9983	-0.6955	0.2105	0.9405	-0.2241	0.7049	0.9993
633	Q13492	-0.3986	0.1813	0.9983	0.3327	0.2685	0.9405	0.622	0.0583	0.9993
634	Q13510	0.2902	0.292	0.9983	-0.5332	0.0589	0.9405	-0.5029	0.0971	0.9993
635	Q13618	-0.5973	0.134	0.9983	0.8252	0.0427	0.9405	0.6906	0.1127	0.9993
636	Q13620	-0.661	0.3591	0.9983	1.1526	0.1181	0.9405	1.0609	0.1888	0.9993
637	Q13630	-0.306	0.2644	0.9983	0.4274	0.1255	0.9405	0.4388	0.1442	0.9993
638	Q13753	-0.0698	0.7955	0.9983	-0.3203	0.2431	0.9405	-0.0158	0.9572	0.9993
639	Q13822	0.2344	0.5828	0.9983	-0.8649	0.0493	0.9405	-0.4645	0.32	0.9993
640	Q13867	-0.2785	0.5169	0.9983	-0.5586	0.2016	0.9405	0.2231	0.6337	0.9993
641	Q13882	-0.2922	0.6161	0.9983	0.6085	0.3062	0.9405	0.6097	0.3439	0.9993
642	Q13907	-0.4346	0.243	0.9983	0.6133	0.1056	0.9405	0.637	0.1188	0.9993
643	Q14157	-0.1284	0.6968	0.9983	0.421	0.2099	0.9405	0.2022	0.5741	0.9993
644	Q14210	0.4174	0.2161	0.9983	-0.9206	0.0088	0.9405	-0.6514	0.0793	0.9993
645	Q14258	-0.385	0.3523	0.9983	0.4773	0.2553	0.9405	0.3216	0.4754	0.9993
646	Q14344	-0.0072	0.9765	0.9983	0.401	0.1094	0.9405	0.1398	0.6003	0.9993
647	Q14376	-0.2263	0.5011	0.9983	0.473	0.1678	0.9405	0.3664	0.3193	0.9993
648	Q14508	0.9399	0.0818	0.9983	-0.8296	0.1272	0.9405	-1.2199	0.0396	0.9993
649	Q14512	0.8388	0.0736	0.9983	-0.8212	0.0829	0.9405	-0.8324	0.1025	0.9993
650	Q14520	-0.0324	0.8808	0.9983	-0.378	0.0888	0.9405	-0.1351	0.5675	0.9993
651	Q14574	0.0462	0.9413	0.9983	-0.8407	0.2426	0.9405	-0.4813	0.494	0.9993
652	Q14651	-0.2468	0.4231	0.9983	0.3779	0.2271	0.9405	0.4319	0.201	0.9993
653	Q14667	-0.5413	0.5727	0.9983	-1.5278	0.2746	0.9405	0.671	0.5262	0.9993
654	Q14671	0.8615	0.5312	0.9983	1.3184	0.2723	0.9405	0.0217	0.988	0.9993
655	Q14703	0.1374	0.393	0.9983	-0.175	0.2829	0.9405	-0.2188	0.2144	0.9993
656	Q14767	0.1246	0.6648	0.9983	-0.4358	0.1381	0.9405	-0.1686	0.5909	0.9993
657	Q14914	-0.1536	0.5794	0.9983	0.4255	0.1329	0.9405	0.2754	0.3634	0.9993
658	Q14956	0.5563	0.2326	0.9983	0.486	0.3014	0.9405	-0.5424	0.2852	0.9993
659	Q15063	0.2182	0.5174	0.9983	-0.813	0.0203	0.9405	-0.1135	0.7572	0.9993
660	Q15113	0.1387	0.519	0.9983	-0.4153	0.0604	0.9405	-0.2079	0.3762	0.9993
661	Q15121	-0.2213	0.6002	0.9983	0.4989	0.2453	0.9405	0.4097	0.3749	0.9993
662	Q15155	-0.1115	0.566	0.9983	-0.2276	0.2491	0.9405	0.0305	0.8854	0.9993
663	Q15223	0.1155	0.5133	0.9983	-0.2472	0.1697	0.9405	-0.2418	0.2123	0.9993
664	Q15233	-0.0472	0.9636	0.9983	-1.7147	0.1458	0.9405	-0.0895	0.945	0.9993
665	Q15262	0.0477	0.8017	0.9983	-0.2666	0.1697	0.9405	-0.1212	0.5594	0.9993
666	Q15276	-0.5225	0.4492	0.9983	0.8492	0.3069	0.9405	0.6166	0.4087	0.9993
667	Q15286	-0.097	0.5901	0.9983	0.3596	0.0526	0.9405	0.1494	0.4474	0.9993
668	Q15293	0.1113	0.6093	0.9983	-0.3166	0.1544	0.9405	-0.087	0.7138	0.9993
669	Q15365	-0.088	0.7977	0.9983	0.359	0.3037	0.9405	0.2286	0.5422	0.9993
670	Q15386	-1.0862	0.048	0.9983	1.1126	0.0261	0.9405	1.1579	0.0476	0.9993
671	Q15404	0.213	0.5516	0.9983	0.6951	0.059	0.9405	-0.0195	0.96	0.9993
672	Q15418	-0.5351	0.1436	0.9983	0.4572	0.215	0.9405	0.8131	0.0438	0.9993
673	Q15435	-0.0713	0.8011	0.9983	0.3504	0.2244	0.9405	0.2346	0.4486	0.9993
674	Q15485	0.1484	0.6117	0.9983	0.4997	0.0955	0.9405	-0.0188	0.953	0.9993
675	Q15555	-0.3728	0.4751	0.9983	0.8048	0.1057	0.9405	0.6413	0.2568	0.9993
676	Q15582	0.2921	0.1544	0.9983	-0.6135	0.0043	0.9405	-0.4115	0.0677	0.9993
677	Q15631	-0.135	0.6728	0.9983	0.3848	0.2369	0.9405	0.2422	0.4878	0.9993
678	Q15654	-0.2298	0.66	0.9983	0.5862	0.242	0.9405	-0.0195	0.9727	0.9993
679	Q15691	-0.2508	0.3696	0.9983	0.3543	0.2119	0.9405	0.3492	0.2532	0.9993
680	Q15738	-0.3133	0.3731	0.9983	0.5746	0.1096	0.9405	0.519	0.1785	0.9993
681	Q15758	-0.2225	0.5723	0.9983	0.4172	0.2972	0.9405	0.4469	0.3005	0.9993
682	Q15782	0.7663	0.1244	0.9983	-0.6288	0.2105	0.9405	-1.0645	0.0522	0.9993
683	Q15814	0.9077	0.1621	0.9983	-0.9378	0.1836	0.9405	-0.9741	0.1561	0.9993
684	Q15819	-0.505	0.3575	0.9983	0.5632	0.2758	0.9405	0.5085	0.3913	0.9993
685	Q15828	0.0329	0.936	0.9983	-0.7964	0.0592	0.9405	-0.4271	0.341	0.9993
686	Q15833	-0.361	0.1734	0.9983	0.5299	0.0506	0.9405	0.5713	0.0507	0.9993
687	Q15843	-0.1386	0.5851	0.9983	0.4204	0.1058	0.9405	0.3084	0.2675	0.9993
688	Q15846	-0.4434	0.1139	0.9983	0.4277	0.1311	0.9405	0.5269	0.0858	0.9993
689	Q15904	0.1347	0.4976	0.9983	-0.2558	0.2055	0.9405	-0.1589	0.4631	0.9993
690	Q15907	-0.0476	0.7954	0.9983	0.2433	0.1943	0.9405	0.1781	0.376	0.9993
691	Q16222	-0.4286	0.2565	0.9983	0.5288	0.1677	0.9405	0.5749	0.1643	0.9993
692	Q16348	-0.1244	0.5204	0.9983	0.2511	0.2025	0.9405	0.2818	0.185	0.9993
693	Q16363	-0.1293	0.6566	0.9983	-0.3214	0.277	0.9405	0.2423	0.4459	0.9993
694	Q16378	0.0085	0.9906	0.9983	-1.0512	0.1532	0.9405	-0.0613	0.9367	0.9993
695	Q16610	-0.0259	0.9039	0.9983	-0.2665	0.2236	0.9405	-0.0235	0.9201	0.9993
696	Q16625	-0.0872	0.7601	0.9983	0.3003	0.3009	0.9405	0.2558	0.413	0.9993
697	Q16658	-0.2914	0.3893	0.9983	0.4226	0.2189	0.9405	0.4588	0.2159	0.9993
698	Q16666	-2.4026	0.0361	0.9983	1.4213	0.0246	0.9405	2.3915	0.0426	0.9993
699	Q16674	0.2502	0.3739	0.9983	-0.434	0.1304	0.9405	-0.3554	0.2483	0.9993
700	Q16772	-0.1785	0.6425	0.9983	0.6313	0.0826	0.9405	0.5176	0.215	0.9993
701	Q16775	-0.1146	0.592	0.9983	0.2909	0.1822	0.9405	0.264	0.2604	0.9993
702	Q16787	-0.0549	0.8016	0.9983	-0.2354	0.2893	0.9405	-0.0082	0.9724	0.9993
703	Q16881	-0.1523	0.6283	0.9983	0.3499	0.2737	0.9405	0.2658	0.4391	0.9993
704	Q1KMD3	-15.9074	0.0043	0.879	14.419	0.0114	0.9405	NA	NA	NA
705	Q24JP5	0.6583	0.1019	0.9983	-0.4428	0.2726	0.9405	-1.0613	0.0174	0.9993
706	Q2I0M4	-0.3367	0.2261	0.9983	0.3145	0.263	0.9405	0.3865	0.2031	0.9993
707	Q2M2H8	-0.6754	0.5637	0.9983	1.5719	0.1262	0.9405	0.5814	0.6716	0.9993
708	Q2M389	-0.3187	0.8062	0.9983	1.3133	0.1436	0.9405	0.5137	0.7014	0.9993
709	Q32MZ4	-0.4122	0.2675	0.9983	0.5022	0.1828	0.9405	0.5724	0.1597	0.9993
710	Q32P28	0.3495	0.1091	0.9983	-0.386	0.0809	0.9405	-0.385	0.1057	0.9993
711	Q3KQV9	-0.6169	0.1793	0.9983	0.4948	0.2478	0.9405	0.7852	0.1146	0.9993
712	Q4G0N0	0.2904	0.5008	0.9983	-0.6812	0.1243	0.9405	-1.0378	0.0319	0.9993
713	Q4VNC1	0.0931	0.7083	0.9983	0.3771	0.1385	0.9405	0.1057	0.6969	0.9993
714	Q53RD9	0.7985	0.0315	0.9983	-0.3649	0.2871	0.9405	-1.0111	0.0136	0.9707
715	Q53RT3	0.9085	0.2635	0.9983	-1.6294	0.1032	0.9405	-1.2896	0.1532	0.9993
716	Q53TN4	-0.2783	0.3447	0.9983	0.34	0.2547	0.9405	0.5016	0.1215	0.9993
717	Q58FF6	0.4539	0.4224	0.9983	0.6178	0.3008	0.9405	-0.3302	0.6062	0.9993
718	Q58FG1	1.1711	0.53	0.9983	-1.5857	0.2323	0.9405	-0.2958	0.8754	0.9993
719	Q5EB52	0.4984	0.0348	0.9983	-0.3084	0.1896	0.9405	-0.5224	0.0421	0.9993
720	Q5JRA6	0.0086	0.9673	0.9983	-0.3414	0.114	0.9405	0.0109	0.9621	0.9993
721	Q5JS37	-0.1369	0.9364	0.9983	-2.7314	0.2141	0.9405	3.0749	0.1726	0.9993
722	Q5KU26	0.0571	0.8672	0.9983	-0.3926	0.266	0.9405	0.0365	0.9225	0.9993
723	Q5SGD2	0.538	0.1085	0.9983	-0.5032	0.1517	0.9405	-0.8431	0.0341	0.9993
724	Q5SRI9	-0.3051	0.3129	0.9983	-0.6594	0.0427	0.9405	0.2909	0.3899	0.9993
725	Q5SXH7	-3.5384	0.0892	0.9983	1.7054	0.167	0.9405	4.1015	0.061	0.9993
726	Q5SZK8	0.4476	0.6815	0.9983	1.5766	0.1566	0.9405	-0.5759	0.6325	0.9993
727	Q5T447	-0.6109	0.1591	0.9983	0.5278	0.2275	0.9405	1.004	0.0362	0.9993
728	Q5T749	-0.7218	0.308	0.9983	-0.825	0.2499	0.9405	0.7117	0.3562	0.9993
729	Q5TFE4	-0.0649	0.8184	0.9983	0.5264	0.0712	0.9405	0.0473	0.878	0.9993
730	Q5VW32	0.0444	0.7961	0.9983	0.3013	0.0874	0.9405	0.0652	0.7278	0.9993
731	Q5VWZ2	-0.1897	0.7639	0.9983	-0.6674	0.2812	0.9405	0.7917	0.253	0.9993
732	Q5W0Z9	-0.6074	0.2173	0.9983	1.329	0.0197	0.9405	0.8226	0.1229	0.9993
733	Q5XKE5	-0.6851	0.3573	0.9983	-0.8283	0.2603	0.9405	-0.0867	0.9152	0.9993
734	Q5XPI4	-0.1119	0.4967	0.9983	-0.2718	0.1065	0.9405	0.0863	0.6302	0.9993
735	Q63HR2	-0.8499	0.0814	0.9983	1.0274	0.0301	0.9405	0.9674	0.0606	0.9993
736	Q687X5	0.0745	0.7918	0.9983	0.326	0.2565	0.9405	0.1026	0.739	0.9993
737	Q68EM7	-0.1215	0.7781	0.9983	0.811	0.0552	0.9405	0.1764	0.7151	0.9993
738	Q6DKJ4	-0.1521	0.8356	0.9983	0.9956	0.1144	0.9405	0.2412	0.7572	0.9993
739	Q6E0U4	-0.2775	0.9282	0.9983	-4.2014	0.2338	0.9405	0.6061	0.8636	0.9993
740	Q6FI81	-0.3477	0.4224	0.9983	0.5582	0.2051	0.9405	0.5548	0.2423	0.9993
741	Q6GMV3	-0.2458	0.5444	0.9983	0.726	0.081	0.9405	0.4703	0.2895	0.9993
742	Q6IA69	-0.2864	0.5432	0.9983	0.5704	0.2354	0.9405	0.2902	0.5724	0.9993
743	Q6IBS0	-0.1522	0.5978	0.9983	0.3528	0.2296	0.9405	0.2873	0.3626	0.9993
744	Q6ICL3	-0.8152	0.3134	0.9983	1.774	0.051	0.9405	1.2904	0.1377	0.9993
745	Q6P179	0.1586	0.8165	0.9983	-0.8539	0.1598	0.9405	-0.1389	0.8513	0.9993
746	Q6P1N0	-0.2212	0.5894	0.9983	-0.4288	0.303	0.9405	0.2025	0.6505	0.9993
747	Q6P1N9	-0.4277	0.2852	0.9983	0.6151	0.1323	0.9405	0.5242	0.2316	0.9993
748	Q6P3S1	2.6247	0.1724	0.9983	-2.9055	0.2754	0.9405	-2.1101	0.2735	0.9993
749	Q6P3W7	0.0343	0.9437	0.9983	0.7722	0.1209	0.9405	-0.0991	0.8578	0.9993
750	Q6PGP7	-0.3133	0.6286	0.9983	1.0716	0.102	0.9405	0.3795	0.5903	0.9993
751	Q6UWE0	-0.299	0.3342	0.9983	0.3685	0.2403	0.9405	0.4364	0.198	0.9993
752	Q6UWP2	-0.1782	0.6492	0.9983	0.516	0.1964	0.9405	0.4046	0.3455	0.9993
753	Q6UWU2	-0.0707	0.7294	0.9983	-0.3151	0.1316	0.9405	0.0377	0.8654	0.9993
754	Q6UX06	0.6407	0.1779	0.9983	-0.698	0.1472	0.9405	-0.8645	0.0972	0.9993
755	Q6UX71	0.2019	0.2847	0.9983	-0.1969	0.302	0.9405	-0.237	0.2501	0.9993
756	Q6UXA7	0.2259	0.7822	0.9983	-0.9588	0.2491	0.9405	0.0382	0.9658	0.9993
757	Q6UXB8	0.4102	0.2793	0.9983	-1.0308	0.0111	0.9405	-0.4549	0.2758	0.9993
758	Q6UXY8	0.058	0.7745	0.9983	0.2337	0.2569	0.9405	-0.009	0.9676	0.9993
759	Q6UY14	0.4749	0.5419	0.9983	-1.1399	0.1537	0.9405	-0.6844	0.4212	0.9993
760	Q6V0I7	-0.0637	0.866	0.9983	-0.6374	0.116	0.9405	0.1302	0.7599	0.9993
761	Q6VY07	-0.3194	0.2619	0.9983	0.3998	0.1664	0.9405	0.3945	0.2047	0.9993
762	Q6W4X9	0.4399	0.3168	0.9983	-0.6872	0.1248	0.9405	-0.5167	0.2814	0.9993
763	Q6X4U4	-0.1932	0.6445	0.9983	-0.4651	0.2746	0.9405	0.3397	0.4577	0.9993
764	Q6ZNJ1	-1.6153	0.0645	0.9983	2.4024	0.0073	0.9405	1.4227	0.1265	0.9993
765	Q6ZUX7	0.0035	0.9864	0.9983	0.2662	0.2042	0.9405	0.0315	0.8882	0.9993
766	Q6ZVK8	1.2223	0.1179	0.9983	1.5899	0.1953	0.9405	NA	NA	NA
767	Q7L099	-1.2163	0.2761	0.9983	1.8671	0.0676	0.9405	2.3223	0.0867	0.9993
768	Q7L266	-0.5495	0.2241	0.9983	1.0701	0.006	0.9405	0.6071	0.2057	0.9993
769	Q7L9L4;Q9H8S9	-0.134	0.6578	0.9983	0.434	0.16	0.9405	0.3754	0.258	0.9993
770	Q7LGC8	0.7396	0.0569	0.9983	-0.4523	0.2093	0.9405	-1.0539	0.0157	0.9938
771	Q7Z304	0.0803	0.7649	0.9983	-0.359	0.1897	0.9405	-0.2108	0.4724	0.9993
772	Q7Z404	0.1481	0.3796	0.9983	0.1762	0.3021	0.9405	-0.1595	0.3856	0.9993
773	Q7Z406	0.3669	0.6431	0.9983	-0.9376	0.2454	0.9405	-0.5353	0.5392	0.9993
774	Q7Z417	-0.7701	0.4755	0.9983	1.876	0.1188	0.9405	1.8486	0.1709	0.9993
775	Q7Z478	0.8953	0.4475	0.9983	-2.0129	0.1159	0.9405	-0.8679	0.483	0.9993
776	Q7Z4H3	-3.5057	0.0734	0.9983	5.3233	0.005	0.9405	3.0425	0.1355	0.9993
777	Q7Z4W1	-0.1607	0.5916	0.9983	0.5155	0.0932	0.9405	0.3253	0.3212	0.9993
778	Q7Z7H5	0.0919	0.6971	0.9983	-0.2807	0.2428	0.9405	0.0164	0.9492	0.9993
779	Q7Z7M0	0.1915	0.3811	0.9983	-0.3592	0.1076	0.9405	-0.1837	0.4406	0.9993
780	Q86SJ6	NA	NA	NA	-1.9874	0.2095	0.9405	NA	NA	NA
781	Q86TI2	0.3474	0.7346	0.9983	-1.1523	0.2467	0.9405	0.0369	0.9735	0.9993
782	Q86TU7	-0.6606	0.0114	0.9983	0.3405	0.1555	0.9405	0.7905	0.0054	0.8732
783	Q86TV6	-0.4574	0.1319	0.9983	0.667	0.025	0.9405	0.4061	0.2139	0.9993
784	Q86UN2	0.5237	0.2444	0.9983	-0.6257	0.1798	0.9405	-0.7157	0.1568	0.9993
785	Q86V21	-0.2628	0.5761	0.9983	0.6077	0.2043	0.9405	0.5323	0.3011	0.9993
786	Q86V85	0.0423	0.8259	0.9983	-0.2361	0.228	0.9405	0.0272	0.8968	0.9993
787	Q86VB7	0.4989	0.6291	0.9983	-1.1686	0.2758	0.9405	-1.2007	0.2847	0.9993
788	Q86VP1	-0.2209	0.5863	0.9983	0.5492	0.1844	0.9405	0.4164	0.3484	0.9993
789	Q86VZ4	0.5541	0.1926	0.9983	-0.5453	0.2045	0.9405	-0.5094	0.2707	0.9993
790	Q86WQ0	0.0089	0.9813	0.9983	0.7692	0.0534	0.9405	0.1617	0.7011	0.9993
791	Q86X10	-4.043	0.0392	0.9983	2.3796	0.1722	0.9405	3.6176	0.0852	0.9993
792	Q86X55	-0.2535	0.6736	0.9983	1.2916	0.0342	0.9405	-0.0988	0.881	0.9993
793	Q86Y82	-0.1688	0.4091	0.9983	0.6038	0.005	0.9405	0.2543	0.2558	0.9993
794	Q86YD3	0.6712	0.1554	0.9983	-0.6492	0.1394	0.9405	-0.8883	0.0824	0.9993
795	Q8IUI8	-3.7604	0.082	0.9983	3.3558	0.0152	0.9405	3.5973	0.1031	0.9993
796	Q8IV08	0.1355	0.7161	0.9983	-0.392	0.3023	0.9405	-0.1599	0.6947	0.9993
797	Q8IW75	-0.1538	0.8943	0.9983	-6.0384	0.0214	0.9405	-2.8329	0.1747	0.9993
798	Q8IWA5	0.1372	0.5258	0.9983	0.4754	0.0337	0.9405	-0.1194	0.6125	0.9993
799	Q8IWU5	0.0638	0.8347	0.9983	-0.4245	0.1739	0.9405	-0.3051	0.3622	0.9993
800	Q8IWV7	-0.2277	0.7788	0.9983	1.4877	0.0514	0.9405	0.3654	0.6735	0.9993
801	Q8IX04	-0.0872	0.7608	0.9983	0.4616	0.1156	0.9405	0.1149	0.7131	0.9993
802	Q8IXL6	0.7043	0.0502	0.9983	-0.4768	0.1848	0.9405	-0.8119	0.0389	0.9993
803	Q8IYB7	-1.094	0.5079	0.9983	2.4291	0.1031	0.9405	0.5391	0.7589	0.9993
804	Q8IYJ3	-0.1788	0.5587	0.9983	0.4327	0.1655	0.9405	0.4681	0.1642	0.9993
805	Q8IZ07	-0.0049	0.9821	0.9983	0.3026	0.1748	0.9405	0.0236	0.9211	0.9993
806	Q8IZ52	-0.0329	0.865	0.9983	-0.3542	0.0753	0.9405	-0.1547	0.4649	0.9993
807	Q8N0X7	-0.0539	0.8162	0.9983	0.4141	0.0821	0.9405	0.1647	0.5155	0.9993
808	Q8N163	1.1422	0.3008	0.9983	-1.8841	0.0905	0.9405	-1.3723	0.239	0.9993
809	Q8N283	-3.0138	0.0046	0.879	-1.6794	0.0058	0.9405	3.2221	0.0037	0.8732
810	Q8N2G4	-0.5148	0.2393	0.9983	-0.6367	0.1706	0.9405	0.5118	0.289	0.9993
811	Q8N392	-0.2369	0.4351	0.9983	0.4428	0.1522	0.9405	0.4667	0.1616	0.9993
812	Q8N428	-0.2132	0.6889	0.9983	-0.596	0.2565	0.9405	0.3514	0.5475	0.9993
813	Q8N461	-0.1461	0.8187	0.9983	-1.3067	0.0492	0.9405	0.6769	0.334	0.9993
814	Q8N474	1.0607	0.0329	0.9983	-0.8788	0.0781	0.9405	-1.3691	0.0124	0.9381
815	Q8N6G6	-1.3834	0.7401	0.9983	-4.385	0.2876	0.9405	2.7234	0.5493	0.9993
816	Q8N6H7	0.8065	0.1206	0.9983	-0.766	0.128	0.9405	-0.8534	0.1251	0.9993
817	Q8N8R3	-0.1088	0.6341	0.9983	-0.386	0.0994	0.9405	0.1954	0.4339	0.9993
818	Q8N9M5	0.4591	0.5139	0.9983	0.7228	0.277	0.9405	2e-04	0.9998	0.9998
819	Q8NBF2	-0.3611	0.3315	0.9983	0.5097	0.1781	0.9405	0.6171	0.1344	0.9993
820	Q8NBL1	0.2139	0.5279	0.9983	-0.4174	0.2258	0.9405	-0.133	0.7184	0.9993
821	Q8NCA5	-0.2534	0.7213	0.9983	0.8324	0.1818	0.9405	0.1271	0.8681	0.9993
822	Q8NCH0	0.2241	0.4041	0.9983	-0.4037	0.1403	0.9405	-0.3423	0.2442	0.9993
823	Q8NCL4	0.0802	0.7264	0.9983	-0.3295	0.1592	0.9405	-0.1686	0.5006	0.9993
824	Q8NDA8	-0.3761	0.4641	0.9983	0.699	0.188	0.9405	0.1271	0.8251	0.9993
825	Q8NES3	-0.0433	0.923	0.9983	-0.6827	0.1362	0.9405	0.318	0.5158	0.9993
826	Q8NEX9	1.3384	0.303	0.9983	-2.1446	0.1951	0.9405	-1.6244	0.3424	0.9993
827	Q8NFH8	2.8393	0.1572	0.9983	-1.8512	0.1625	0.9405	-2.5513	0.2154	0.9993
828	Q8NFQ8	0.1877	0.8197	0.9983	-1.0125	0.1922	0.9405	-0.6861	0.4406	0.9993
829	Q8NFU3	-0.2973	0.3459	0.9983	0.444	0.1662	0.9405	0.5158	0.1365	0.9993
830	Q8NHG8	-0.4633	0.1588	0.9983	0.7381	0.0288	0.9405	0.6135	0.0887	0.9993
831	Q8TAF3	-0.1206	0.7241	0.9983	0.4418	0.2062	0.9405	0.1963	0.5994	0.9993
832	Q8TB96	0.1854	0.3482	0.9983	-0.3518	0.0819	0.9405	-0.304	0.1609	0.9993
833	Q8TBX8	-0.2385	0.5795	0.9983	0.6948	0.1147	0.9405	0.4489	0.3405	0.9993
834	Q8TBZ8	4.318	0.2315	0.9983	4.0032	0.1077	0.9405	-7.7592	0.0668	0.9993
835	Q8TCD1	-0.1158	0.7349	0.9983	0.6368	0.0702	0.9405	0.2652	0.4779	0.9993
836	Q8TCD5	0.2275	0.8364	0.9983	2.1095	0.2366	0.9405	NA	NA	NA
837	Q8TE77	-0.4435	0.2536	0.9983	0.6119	0.1215	0.9405	0.6239	0.1427	0.9993
838	Q8TEX9	-0.6448	0.3122	0.9983	0.5464	0.2998	0.9405	0.8533	0.2079	0.9993
839	Q8TF66	-84.5541	0.0188	0.9983	167.9174	0.02	0.9405	NA	NA	NA
840	Q8TF74	-0.5784	0.5335	0.9983	2.2054	0.0016	0.9405	0.4234	0.6633	0.9993
841	Q8WTV0	-0.213	0.4034	0.9983	0.3623	0.1627	0.9405	0.3311	0.2355	0.9993
842	Q8WUM4	0.0443	0.7817	0.9983	0.3617	0.0292	0.9405	0.0279	0.8727	0.9993
843	Q8WUP2	-0.4089	0.3863	0.9983	1.0821	0.0429	0.9405	0.7324	0.1933	0.9993
844	Q8WUW1	-0.241	0.6159	0.9983	0.6011	0.1883	0.9405	0.3311	0.526	0.9993
845	Q8WVJ2	-0.6675	0.1192	0.9983	0.5125	0.2032	0.9405	0.6969	0.1318	0.9993
846	Q8WVN6	0.3854	0.4673	0.9983	-0.5702	0.2557	0.9405	-0.479	0.4071	0.9993
847	Q8WVQ1	0.116	0.6644	0.9983	-0.2786	0.305	0.9405	-0.1664	0.5685	0.9993
848	Q8WVY7	-0.2301	0.534	0.9983	0.7081	0.0627	0.9405	0.5174	0.2027	0.9993
849	Q8WWY7	0.0321	0.9665	0.9983	-1.0313	0.1893	0.9405	-0.3083	0.7143	0.9993
850	Q8WXF7	-0.9174	0.0931	0.9983	0.6016	0.242	0.9405	1.1409	0.0538	0.9993
851	Q8WXI4	-0.7857	0.0716	0.9983	1.0384	0.02	0.9405	0.8909	0.0614	0.9993
852	Q8WZ82	-0.6148	0.3297	0.9983	0.8078	0.1329	0.9405	0.6661	0.3202	0.9993
853	Q8WZA0	-0.2358	0.4544	0.9983	0.3282	0.3045	0.9405	0.4277	0.2159	0.9993
854	Q8WZA9	-0.2418	0.4798	0.9983	0.3636	0.2948	0.9405	0.4777	0.2032	0.9993
855	Q92538	-0.5788	0.6227	0.9983	1.0806	0.2854	0.9405	-0.1297	0.9175	0.9993
856	Q92556	5.1518	0.1557	0.9983	8.9039	0.1115	0.9405	NA	NA	NA
857	Q92626	0.0583	0.9389	0.9983	0.9319	0.2458	0.9405	0.2226	0.7879	0.9993
858	Q92688	-2.8654	0.0595	0.9983	3.0068	0.0511	0.9405	2.745	0.1179	0.9993
859	Q92696	-0.2985	0.4051	0.9983	0.4349	0.2322	0.9405	0.4512	0.2501	0.9993
860	Q92820	0.2196	0.2883	0.9983	-0.351	0.0962	0.9405	-0.313	0.1669	0.9993
861	Q92859	0.0519	0.7912	0.9983	-0.2082	0.2961	0.9405	-0.0883	0.6795	0.9993
862	Q92882	-0.1939	0.5268	0.9983	0.5545	0.0778	0.9405	0.4144	0.2177	0.9993
863	Q93034	0.1421	0.6782	0.9983	0.4759	0.1746	0.9405	0.0513	0.8907	0.9993
864	Q96A22	0.2782	0.2272	0.9983	0.2999	0.1984	0.9405	-0.1749	0.4839	0.9993
865	Q96AC1	-0.2109	0.4946	0.9983	0.5512	0.0819	0.9405	0.3816	0.2594	0.9993
866	Q96AE7	0.8888	0.2814	0.9983	-1.3445	0.1128	0.9405	-0.7475	0.4125	0.9993
867	Q96AG4	0.2517	0.2978	0.9983	-0.391	0.1125	0.9405	-0.3762	0.1557	0.9993
868	Q96AZ6	-0.1104	0.7302	0.9983	0.5512	0.0933	0.9405	0.3008	0.3904	0.9993
869	Q96B01	-2.1675	0.0117	0.9983	-3.5657	0.0481	0.9405	NA	NA	NA
870	Q96BA8	0.3714	0.6736	0.9983	-1.6285	0.0637	0.9405	-0.2846	0.7677	0.9993
871	Q96BW1	4.11	0.0727	0.9983	-3.6826	0.2313	0.9405	-3.9323	0.0875	0.9993
872	Q96C19	-0.5493	0.2192	0.9983	0.8539	0.0455	0.9405	0.6086	0.2071	0.9993
873	Q96C23	-0.6455	0.0307	0.9983	0.4929	0.099	0.9405	0.7138	0.0285	0.9993
874	Q96CF2	0.1163	0.687	0.9983	0.5668	0.0575	0.9405	-0.0165	0.9581	0.9993
875	Q96CG8	-0.3219	0.5477	0.9983	-0.7582	0.0574	0.9405	0.5211	0.3699	0.9993
876	Q96CV9	-0.4924	0.3282	0.9983	0.5264	0.2167	0.9405	0.3873	0.4682	0.9993
877	Q96DG6	-0.3566	0.2332	0.9983	0.6785	0.0277	0.9405	0.6081	0.0652	0.9993
878	Q96DZ1	-0.1013	0.752	0.9983	-0.4926	0.1347	0.9405	0.1906	0.5896	0.9993
879	Q96EK5	-0.4019	0.6209	0.9983	0.8662	0.2985	0.9405	0.508	0.5595	0.9993
880	Q96EK6	-0.4429	0.2622	0.9983	0.5572	0.1645	0.9405	0.6213	0.151	0.9993
881	Q96EU7	0.0501	0.8333	0.9983	-0.3354	0.1676	0.9405	-0.1234	0.6348	0.9993
882	Q96FW1	-0.124	0.6937	0.9983	0.4593	0.1533	0.9405	0.2713	0.4305	0.9993
883	Q96FZ7	-0.096	0.7038	0.9983	0.2855	0.2662	0.9405	0.1946	0.4806	0.9993
884	Q96GG9	0.016	0.9684	0.9983	0.4437	0.2819	0.9405	0.1654	0.7084	0.9993
885	Q96H20	-0.2029	0.5941	0.9983	0.4615	0.1968	0.9405	0.3141	0.4446	0.9993
886	Q96HD1	0.268	0.261	0.9983	-0.3684	0.1286	0.9405	-0.4459	0.0892	0.9993
887	Q96J02	-0.0604	0.7816	0.9983	0.3534	0.1134	0.9405	0.2442	0.3065	0.9993
888	Q96JB6	0.3428	0.2919	0.9983	-0.3505	0.2865	0.9405	-0.5104	0.1523	0.9993
889	Q96JJ3	-0.6633	0.3573	0.9983	1.1042	0.1094	0.9405	0.4648	0.5411	0.9993
890	Q96K17	0.2632	0.6455	0.9983	0.8916	0.1289	0.9405	-0.2089	0.7377	0.9993
891	Q96K76	-0.2182	0.6275	0.9983	0.5185	0.2568	0.9405	0.3426	0.4853	0.9993
892	Q96KP4	-0.2108	0.3968	0.9983	0.3761	0.1381	0.9405	0.3036	0.2645	0.9993
893	Q96L92	-0.2082	0.6074	0.9983	0.6321	0.1272	0.9405	0.3708	0.4026	0.9993
894	Q96LJ7	-0.2365	0.3982	0.9983	0.4895	0.0875	0.9405	0.3804	0.2148	0.9993
895	Q96PD2	0.1714	0.5997	0.9983	-0.4652	0.1628	0.9405	-0.3207	0.3693	0.9993
896	Q96PD5	0.0847	0.6661	0.9983	-0.316	0.1157	0.9405	-0.0822	0.7009	0.9993
897	Q96PI1	-0.5149	0.6278	0.9983	-2.1424	0.262	0.9405	NA	NA	NA
898	Q96QA5	0.2075	0.8051	0.9983	-1.1571	0.2094	0.9405	0.1003	0.9135	0.9993
899	Q96QF0	-2.8788	0.2641	0.9983	2.4747	0.1936	0.9405	3.5211	0.1912	0.9993
900	Q96RD9	0.2653	0.6678	0.9983	-0.7678	0.2227	0.9405	-0.4441	0.5107	0.9993
901	Q96RJ3	-0.535	0.2005	0.9983	0.8085	0.0723	0.9405	0.5805	0.1952	0.9993
902	Q96RU3	-0.2708	0.4774	0.9983	0.6459	0.0991	0.9405	0.2679	0.52	0.9993
903	Q96S16	-0.0513	0.8492	0.9983	-0.3204	0.244	0.9405	-0.1088	0.712	0.9993
904	Q96SU4	-0.2317	0.5983	0.9983	0.5911	0.1873	0.9405	0.331	0.4905	0.9993
905	Q96TA1	-0.0654	0.7972	0.9983	0.299	0.2482	0.9405	0.1529	0.5819	0.9993
906	Q99418	-0.9048	0.1445	0.9983	0.8761	0.1244	0.9405	1.0455	0.1159	0.9993
907	Q99426	-0.2293	0.5457	0.9983	0.4334	0.261	0.9405	0.3737	0.3677	0.9993
908	Q99487	-1.3787	0.0039	0.879	1.7516	0.0011	0.9405	1.4267	0.0061	0.8732
909	Q99497	-0.1113	0.6151	0.9983	0.3537	0.1184	0.9405	0.2614	0.2813	0.9993
910	Q99541	-0.1683	0.3997	0.9983	0.354	0.0836	0.9405	0.1882	0.3879	0.9993
911	Q99598	-0.1653	0.5883	0.9983	0.4868	0.1202	0.9405	0.275	0.4098	0.9993
912	Q99614	-0.4257	0.4111	0.9983	0.929	0.0419	0.9405	0.2246	0.691	0.9993
913	Q99623	1.0574	0.0097	0.9983	-0.7891	0.0879	0.9405	-1.1033	0.0128	0.9381
914	Q99627	0.7127	0.3381	0.9983	0.7614	0.2635	0.9405	-0.5847	0.4614	0.9993
915	Q99715	0.1342	0.793	0.9983	-1.1416	0.0403	0.9405	0.0999	0.8591	0.9993
916	Q99816	0.1591	0.3502	0.9983	0.383	0.0294	0.9405	-0.1173	0.5265	0.9993
917	Q99828	0.0704	0.6842	0.9983	0.2271	0.1981	0.9405	-0.0808	0.6686	0.9993
918	Q99836	-0.1954	0.7013	0.9983	0.5661	0.2742	0.9405	0.3496	0.5237	0.9993
919	Q99985	0.1905	0.5138	0.9983	-0.8065	0.0084	0.9405	-0.3897	0.2233	0.9993
920	Q9BQE5	0.4892	0.3597	0.9983	-0.734	0.2168	0.9405	-0.452	0.4316	0.9993
921	Q9BQT9	1.6145	0.0021	0.8153	-0.9764	0.0586	0.9405	-1.802	0.0019	0.8732
922	Q9BRA2	-0.2268	0.4073	0.9983	0.4835	0.0845	0.9405	0.3442	0.2505	0.9993
923	Q9BRF8	-0.0252	0.9522	0.9983	0.4984	0.2471	0.9405	0.1976	0.6683	0.9993
924	Q9BSD7	-8.9018	0.056	0.9983	4.6412	0.1259	0.9405	9.3791	0.0518	0.9993
925	Q9BSG0	0.1537	0.3891	0.9983	-0.2234	0.2175	0.9405	-0.1738	0.3717	0.9993
926	Q9BSQ5	-20.4553	0.0299	0.9983	-5.5458	0.0061	0.9405	20.1551	0.032	0.9993
927	Q9BTW9	-0.7489	0.3055	0.9983	0.9392	0.2318	0.9405	0.9894	0.2018	0.9993
928	Q9BUD6	0.731	0.131	0.9983	-1.192	0.056	0.9405	-0.8192	0.1336	0.9993
929	Q9BUL8	-0.0842	0.6661	0.9983	0.3629	0.0705	0.9405	0.1992	0.3509	0.9993
930	Q9BUN1	0.1874	0.3529	0.9983	-0.373	0.071	0.9405	-0.3071	0.1651	0.9993
931	Q9BV19	-0.652	0.5152	0.9983	1.9033	0.0242	0.9405	1.5473	0.2039	0.9993
932	Q9BV40	0.1016	0.641	0.9983	0.2721	0.22	0.9405	-0.009	0.9698	0.9993
933	Q9BV57	-0.3474	0.4513	0.9983	1.075	0.0318	0.9405	0.5594	0.26	0.9993
934	Q9BVC4	-0.6121	0.6469	0.9983	0.9056	0.2356	0.9405	1.1963	0.3891	0.9993
935	Q9BVM4	-2.9322	0.0066	0.9549	3.3048	0.0069	0.9405	3.0743	0.0063	0.8732
936	Q9BWD1	-0.1608	0.5777	0.9983	0.3031	0.3015	0.9405	0.3289	0.2985	0.9993
937	Q9BWS9	0.1167	0.5697	0.9983	-0.3884	0.0658	0.9405	-0.1668	0.4568	0.9993
938	Q9BXF6	-0.1256	0.7202	0.9983	0.5817	0.0935	0.9405	0.2547	0.503	0.9993
939	Q9BY43	-0.1535	0.5871	0.9983	0.4991	0.0853	0.9405	0.2697	0.3828	0.9993
940	Q9BY76	0.0607	0.8764	0.9983	-0.5614	0.1594	0.9405	-0.1542	0.7173	0.9993
941	Q9BYF1	0.0111	0.9762	0.9983	-0.4253	0.2608	0.9405	-0.2863	0.481	0.9993
942	Q9BYM8	-0.1649	0.7526	0.9983	0.8096	0.1413	0.9405	0.192	0.7396	0.9993
943	Q9BYV8	-0.6347	0.218	0.9983	0.7696	0.141	0.9405	0.9876	0.0813	0.9993
944	Q9BZV1	-0.4242	0.2388	0.9983	0.5622	0.0661	0.9405	0.771	0.049	0.9993
945	Q9C0C9	-0.2013	0.6837	0.9983	-0.534	0.289	0.9405	0.3788	0.4828	0.9993
946	Q9C0I1	-0.154	0.7055	0.9983	0.5814	0.1624	0.9405	0.086	0.8466	0.9993
947	Q9GZM7	0.3388	0.2775	0.9983	-0.6572	0.0404	0.9405	-0.5857	0.0881	0.9993
948	Q9GZN4	0.0469	0.8736	0.9983	-0.3074	0.3053	0.9405	-0.1115	0.729	0.9993
949	Q9GZZ9	-0.2964	0.5504	0.9983	0.6379	0.1775	0.9405	0.4578	0.3944	0.9993
950	Q9H098	-0.2423	0.4373	0.9983	0.3434	0.2777	0.9405	0.5034	0.1423	0.9993
951	Q9H0E2	-0.1051	0.5726	0.9983	0.2097	0.2678	0.9405	0.2184	0.2844	0.9993
952	Q9H0R4	-0.188	0.5128	0.9983	0.3861	0.1868	0.9405	0.297	0.3443	0.9993
953	Q9H0R8	-0.0828	0.8829	0.9983	0.6281	0.207	0.9405	0.2488	0.6789	0.9993
954	Q9H0U4	-0.2569	0.2494	0.9983	0.2901	0.199	0.9405	0.3832	0.1173	0.9993
955	Q9H0W9	-0.2742	0.3092	0.9983	0.6085	0.0288	0.9405	0.3126	0.288	0.9993
956	Q9H1B5	0.0282	0.9015	0.9983	-0.3266	0.1611	0.9405	-0.1362	0.5845	0.9993
957	Q9H1E1	1.8704	0.1146	0.9983	-3.1911	0.0492	0.9405	-1.9063	0.1646	0.9993
958	Q9H223	-0.0967	0.6552	0.9983	0.3357	0.1298	0.9405	0.2004	0.3976	0.9993
959	Q9H257	0.2919	0.5292	0.9983	-0.5569	0.2376	0.9405	-0.6858	0.1786	0.9993
960	Q9H270	-1.3561	0.4444	0.9983	1.1724	0.1644	0.9405	1.5339	0.3979	0.9993
961	Q9H2G2	-0.2004	0.4555	0.9983	0.3811	0.1637	0.9405	0.3333	0.257	0.9993
962	Q9H2H8	-0.7395	0.1985	0.9983	1.0616	0.0658	0.9405	0.6361	0.3002	0.9993
963	Q9H3K6	0.0463	0.9045	0.9983	0.6261	0.1163	0.9405	-0.0998	0.8134	0.9993
964	Q9H3S4	-0.3066	0.3689	0.9983	0.3736	0.2799	0.9405	0.531	0.1563	0.9993
965	Q9H3S7	0.4909	0.4272	0.9983	0.7129	0.2558	0.9405	-0.5616	0.405	0.9993
966	Q9H488	-0.2844	0.4839	0.9983	0.527	0.2087	0.9405	0.0989	0.821	0.9993
967	Q9H4A4	-0.1904	0.5324	0.9983	0.3769	0.2244	0.9405	0.3252	0.3296	0.9993
968	Q9H4A5	-0.5162	0.0277	0.9983	0.3246	0.1641	0.9405	0.5673	0.0266	0.9993
969	Q9H4F8	0.4278	0.3442	0.9983	-0.881	0.0577	0.9405	-0.6597	0.1831	0.9993
970	Q9H5N1	-1.0317	0.1028	0.9983	1.6493	0.0187	0.9405	0.9462	0.1533	0.9993
971	Q9H5V8	0.277	0.3001	0.9983	-0.4951	0.0704	0.9405	-0.4098	0.1619	0.9993
972	Q9H6Q4	0.4931	0.7012	0.9983	-1.3114	0.284	0.9405	0.2789	0.8436	0.9993
973	Q9H6S3	-0.135	0.6417	0.9983	0.3177	0.2812	0.9405	0.2243	0.4791	0.9993
974	Q9H6X2	1.1708	0.5611	0.9983	-2.9328	0.2379	0.9405	0.3412	0.8865	0.9993
975	Q9H741	0.1655	0.4414	0.9983	-0.2355	0.2803	0.9405	-0.3026	0.1995	0.9993
976	Q9H773	-0.6564	0.2092	0.9983	1.2726	0.0141	0.9405	0.6508	0.2564	0.9993
977	Q9H8H3	-0.3901	0.3379	0.9983	0.4977	0.2279	0.9405	0.6767	0.1303	0.9993
978	Q9H8J5	-0.0467	0.8584	0.9983	-0.3268	0.2202	0.9405	0.0548	0.8478	0.9993
979	Q9H8L6	-0.1557	0.6159	0.9983	-0.4026	0.2038	0.9405	0.2189	0.5218	0.9993
980	Q9H910	-1.0629	0.0158	0.9983	0.9483	0.0208	0.9405	1.2947	0.0068	0.8732
981	Q9H9H4	-0.0137	0.9469	0.9983	0.2457	0.2413	0.9405	0.0109	0.9613	0.9993
982	Q9HA64	-0.3624	0.3418	0.9983	0.4497	0.2445	0.9405	0.6392	0.1271	0.9993
983	Q9HAB8	-0.0861	0.7867	0.9983	0.3969	0.2207	0.9405	0.2436	0.4835	0.9993
984	Q9HAT2	0.2491	0.2292	0.9983	-0.3077	0.1434	0.9405	-0.4114	0.0714	0.9993
985	Q9HB63	0.3335	0.389	0.9983	-0.4778	0.224	0.9405	-0.4597	0.2773	0.9993
986	Q9HBR0	-0.0177	0.9405	0.9983	-0.3145	0.1938	0.9405	-0.0106	0.9673	0.9993
987	Q9HC35	-1.2822	0.0394	0.9983	1.0565	0.0937	0.9405	1.3082	0.0555	0.9993
988	Q9HC57	0.7489	0.1564	0.9983	-1.2942	0.0182	0.9405	-0.6658	0.2505	0.9993
989	Q9HCB6	0.4813	0.2185	0.9983	-0.4321	0.2751	0.9405	-0.6651	0.1209	0.9993
990	Q9HCE1	-0.3528	0.8191	0.9983	-2.4452	0.1012	0.9405	0.4747	0.7761	0.9993
991	Q9HD26	3.6636	0.0643	0.9983	-3.6469	0.1791	0.9405	-2.6293	0.1784	0.9993
992	Q9HD40	-0.2067	0.7282	0.9983	0.6769	0.2669	0.9405	0.4616	0.4726	0.9993
993	Q9HD42	-0.2248	0.5362	0.9983	0.5826	0.1299	0.9405	0.1944	0.6223	0.9993
994	Q9HDC9	0.014	0.9431	0.9983	-0.3084	0.1237	0.9405	-0.1567	0.4639	0.9993
995	Q9NNW5	-1.5488	0.4369	0.9983	2.0398	0.1937	0.9405	2.4714	0.2524	0.9993
996	Q9NP79	0.126	0.5888	0.9983	0.4165	0.0819	0.9405	-0.1144	0.6525	0.9993
997	Q9NPR2	0.0743	0.6984	0.9983	-0.286	0.1446	0.9405	-0.1135	0.5875	0.9993
998	Q9NQ79	0.2484	0.346	0.9983	-0.4086	0.1282	0.9405	-0.3531	0.2209	0.9993
999	Q9NQE9	0.033	0.8884	0.9983	0.2506	0.2947	0.9405	0.0299	0.907	0.9993
1000	Q9NQR4	-0.2219	0.3778	0.9983	0.31	0.2247	0.9405	0.3127	0.2557	0.9993
1001	Q9NQX3	-0.4041	0.2569	0.9983	0.407	0.2588	0.9405	0.5777	0.1392	0.9993
1002	Q9NR19	-0.4102	0.2102	0.9983	0.6141	0.0662	0.9405	0.568	0.1135	0.9993
1003	Q9NR31	-0.0779	0.7788	0.9983	0.3457	0.2212	0.9405	0.2196	0.4689	0.9993
1004	Q9NR48	0.5208	0.405	0.9983	0.7753	0.2237	0.9405	-0.5632	0.4216	0.9993
1005	Q9NRD1	-0.7015	0.0991	0.9983	0.7178	0.1054	0.9405	0.7792	0.0932	0.9993
1006	Q9NRD5	-0.1915	0.8298	0.9983	1.3441	0.1545	0.9405	0.689	0.5002	0.9993
1007	Q9NRF8	-0.2962	0.3719	0.9983	0.6409	0.0598	0.9405	0.2753	0.4461	0.9993
1008	Q9NRL3	0.4513	0.4797	0.9983	1.0362	0.1607	0.9405	0.1155	0.8762	0.9993
1009	Q9NRN5	0.1462	0.6107	0.9983	-0.6715	0.0243	0.9405	-0.405	0.1993	0.9993
1010	Q9NRR3	-1.0579	0.0573	0.9983	1.8402	0.0089	0.9405	1.2472	0.0376	0.9993
1011	Q9NRW3	0.1001	0.951	0.9983	5.7275	0.2645	0.9405	NA	NA	NA
1012	Q9NRY4	-1.0547	0.1403	0.9983	0.8245	0.212	0.9405	1.1604	0.1291	0.9993
1013	Q9NS00	0.1962	0.8	0.9983	-0.8998	0.2884	0.9405	-0.3402	0.6989	0.9993
1014	Q9NS15	0.02	0.9475	0.9983	-0.4398	0.157	0.9405	-0.1418	0.6691	0.9993
1015	Q9NS69	-0.4921	0.1176	0.9983	0.3749	0.2356	0.9405	0.5159	0.132	0.9993
1016	Q9NS98	-0.0964	0.719	0.9983	-0.4969	0.0714	0.9405	-0.0022	0.9939	0.9993
1017	Q9NSK0	-0.365	0.3998	0.9983	0.4859	0.2707	0.9405	0.3687	0.4362	0.9993
1018	Q9NT62	0.0022	0.9962	0.9983	0.4976	0.2641	0.9405	-0.2303	0.6466	0.9993
1019	Q9NUL5	-0.9576	0.0496	0.9983	0.9805	0.0211	0.9405	0.8419	0.1094	0.9993
1020	Q9NUP9	0.0527	0.8159	0.9983	0.2936	0.2034	0.9405	-0.0215	0.9306	0.9993
1021	Q9NUV9	0.5925	0.2046	0.9983	-0.6914	0.1789	0.9405	-0.6691	0.1845	0.9993
1022	Q9NV23	-0.3264	0.3378	0.9983	0.3761	0.2753	0.9405	0.4701	0.2072	0.9993
1023	Q9NVM1	-0.2262	0.3902	0.9983	0.3667	0.1711	0.9405	0.3439	0.2328	0.9993
1024	Q9NWZ3	-0.5396	0.2157	0.9983	1.0786	0.0238	0.9405	0.6754	0.161	0.9993
1025	Q9NX55	-0.3573	0.3994	0.9983	0.5959	0.1726	0.9405	0.4398	0.3488	0.9993
1026	Q9NXR7	-0.7175	0.1818	0.9983	0.8494	0.0788	0.9405	0.4938	0.381	0.9993
1027	Q9NY12	22.2512	0.0245	0.9983	2.0777	0.1668	0.9405	-20.8735	0.031	0.9993
1028	Q9NYQ8	0.3638	0.0947	0.9983	-0.3311	0.1315	0.9405	-0.62	0.0105	0.9172
1029	Q9NZ32	-0.4863	0.4892	0.9983	0.8274	0.1891	0.9405	0.5427	0.4735	0.9993
1030	Q9NZ53	0.0042	0.989	0.9983	-0.4558	0.1451	0.9405	-0.3396	0.3113	0.9993
1031	Q9NZH0	0.024	0.9211	0.9983	0.5777	0.0217	0.9405	0.0817	0.7568	0.9993
1032	Q9NZV1	0.2138	0.4259	0.9983	-0.5065	0.0661	0.9405	-0.3952	0.1799	0.9993
1033	Q9P0K7	-0.2632	0.6972	0.9983	1.9766	0.0079	0.9405	0.2855	0.7015	0.9993
1034	Q9P0V3	0.1294	0.7056	0.9983	0.4266	0.2215	0.9405	0.1145	0.7592	0.9993
1035	Q9P1F3	-0.2035	0.5255	0.9983	0.3422	0.293	0.9405	0.4026	0.2519	0.9993
1036	Q9P1U1	0.1544	0.4998	0.9983	-0.2509	0.2809	0.9405	-0.1613	0.5218	0.9993
1037	Q9P232	0.0896	0.7025	0.9983	-0.5908	0.0158	0.9405	-0.2032	0.4282	0.9993
1038	Q9P2D3	0.1672	0.9197	0.9983	2.0851	0.1949	0.9405	0.2877	0.87	0.9993
1039	Q9P2E5	0.0428	0.8736	0.9983	-0.3272	0.2326	0.9405	-0.2051	0.4857	0.9993
1040	Q9P2K2	0.026	0.8975	0.9983	-0.3409	0.1006	0.9405	0.0459	0.8353	0.9993
1041	Q9P2X3	-0.2679	0.5804	0.9983	0.7643	0.1244	0.9405	0.3753	0.4792	0.9993
1042	Q9UBB4	-0.5572	0.3653	0.9983	0.98	0.0717	0.9405	0.5493	0.4109	0.9993
1043	Q9UBI6	0.0485	0.7835	0.9983	0.2753	0.1275	0.9405	-0.0934	0.6278	0.9993
1044	Q9UBQ6	0.0739	0.7602	0.9983	-0.2769	0.2751	0.9405	-0.1819	0.4891	0.9993
1045	Q9UBS3	0.1582	0.6369	0.9983	-0.685	0.0477	0.9405	-0.3771	0.3045	0.9993
1046	Q9UBS4	0.0906	0.6383	0.9983	-0.3501	0.0771	0.9405	-0.112	0.5944	0.9993
1047	Q9UBS9	0.4509	0.0565	0.9983	-0.3581	0.1313	0.9405	-0.3283	0.198	0.9993
1048	Q9UBV8	-0.008	0.9825	0.9983	0.4965	0.1814	0.9405	0.1247	0.7532	0.9993
1049	Q9UDY4	-0.4491	0.6675	0.9983	2.0961	0.1619	0.9405	0.6975	0.5305	0.9993
1050	Q9UG63	0.1715	0.8126	0.9983	0.8442	0.2078	0.9405	0.5193	0.5242	0.9993
1051	Q9UGM5	-0.0083	0.9709	0.9983	-0.3405	0.1442	0.9405	-0.0044	0.986	0.9993
1052	Q9UGV2	-0.9081	0.0924	0.9983	0.7906	0.149	0.9405	0.9949	0.0926	0.9993
1053	Q9UHD2	-0.1342	0.801	0.9983	1.0135	0.0756	0.9405	0.6516	0.2855	0.9993
1054	Q9UHI8	0.1084	0.792	0.9983	-0.808	0.0565	0.9405	-0.3586	0.4251	0.9993
1055	Q9UHJ6	-0.4482	0.1648	0.9983	0.3592	0.2689	0.9405	0.6431	0.0697	0.9993
1056	Q9UHQ9	-0.0635	0.7863	0.9983	-0.505	0.0378	0.9405	0.0695	0.7856	0.9993
1057	Q9UHR4	-0.0669	0.797	0.9983	0.2712	0.3047	0.9405	0.1535	0.5887	0.9993
1058	Q9UHY7	-0.2296	0.4571	0.9983	0.3801	0.2258	0.9405	0.3863	0.2532	0.9993
1059	Q9UI42	0.129	0.8139	0.9983	-0.7534	0.1783	0.9405	-0.4755	0.4279	0.9993
1060	Q9UJ68	-0.2733	0.1139	0.9983	0.3748	0.0339	0.9405	0.4572	0.0172	0.9993
1061	Q9UJ70	0.0411	0.8977	0.9983	0.4168	0.2012	0.9405	0.1161	0.7392	0.9993
1062	Q9UJH8	0.2548	0.5027	0.9983	-0.4536	0.2403	0.9405	-0.2631	0.5255	0.9993
1063	Q9UJX2	-6.8463	0.0403	0.9983	6.5527	0.0067	0.9405	6.9732	0.042	0.9993
1064	Q9UK41	0.0257	0.9147	0.9983	0.2513	0.3022	0.9405	-0.002	0.9939	0.9993
1065	Q9UKK3	-0.5577	0.3536	0.9983	0.7717	0.2285	0.9405	0.3172	0.6304	0.9993
1066	Q9UKM7	0.0651	0.8532	0.9983	-0.4131	0.2487	0.9405	-0.3127	0.4165	0.9993
1067	Q9UKR0	-0.3636	0.5696	0.9983	0.9287	0.2427	0.9405	0.287	0.7003	0.9993
1068	Q9UKS6	-0.0697	0.7387	0.9983	0.2382	0.2624	0.9405	0.1198	0.5991	0.9993
1069	Q9UKY7	-0.2485	0.4471	0.9983	0.5236	0.1169	0.9405	0.4481	0.2111	0.9993
1070	Q9UL25	-0.0291	0.9035	0.9983	0.3105	0.2054	0.9405	0.1421	0.5884	0.9993
1071	Q9ULF5	-0.3927	0.4629	0.9983	0.5939	0.2747	0.9405	0.2082	0.717	0.9993
1072	Q9ULL4	-0.6059	0.3764	0.9983	-0.9575	0.1368	0.9405	0.4131	0.5835	0.9993
1073	Q9ULP9	-0.2476	0.3882	0.9983	0.4342	0.1376	0.9405	0.4634	0.1417	0.9993
1074	Q9ULR5	1.5077	0.0438	0.9983	5.6858	0.007	0.9405	NA	NA	NA
1075	Q9ULV4	0.351	0.1196	0.9983	-0.3476	0.1272	0.9405	-0.3689	0.1333	0.9993
1076	Q9UM47	0.1605	0.5773	0.9983	-0.339	0.2469	0.9405	-0.1182	0.7064	0.9993
1077	Q9UMY4	-0.1328	0.6253	0.9983	0.375	0.1766	0.9405	0.3465	0.2457	0.9993
1078	Q9UN36	0.1121	0.6846	0.9983	0.308	0.2727	0.9405	0.0204	0.9459	0.9993
1079	Q9UN37	0.0673	0.7478	0.9983	0.2743	0.1986	0.9405	0.0038	0.9866	0.9993
1080	Q9UN70	0.0599	0.8046	0.9983	-0.2822	0.2519	0.9405	-0.1121	0.6713	0.9993
1081	Q9UNN5	0.1845	0.6445	0.9983	0.6385	0.1187	0.9405	-0.1561	0.7202	0.9993
1082	Q9UNN8	-0.4111	0.1839	0.9983	0.3634	0.2443	0.9405	0.6025	0.0764	0.9993
1083	Q9UNQ0	-0.1763	0.5082	0.9983	0.6763	0.0149	0.9405	0.3711	0.2045	0.9993
1084	Q9UP79	-1.3294	0.1735	0.9983	2.0389	0.078	0.9405	1.0558	0.3572	0.9993
1085	Q9UPA5	-2.6265	1e-04	0.0935	0.7958	0.1177	0.9405	2.5836	2e-04	0.142
1086	Q9UPT5	-0.6392	0.3732	0.9983	1.3704	0.0558	0.9405	1.0502	0.2358	0.9993
1087	Q9UPT6	0.2325	0.9249	0.9983	3.1902	0.1938	0.9405	-0.6635	0.7977	0.9993
1088	Q9UPY3	-1.2197	0.1186	0.9983	1.9054	0.0129	0.9405	1.034	0.2136	0.9993
1089	Q9UQB8	-0.1649	0.4944	0.9983	0.3169	0.197	0.9405	0.2669	0.3121	0.9993
1090	Q9UQN3	0.0697	0.7109	0.9983	0.2571	0.1799	0.9405	0.0473	0.8172	0.9993
1091	Q9Y251	-1.0007	0.2418	0.9983	-2.8395	0.1041	0.9405	NA	NA	NA
1092	Q9Y2H0	-0.8916	0.1724	0.9983	0.9139	0.1025	0.9405	1.3513	0.0604	0.9993
1093	Q9Y2L5	-1.2726	0.1616	0.9983	2.1809	0.0396	0.9405	2.1887	0.0454	0.9993
1094	Q9Y2S6	-0.3563	0.2309	0.9983	0.6067	0.0472	0.9405	0.6042	0.0655	0.9993
1095	Q9Y2T3	4.511	0.0333	0.9983	-5.9397	0.0237	0.9405	-7.6284	0.0059	0.8732
1096	Q9Y2V2	-0.4108	0.2517	0.9983	0.5549	0.1278	0.9405	0.6086	0.1216	0.9993
1097	Q9Y2V7	0.4329	0.8071	0.9983	1.3854	0.2428	0.9405	0.948	0.6059	0.9993
1098	Q9Y315	-2.8702	0.1533	0.9983	5.4942	0.0226	0.9405	2.2611	0.3078	0.9993
1099	Q9Y337	0.7842	0.1378	0.9983	-1.0482	0.0367	0.9405	-1.3446	0.0209	0.9993
1100	Q9Y376	-0.0414	0.8608	0.9983	0.3942	0.1036	0.9405	0.2101	0.4161	0.9993
1101	Q9Y3A5	-0.2647	0.4855	0.9983	0.536	0.1659	0.9405	0.3928	0.3438	0.9993
1102	Q9Y3A6	0.4078	0.083	0.9983	-0.3029	0.2023	0.9405	-0.5291	0.043	0.9993
1103	Q9Y3D0	-1.0179	0.559	0.9983	1.1682	0.2262	0.9405	1.2537	0.4819	0.9993
1104	Q9Y3E7	-0.1497	0.5355	0.9983	0.3618	0.1424	0.9405	0.2614	0.3226	0.9993
1105	Q9Y3R4	1.6506	0.2429	0.9983	-3.1001	0.0421	0.9405	-1.9752	0.2035	0.9993
1106	Q9Y3S2	0.9946	0.4966	0.9983	1.6494	0.0472	0.9405	-0.4786	0.7483	0.9993
1107	Q9Y4I1	1.1621	0.2535	0.9983	2.5906	0.0133	0.9405	-1.5347	0.1712	0.9993
1108	Q9Y4K0	-1.4814	0.5	0.9983	1.6623	0.2996	0.9405	0.8633	0.7025	0.9993
1109	Q9Y4K1	1.3182	0.1912	0.9983	-1.0868	0.2333	0.9405	-1.0302	0.3477	0.9993
1110	Q9Y5E4	0.5568	0.5989	0.9983	-1.3131	0.1112	0.9405	-0.8789	0.4436	0.9993
1111	Q9Y5K6	0.2261	0.4131	0.9983	0.3242	0.2476	0.9405	-0.2049	0.496	0.9993
1112	Q9Y5Q9	0.7308	0.5471	0.9983	1.5032	0.0691	0.9405	-0.3098	0.8058	0.9993
1113	Q9Y5X1	-0.2403	0.4067	0.9983	0.338	0.25	0.9405	0.3816	0.2289	0.9993
1114	Q9Y5Z4	-0.2071	0.3759	0.9983	0.4313	0.072	0.9405	0.3118	0.2232	0.9993
1115	Q9Y613	-0.3198	0.5612	0.9983	0.7604	0.1511	0.9405	0.259	0.6643	0.9993
1116	Q9Y639	-0.0162	0.9573	0.9983	0.4518	0.1445	0.9405	0.2887	0.3836	0.9993
1117	Q9Y653	0.2576	0.3361	0.9983	-0.5821	0.035	0.9405	-0.4804	0.1033	0.9993
1118	Q9Y6E0	-0.0683	0.7445	0.9983	0.2357	0.2689	0.9405	0.2125	0.3543	0.9993
1119	Q9Y6M0	-1.794	0.1122	0.9983	1.2273	0.2966	0.9405	2.0773	0.0888	0.9993
1120	Q9Y6R7	-0.333	0.5023	0.9983	-0.8045	0.113	0.9405	0.6852	0.2084	0.9993
1121	Q9Y6W5	-0.1154	0.7207	0.9983	0.3228	0.2875	0.9405	0.1355	0.6972	0.9993
1122	Q9Y6Y8	-1.1185	0.1757	0.9983	1.6876	0.05	0.9405	1.639	0.0719	0.9993
1123	Q9Y6Y9	-0.0214	0.9098	0.9983	-0.2711	0.1614	0.9405	-0.0303	0.8834	0.9993
1124	Q9Y223	0.0414	0.9303	0.9983	0.4908	0.3091	0.9421	0.0336	0.9482	0.9993
1125	A0A0A0MT36	0.2629	0.6265	0.9983	0.5539	0.3126	0.9426	-0.3045	0.6053	0.9993
1126	O00481	-0.0292	0.8817	0.9983	0.2005	0.3152	0.9426	0.1564	0.4667	0.9993
1127	O14618	-0.2017	0.5268	0.9983	0.3253	0.3143	0.9426	0.4172	0.2327	0.9993
1128	O14772	-0.127	0.8193	0.9983	0.4846	0.319	0.9426	0.3413	0.559	0.9993
1129	O43314;Q6PFW1	-0.8874	0.5321	0.9983	0.7295	0.3155	0.9426	0.9417	0.5164	0.9993
1130	O60271	-0.2101	0.4741	0.9983	0.3013	0.3114	0.9426	0.3358	0.2958	0.9993
1131	O95274	0.3247	0.4219	0.9983	-0.4096	0.3174	0.9426	-0.7244	0.1042	0.9993
1132	O95359	-1.1926	0.1263	0.9983	0.7164	0.319	0.9426	1.4655	0.0821	0.9993
1133	P00491	-0.0619	0.8214	0.9983	0.28	0.315	0.9426	0.1809	0.546	0.9993
1134	P04424	0.013	0.9639	0.9983	0.2941	0.3138	0.9426	0.1062	0.7345	0.9993
1135	P06702	0.2312	0.6583	0.9983	-0.5305	0.3176	0.9426	-0.3133	0.5828	0.9993
1136	P06748	0.2783	0.6382	0.9983	-0.5921	0.3194	0.9426	-0.5129	0.4301	0.9993
1137	P0C870	-0.1415	0.6774	0.9983	0.3485	0.3131	0.9426	0.3609	0.3326	0.9993
1138	P0DMM9;P0DMN0;P50225	-0.6054	0.2926	0.9983	0.6162	0.319	0.9426	1.1177	0.0884	0.9993
1139	P13489	-0.0188	0.9535	0.9983	0.3284	0.317	0.9426	0.1968	0.5769	0.9993
1140	P16870	0.1244	0.6788	0.9983	-0.3077	0.3135	0.9426	-0.2452	0.4552	0.9993
1141	P19652	-0.034	0.8762	0.9983	-0.2242	0.3117	0.9426	-0.0217	0.9273	0.9993
1142	P19961	0.1842	0.8246	0.9983	-0.792	0.3159	0.9426	-0.0247	0.9788	0.9993
1143	P27824	0.1274	0.5652	0.9983	-0.2276	0.3114	0.9426	-0.1563	0.5178	0.9993
1144	P32942	-0.2875	0.611	0.9983	-0.5163	0.3199	0.9426	0.8548	0.1866	0.9993
1145	P34949	-0.1992	0.5324	0.9983	0.3223	0.3194	0.9426	0.3522	0.3131	0.9993
1146	P35754	0.0011	0.9958	0.9983	0.2083	0.316	0.9426	0.1517	0.4971	0.9993
1147	P49908	0.0131	0.946	0.9983	-0.1961	0.3194	0.9426	-0.0877	0.6784	0.9993
1148	P50453	0.6308	0.2254	0.9983	-1.5809	0.3103	0.9426	NA	NA	NA
1149	P50454	-1.2566	0.4616	0.9983	1.6955	0.3194	0.9426	2.4075	0.2455	0.9993
1150	P55083	-0.2645	0.3873	0.9983	-0.3143	0.3105	0.9426	0.3499	0.2952	0.9993
1151	Q04760	-0.0233	0.9215	0.9983	0.2393	0.3192	0.9426	0.0905	0.7256	0.9993
1152	Q06210	-0.1188	0.7512	0.9983	0.3858	0.311	0.9426	0.2599	0.5255	0.9993
1153	Q13057	-0.088	0.8344	0.9983	0.4313	0.3152	0.9426	0.2208	0.6312	0.9993
1154	Q13496	-0.0267	0.9201	0.9983	0.2755	0.3097	0.9426	0.0027	0.9925	0.9993
1155	Q16651	-0.1249	0.5936	0.9983	-0.2402	0.3123	0.9426	0.0689	0.7871	0.9993
1156	Q16880	3.0927	0.5983	0.9983	-4.5081	0.3137	0.9426	-0.2213	0.9713	0.9993
1157	Q5T601	-0.1157	0.7728	0.9983	0.4104	0.3175	0.9426	-0.2242	0.6116	0.9993
1158	Q92905	-0.0173	0.9675	0.9983	0.4361	0.3138	0.9426	0.1398	0.7635	0.9993
1159	Q9BQ24	0.1001	0.9055	0.9983	0.9684	0.3171	0.9426	0.4447	0.62	0.9993
1160	Q9H832	0.0112	0.9745	0.9983	0.3553	0.3174	0.9426	0.1103	0.7725	0.9993
1161	Q9NUQ9	0.2312	0.3791	0.9983	0.2646	0.32	0.9426	-0.0608	0.8312	0.9993
1162	Q9P265	1.4805	0.0352	0.9983	0.7168	0.3171	0.9426	-1.4407	0.0518	0.9993
1163	Q9Y6W3	0.2274	0.2728	0.9983	0.21	0.316	0.9426	-0.0908	0.6863	0.9993
1164	P17050	0.1651	0.5682	0.9983	-0.2912	0.3212	0.9434	-0.1729	0.5837	0.9993
1165	Q5T0N5	0.1237	0.6731	0.9983	0.2953	0.3213	0.9434	-0.0078	0.9805	0.9993
1166	Q9UNH7	-0.1265	0.6341	0.9983	0.2677	0.3211	0.9434	0.0685	0.8131	0.9993
1167	Q9UPN7	-1.0522	0.0956	0.9983	0.5252	0.3214	0.9434	1.1115	0.1015	0.9993
1168	P39687	0.4955	0.2433	0.9983	-0.4582	0.322	0.9444	-0.7022	0.1308	0.9993
1169	A1A4S6	-0.6049	0.7364	0.9983	1.1606	0.3256	0.9451	1.2521	0.5051	0.9993
1170	O60784	-0.149	0.6329	0.9983	0.3105	0.3269	0.9451	0.308	0.3669	0.9993
1171	P00750	-0.1303	0.8573	0.9983	-0.7354	0.3255	0.9451	-0.449	0.575	0.9993
1172	P0DOX2	0.0082	0.9761	0.9983	-0.2736	0.327	0.9451	-0.0322	0.9143	0.9993
1173	P30043	-0.0504	0.8512	0.9983	0.2699	0.323	0.9451	0.1518	0.6048	0.9993
1174	P30626	-0.0028	0.9915	0.9983	0.2652	0.3262	0.9451	0.0933	0.7475	0.9993
1175	P53990	0.1568	0.503	0.9983	0.2342	0.324	0.9451	-0.0751	0.7682	0.9993
1176	Q14114	0.0579	0.8658	0.9983	-0.3457	0.326	0.9451	-0.1478	0.6931	0.9993
1177	Q86SF2	0.0323	0.9606	0.9983	-0.6696	0.3234	0.9451	0.2682	0.7113	0.9993
1178	Q8N6M0	-0.0669	0.9311	0.9983	0.6779	0.3236	0.9451	-0.1644	0.8422	0.9993
1179	Q92783	-0.1717	0.6429	0.9983	0.3689	0.3266	0.9451	0.3333	0.4106	0.9993
1180	Q92896	-0.1519	0.5599	0.9983	-0.26	0.3252	0.9451	0.1059	0.7091	0.9993
1181	Q96HL8	0.2929	0.4462	0.9983	0.3871	0.3245	0.9451	-0.1955	0.6432	0.9993
1182	Q9H7C9	-0.2581	0.3883	0.9983	0.298	0.3252	0.9451	0.3382	0.3008	0.9993
1183	Q9HC38	4e-04	0.9987	0.9987	0.2654	0.3262	0.9451	0.1545	0.5947	0.9993
1184	Q9HCN8	0.0174	0.9626	0.9983	0.4033	0.3272	0.9451	0.0597	0.8853	0.9993
1185	Q9NVG8	-0.0724	0.8914	0.9983	0.5213	0.3249	0.9451	0.6825	0.2527	0.9993
1186	Q9Y2S2	-0.2134	0.5465	0.9983	0.3536	0.3248	0.9451	0.3588	0.3539	0.9993
1187	P78417	-0.1519	0.5934	0.9983	0.2826	0.3278	0.946	0.2917	0.3488	0.9993
1188	Q9NZT1	0.1998	0.6172	0.9983	-0.3964	0.3286	0.9477	-0.1742	0.6894	0.9993
1189	A0A075B6H7	0.4314	0.3611	0.9983	-0.4514	0.3546	0.9487	-0.5482	0.3051	0.9993
1190	A0A075B6I0	0.3977	0.42	0.9983	0.4062	0.38	0.9487	-0.0654	0.9004	0.9993
1191	A0A075B6I4	-0.5633	0.3235	0.9983	0.5499	0.3447	0.9487	0.553	0.3749	0.9993
1192	A0A075B6K0	-0.6892	0.2994	0.9983	0.5209	0.4607	0.9487	0.7818	0.3186	0.9993
1193	A0A075B6S6	-0.2596	0.7506	0.9983	-0.604	0.5092	0.9487	0.6736	0.451	0.9993
1194	A0A0A0MT89	0.1854	0.7341	0.9983	-0.5465	0.3482	0.9487	-0.2253	0.7013	0.9993
1195	A0A0B4J1X8	-0.0955	0.7441	0.9983	-0.2374	0.4234	0.9487	0.1184	0.7107	0.9993
1196	A0A0B4J2D5;P0DPI2	0.2401	0.7628	0.9983	-0.6832	0.4054	0.9487	-1.0157	0.248	0.9993
1197	A0A0C4DH30	-0.388	0.245	0.9983	-0.2398	0.4753	0.9487	0.4988	0.1717	0.9993
1198	A0A0C4DH41;P01825	0.8188	0.4051	0.9983	0.6784	0.3714	0.9487	-1.2131	0.2565	0.9993
1199	A0A0C4DH67	0.0872	0.8417	0.9983	-0.3025	0.4944	0.9487	-0.2767	0.5619	0.9993
1200	A0A0C4DH73;P01611	-0.0838	0.7629	0.9983	-0.195	0.4883	0.9487	0.0654	0.8288	0.9993
1201	A0A0G2JS06	-0.3201	0.5572	0.9983	-0.4173	0.4498	0.9487	0.2633	0.6577	0.9993
1202	A0FGR8	-4.5754	0.6731	0.9983	-1.6055	0.4291	0.9487	4.9082	0.6518	0.9993
1203	A1X283	-0.1892	0.8136	0.9983	0.5825	0.4235	0.9487	0.0433	0.9603	0.9993
1204	A2RUC4	-0.2259	0.6362	0.9983	0.3785	0.4815	0.9487	0.23	0.6658	0.9993
1205	A8MTW9	0.1862	0.7986	0.9983	-0.6983	0.4079	0.9487	0.3867	0.6262	0.9993
1206	A8MYZ6;O43524;P98177;Q12778	-0.4029	0.5036	0.9983	1.1265	0.4335	0.9487	NA	NA	NA
1207	B2RUZ4	-0.0358	0.9241	0.9983	0.3127	0.4162	0.9487	0.1631	0.6949	0.9993
1208	O00187	-0.0348	0.9013	0.9983	-0.2478	0.3851	0.9487	-0.1043	0.7338	0.9993
1209	O00232	-0.0293	0.9487	0.9983	0.3029	0.5123	0.9487	0.1879	0.7058	0.9993
1210	O00233	-0.2335	0.4396	0.9983	0.2839	0.3534	0.9487	0.3779	0.2532	0.9993
1211	O00292	-0.3628	0.3345	0.9983	-0.2632	0.4887	0.9487	0.2932	0.4735	0.9993
1212	O00300	-0.1579	0.6293	0.9983	0.2707	0.4142	0.9487	0.2427	0.4968	0.9993
1213	O00339	-0.0154	0.9652	0.9983	-0.271	0.449	0.9487	-0.0033	0.9932	0.9993
1214	O00401	0.4083	0.2246	0.9983	0.2757	0.4169	0.9487	-0.3212	0.3801	0.9993
1215	O00442	-1.4585	0.2015	0.9983	0.8485	0.3657	0.9487	1.6169	0.1797	0.9993
1216	O00560	0.3698	0.1306	0.9983	0.1847	0.4511	0.9487	-0.3506	0.1875	0.9993
1217	O00754	-0.2263	0.3667	0.9983	0.217	0.3919	0.9487	0.3488	0.2041	0.9993
1218	O14672	0.0529	0.7802	0.9983	-0.132	0.4918	0.9487	-0.1065	0.6068	0.9993
1219	O14788	-0.0149	0.9647	0.9983	-0.9359	0.4837	0.9487	NA	NA	NA
1220	O14817	0.0397	0.9223	0.9983	0.316	0.4267	0.9487	0.0767	0.862	0.9993
1221	O14964	-0.2016	0.5986	0.9983	0.2899	0.4547	0.9487	0.3208	0.4432	0.9993
1222	O15116	-0.1047	0.8219	0.9983	0.3599	0.3572	0.9487	0.0867	0.8597	0.9993
1223	O15145	0.0242	0.9199	0.9983	0.2093	0.3914	0.9487	0.0942	0.7197	0.9993
1224	O15260	-0.8342	0.2636	0.9983	0.4493	0.4865	0.9487	0.6474	0.4304	0.9993
1225	O15540	0.1366	0.7962	0.9983	0.3644	0.4965	0.9487	-0.1127	0.845	0.9993
1226	O43242	-0.0051	0.9902	0.9983	0.2959	0.48	0.9487	0.1245	0.7825	0.9993
1227	O43324	-0.796	0.181	0.9983	0.5133	0.3595	0.9487	0.6487	0.3099	0.9993
1228	O43390	0.8493	0.5415	0.9983	-0.9664	0.4011	0.9487	-1.7298	0.2603	0.9993
1229	O43396	-0.0276	0.9347	0.9983	0.3296	0.3361	0.9487	0.1112	0.7624	0.9993
1230	O43598	-0.0626	0.835	0.9983	0.2738	0.3701	0.9487	0.2521	0.4436	0.9993
1231	O43633	0.1522	0.4664	0.9983	0.1715	0.4173	0.9487	-0.1154	0.6119	0.9993
1232	O43657	0.2754	0.2518	0.9983	0.2108	0.3841	0.9487	-0.2676	0.3064	0.9993
1233	O43665	2.3456	0.4006	0.9983	-1.8168	0.3646	0.9487	-2.1311	0.4519	0.9993
1234	O43681	-0.3534	0.5093	0.9983	0.4878	0.3426	0.9487	0.2105	0.7188	0.9993
1235	O43852	0.3515	0.188	0.9983	-0.2168	0.4191	0.9487	-0.4026	0.1672	0.9993
1236	O60291	-1.8129	0.2697	0.9983	1.4601	0.3307	0.9487	2.4302	0.1672	0.9993
1237	O60333	1.4687	0.1248	0.9983	0.6783	0.4627	0.9487	-1.5788	0.1329	0.9993
1238	O60449	0.702	0.163	0.9983	-0.4684	0.3544	0.9487	-0.7545	0.169	0.9993
1239	O60512	3.0933	0.8387	0.9983	-3.8247	0.3675	0.9487	-4.6552	0.7629	0.9993
1240	O60547	-0.0493	0.8621	0.9983	0.2567	0.3729	0.9487	0.1448	0.64	0.9993
1241	O60603	-0.0055	0.9827	0.9983	0.18	0.4807	0.9487	-0.0902	0.7428	0.9993
1242	O60749	-0.2422	0.4026	0.9983	0.2624	0.3699	0.9487	0.2386	0.4492	0.9993
1243	O60884	-0.0257	0.9091	0.9983	0.2168	0.3441	0.9487	0.0391	0.8738	0.9993
1244	O75071	-0.1261	0.9338	0.9983	-1.0244	0.5086	0.9487	0.1248	0.9449	0.9993
1245	O75083	-0.0445	0.8725	0.9983	0.2537	0.3671	0.9487	0.195	0.5194	0.9993
1246	O75095	-0.5519	0.6585	0.9983	-1.5449	0.3794	0.9487	NA	NA	NA
1247	O75113	-3.0662	0.4578	0.9983	1.7992	0.4245	0.9487	3.1801	0.4521	0.9993
1248	O75167	-0.0973	0.8877	0.9983	0.4922	0.4288	0.9487	0.4296	0.5528	0.9993
1249	O75354	-0.1255	0.5829	0.9983	-0.1998	0.3883	0.9487	-0.025	0.9198	0.9993
1250	O75608	-0.0248	0.9245	0.9983	0.2299	0.3863	0.9487	0.1428	0.6169	0.9993
1251	O75688	-0.1008	0.7274	0.9983	0.2791	0.3418	0.9487	0.2322	0.4625	0.9993
1252	O75822	-0.1444	0.6988	0.9983	0.2856	0.4502	0.9487	0.2765	0.4978	0.9993
1253	O75828	-0.1836	0.699	0.9983	0.3714	0.4566	0.9487	0.5405	0.2993	0.9993
1254	O75888	-0.065	0.7134	0.9983	-0.1711	0.3409	0.9487	0.1495	0.4396	0.9993
1255	O75936	1.1037	0.0995	0.9983	-0.5474	0.384	0.9487	-1.3331	0.0668	0.9993
1256	O75976	0.0407	0.8529	0.9983	-0.2066	0.354	0.9487	-0.1643	0.4933	0.9993
1257	O94830	-0.3702	0.371	0.9983	0.3228	0.4112	0.9487	0.7041	0.1232	0.9993
1258	O94855	-0.089	0.8157	0.9983	0.3	0.4386	0.9487	0.2237	0.5917	0.9993
1259	O94973	-0.1128	0.7021	0.9983	0.2157	0.4703	0.9487	0.2153	0.5038	0.9993
1260	O95084	0.286	0.5645	0.9983	-0.2927	0.5123	0.9487	-0.3014	0.5701	0.9993
1261	O95197	0.0027	0.9911	0.9983	0.2241	0.3629	0.9487	0.0336	0.8989	0.9993
1262	O95260	-0.1166	0.8219	0.9983	0.4418	0.3678	0.9487	0.227	0.6807	0.9993
1263	O95361	-0.2717	0.5913	0.9983	0.3455	0.4998	0.9487	0.4109	0.4571	0.9993
1264	O95373	0.0856	0.8739	0.9983	0.3658	0.5034	0.9487	-0.0133	0.982	0.9993
1265	O95436	0.1214	0.616	0.9983	0.222	0.3658	0.9487	-0.0674	0.7983	0.9993
1266	O95747	-0.0942	0.7483	0.9983	0.2438	0.4127	0.9487	0.289	0.3683	0.9993
1267	O95848	-0.173	0.755	0.9983	0.4513	0.3863	0.9487	-0.0475	0.9367	0.9993
1268	O95980	0.0701	0.6833	0.9983	-0.1224	0.482	0.9487	-0.1459	0.4374	0.9993
1269	P00374;Q86XF0	-0.1009	0.6656	0.9983	-0.2006	0.3967	0.9487	0.143	0.5745	0.9993
1270	P00390	0.0992	0.7961	0.9983	-0.2913	0.4541	0.9487	-0.2043	0.6257	0.9993
1271	P00748	-0.0705	0.7567	0.9983	-0.2186	0.3443	0.9487	-0.0596	0.8104	0.9993
1272	P00813	0.7073	0.6416	0.9983	-1.4187	0.3992	0.9487	-0.5307	0.7426	0.9993
1273	P00966	0.1177	0.9362	0.9983	-1.0014	0.4739	0.9487	-0.4476	0.7789	0.9993
1274	P01009	-0.0563	0.7952	0.9983	-0.2121	0.3353	0.9487	0.0513	0.828	0.9993
1275	P01024	0.1159	0.6853	0.9983	-0.194	0.503	0.9487	-0.2982	0.3411	0.9993
1276	P01040	-0.4309	0.5479	0.9983	-0.5133	0.4815	0.9487	0.0929	0.9045	0.9993
1277	P01042	-0.0948	0.6088	0.9983	-0.1831	0.3302	0.9487	0.1094	0.5883	0.9993
1278	P01111	0.1409	0.521	0.9983	0.2118	0.3411	0.9487	-0.0094	0.9687	0.9993
1279	P01591	-0.0311	0.9101	0.9983	-0.1977	0.4788	0.9487	0.0026	0.993	0.9993
1280	P01593;P01594	0.163	0.6492	0.9983	-0.2408	0.5069	0.9487	-0.4133	0.2926	0.9993
1281	P01597;P04432	0.1621	0.7029	0.9983	0.3033	0.481	0.9487	-0.3757	0.4188	0.9993
1282	P01619	-0.006	0.9832	0.9983	-0.2684	0.356	0.9487	-0.0496	0.8738	0.9993
1283	P01701	0.1194	0.717	0.9983	-0.2511	0.4521	0.9487	-0.1014	0.7779	0.9993
1284	P01717	-0.0189	0.9557	0.9983	-0.2598	0.4514	0.9487	-0.0903	0.8077	0.9993
1285	P01743	0.1518	0.6985	0.9983	-0.3006	0.4491	0.9487	-0.2564	0.549	0.9993
1286	P01762	0.0576	0.9059	0.9983	-0.3621	0.4656	0.9487	-0.0138	0.9794	0.9993
1287	P01871	0.2039	0.7219	0.9983	-0.4424	0.4461	0.9487	-0.4717	0.4513	0.9993
1288	P01876	-0.0752	0.7697	0.9983	-0.174	0.5033	0.9487	0.0592	0.8324	0.9993
1289	P01877	-0.023	0.9566	0.9983	-0.3497	0.4157	0.9487	0.0482	0.9169	0.9993
1290	P02452	-0.1929	0.4593	0.9983	-0.2276	0.3883	0.9487	0.2346	0.4095	0.9993
1291	P02533	-0.6557	0.1984	0.9983	-0.4399	0.3911	0.9487	0.7214	0.1946	0.9993
1292	P02545	0.0297	0.9479	0.9983	-0.3862	0.4026	0.9487	-0.2162	0.6631	0.9993
1293	P02652	-0.382	0.0899	0.9983	0.1591	0.4792	0.9487	0.412	0.0934	0.9993
1294	P02741	-1.616	0.0178	0.9983	0.5038	0.4538	0.9487	1.5141	0.0406	0.9993
1295	P02763	-0.3825	0.0909	0.9983	0.1698	0.4522	0.9487	0.3914	0.112	0.9993
1296	P02768	-0.0897	0.5917	0.9983	-0.1229	0.4679	0.9487	0.0858	0.6379	0.9993
1297	P02788	0.0361	0.8327	0.9983	-0.1217	0.4827	0.9487	-0.0916	0.6235	0.9993
1298	P03950	-0.1085	0.7505	0.9983	-0.2553	0.4603	0.9487	0.0449	0.9039	0.9993
1299	P04003	0.9302	0.1429	0.9983	-0.6017	0.3452	0.9487	-1.0245	0.139	0.9993
1300	P04004	-0.1606	0.3404	0.9983	-0.1557	0.3605	0.9487	0.1316	0.473	0.9993
1301	P04062	-0.0929	0.6582	0.9983	-0.1436	0.4998	0.9487	0.1148	0.6164	0.9993
1302	P04066	-0.2974	0.2629	0.9983	0.1932	0.4702	0.9487	0.3164	0.2746	0.9993
1303	P04080	-0.2783	0.3237	0.9983	0.2335	0.4121	0.9487	0.491	0.1134	0.9993
1304	P04155	0.5652	0.3916	0.9983	0.6325	0.4584	0.9487	-2.5679	0.0489	0.9993
1305	P04259	0.3582	0.6154	0.9983	-0.5562	0.473	0.9487	-0.2678	0.7391	0.9993
1306	P04792	-0.1779	0.6774	0.9983	0.4046	0.3511	0.9487	0.3556	0.4466	0.9993
1307	P05091	-0.1599	0.6216	0.9983	0.2775	0.3981	0.9487	0.1803	0.6099	0.9993
1308	P05452	0.0425	0.8386	0.9983	-0.1737	0.4122	0.9487	-0.0222	0.9223	0.9993
1309	P05455	0.2124	0.7583	0.9983	-0.629	0.3659	0.9487	0.4103	0.608	0.9993
1310	P05543	0.1103	0.6242	0.9983	-0.1731	0.448	0.9487	-0.1021	0.6774	0.9993
1311	P05981	0.4662	0.7153	0.9983	-1.1502	0.399	0.9487	-1.87	0.1847	0.9993
1312	P06396	-0.0815	0.686	0.9983	-0.1935	0.3443	0.9487	0.0691	0.7531	0.9993
1313	P06454	0.2167	0.5324	0.9983	-0.2464	0.4827	0.9487	-0.0401	0.9155	0.9993
1314	P06733	-0.0404	0.8501	0.9983	0.1693	0.4346	0.9487	0.1191	0.6096	0.9993
1315	P06737	0.1963	0.565	0.9983	0.2284	0.508	0.9487	-0.1016	0.7845	0.9993
1316	P06753	0.0524	0.8465	0.9983	0.2161	0.4313	0.9487	0.0941	0.75	0.9993
1317	P07305	0.2853	0.6156	0.9983	-0.3944	0.4953	0.9487	-0.4536	0.4649	0.9993
1318	P07360	-0.0864	0.6712	0.9983	-0.1698	0.4106	0.9487	0.013	0.9532	0.9993
1319	P07602	0.2451	0.3558	0.9983	-0.2398	0.3714	0.9487	-0.2711	0.349	0.9993
1320	P07741	-0.0776	0.7704	0.9983	0.2308	0.3921	0.9487	0.2203	0.4484	0.9993
1321	P07900	-0.0119	0.972	0.9983	0.2613	0.4467	0.9487	0.1409	0.7029	0.9993
1322	P07902	0.0871	0.8268	0.9983	0.3864	0.3393	0.9487	0.0879	0.8395	0.9993
1323	P07948	0.0085	0.9713	0.9983	0.2246	0.3482	0.9487	0.1423	0.5803	0.9993
1324	P07951	-0.0218	0.9393	0.9983	0.2209	0.4474	0.9487	0.263	0.402	0.9993
1325	P08185	-0.1097	0.5794	0.9983	-0.1389	0.4879	0.9487	0.0375	0.8618	0.9993
1326	P08238	0.0206	0.9529	0.9983	0.2599	0.4631	0.9487	0.1243	0.7442	0.9993
1327	P08581	-0.1464	0.6992	0.9983	-0.3056	0.4263	0.9487	-0.1614	0.6961	0.9993
1328	P08637	0.7089	0.0478	0.9983	-0.3208	0.3773	0.9487	-0.4551	0.2645	0.9993
1329	P08670	0.4832	0.3591	0.9983	-0.467	0.3806	0.9487	-0.5243	0.3615	0.9993
1330	P08727	0.0695	0.8287	0.9983	-0.2542	0.4351	0.9487	-0.1961	0.5759	0.9993
1331	P08754	-0.211	0.3447	0.9983	0.2006	0.3741	0.9487	0.3092	0.206	0.9993
1332	P08779	-0.4507	0.5758	0.9983	-0.7245	0.3749	0.9487	0.6378	0.4683	0.9993
1333	P09110	-0.4122	0.1302	0.9983	0.2092	0.4432	0.9487	0.6257	0.0373	0.9993
1334	P09132	-0.1272	0.7496	0.9983	-0.2586	0.4858	0.9487	0.0463	0.9141	0.9993
1335	P09455	-0.6837	0.0528	0.9983	0.3034	0.3876	0.9487	1.0022	0.0104	0.9172
1336	P09486	0.1537	0.618	0.9983	-0.2683	0.3906	0.9487	-0.402	0.2347	0.9993
1337	P09493	-0.1137	0.5756	0.9983	0.1512	0.462	0.9487	0.1948	0.3801	0.9993
1338	P09668	0.4556	0.389	0.9983	-0.4325	0.4184	0.9487	-0.8652	0.1368	0.9993
1339	P09871	0.235	0.3901	0.9983	-0.2253	0.4148	0.9487	-0.3819	0.2024	0.9993
1340	P09958	0.1104	0.7462	0.9983	-0.3033	0.3812	0.9487	-0.164	0.6596	0.9993
1341	P09960	-0.0727	0.768	0.9983	0.2079	0.4054	0.9487	0.1643	0.5415	0.9993
1342	P0C0S5;Q71UI9	-4.6336	0.4871	0.9983	-2.6521	0.3295	0.9487	5.604	0.4043	0.9993
1343	P0CG29;P0CG30	1.1532	0.2913	0.9983	0.572	0.4812	0.9487	-1.3984	0.2274	0.9993
1344	P0DJI8	-0.1118	0.8438	0.9983	-0.3809	0.5073	0.9487	-0.4979	0.4223	0.9993
1345	P0DMV8;P0DMV9	0.1676	0.3981	0.9983	0.1337	0.5044	0.9487	-0.1078	0.6174	0.9993
1346	P0DOY3	0.1114	0.6873	0.9983	-0.2724	0.3323	0.9487	-0.1397	0.6434	0.9993
1347	P10412	0.426	0.5749	0.9983	-0.6676	0.4392	0.9487	0.0279	0.9735	0.9993
1348	P11226	-0.0236	0.9624	0.9983	-0.3979	0.4149	0.9487	-0.0881	0.8702	0.9993
1349	P11234	0.0662	0.6928	0.9983	0.1192	0.4823	0.9487	-0.0812	0.6568	0.9993
1350	P11413	-0.0196	0.9519	0.9983	0.2747	0.4054	0.9487	0.196	0.5811	0.9993
1351	P11908	-0.1815	0.5902	0.9983	0.3027	0.3758	0.9487	0.2899	0.4312	0.9993
1352	P12004	-0.7332	0.3885	0.9983	0.3394	0.4882	0.9487	1.2592	0.16	0.9993
1353	P12277	0.0975	0.9165	0.9983	0.6294	0.5109	0.9487	-0.2061	0.8376	0.9993
1354	P12821	-0.2467	0.2539	0.9983	0.1841	0.3982	0.9487	0.2242	0.3407	0.9993
1355	P12931	1.2011	0.0247	0.9983	0.4394	0.4283	0.9487	-0.4584	0.4131	0.9993
1356	P13611	-1.0444	0.4473	0.9983	-0.7579	0.49	0.9487	0.953	0.5044	0.9993
1357	P13646	-3.7552	0.1475	0.9983	3.5747	0.3621	0.9487	NA	NA	NA
1358	P13647	-0.736	0.175	0.9983	-0.4273	0.433	0.9487	0.8271	0.1625	0.9993
1359	P13798	-0.1004	0.6952	0.9983	0.1756	0.4986	0.9487	0.2276	0.4166	0.9993
1360	P13807	-0.1375	0.7099	0.9983	0.3497	0.3514	0.9487	0.1476	0.7143	0.9993
1361	P13861	0.0038	0.9902	0.9983	0.2792	0.3752	0.9487	0.0814	0.8098	0.9993
1362	P13866	0.0989	0.7126	0.9983	0.2534	0.3525	0.9487	-0.0373	0.8986	0.9993
1363	P13929	-0.5808	0.0575	0.9983	0.2471	0.4166	0.9487	0.6285	0.0594	0.9993
1364	P14174	-0.0117	0.9788	0.9983	0.4082	0.3604	0.9487	0.1634	0.7333	0.9993
1365	P14923	-1.1063	0.0487	0.9983	-0.3688	0.5077	0.9487	1.0322	0.0899	0.9993
1366	P15086	0.3448	0.6629	0.9983	-0.7587	0.3447	0.9487	-0.4483	0.6035	0.9993
1367	P15144	1.1004	0.0284	0.9983	-0.393	0.4283	0.9487	-1.4502	0.0088	0.901
1368	P15151	0.1444	0.459	0.9983	-0.1772	0.3695	0.9487	-0.2006	0.3465	0.9993
1369	P15169	-0.0279	0.9108	0.9983	-0.2114	0.4038	0.9487	-0.0035	0.9898	0.9993
1370	P15291	0.0576	0.7411	0.9983	-0.1355	0.4436	0.9487	-0.0321	0.8658	0.9993
1371	P15374	-0.1028	0.779	0.9983	0.2924	0.4312	0.9487	0.2933	0.464	0.9993
1372	P15529	0.0604	0.8508	0.9983	0.2367	0.467	0.9487	-0.0605	0.8627	0.9993
1373	P15586	-0.1267	0.6585	0.9983	0.224	0.4409	0.9487	0.1749	0.5762	0.9993
1374	P15924	-0.7941	0.1284	0.9983	-0.4027	0.4413	0.9487	0.688	0.2249	0.9993
1375	P16070	0.0843	0.7998	0.9983	-0.2303	0.4947	0.9487	-0.2049	0.5756	0.9993
1376	P16435	0.4782	0.2193	0.9983	-0.2906	0.4591	0.9487	-0.3518	0.4052	0.9993
1377	P16930	0.1477	0.6431	0.9983	0.2822	0.3828	0.9487	-0.0976	0.7787	0.9993
1378	P16989	-0.3291	0.8037	0.9983	-0.9748	0.4676	0.9487	0.9183	0.5255	0.9993
1379	P17655	-0.2658	0.8182	0.9983	-0.8209	0.5091	0.9487	1.1477	0.382	0.9993
1380	P17931	-0.0207	0.9351	0.9983	0.2388	0.3541	0.9487	0.1366	0.6218	0.9993
1381	P18077	0.0226	0.9448	0.9983	0.2329	0.4823	0.9487	-0.0931	0.794	0.9993
1382	P19338	0.4085	0.3893	0.9983	-0.3769	0.399	0.9487	-0.4129	0.4236	0.9993
1383	P19525	0.6933	0.491	0.9983	0.9416	0.404	0.9487	-0.4897	0.6603	0.9993
1384	P19971	0.1066	0.8932	0.9983	-0.7104	0.378	0.9487	-0.0337	0.9689	0.9993
1385	P20339	0.0265	0.9024	0.9983	0.1784	0.4155	0.9487	0.1449	0.5389	0.9993
1386	P20851	0.93	0.1108	0.9983	-0.4597	0.4308	0.9487	-0.8957	0.1578	0.9993
1387	P21283	0.2488	0.6585	0.9983	0.5185	0.4425	0.9487	-0.3631	0.5467	0.9993
1388	P21695	-0.17	0.6395	0.9983	0.2751	0.4542	0.9487	0.301	0.4478	0.9993
1389	P21741	-0.2863	0.3119	0.9983	-0.2714	0.3429	0.9487	0.2324	0.4505	0.9993
1390	P22061	-0.0893	0.5047	0.9983	0.0968	0.4747	0.9487	0.1792	0.2226	0.9993
1391	P22102	-0.1826	0.6487	0.9983	0.3035	0.4548	0.9487	0.2625	0.5484	0.9993
1392	P22234	-0.0081	0.9813	0.9983	0.325	0.3568	0.9487	0.0858	0.8207	0.9993
1393	P22314	-0.0441	0.8886	0.9983	0.2627	0.4106	0.9487	0.1615	0.6381	0.9993
1394	P23083	-0.111	0.7432	0.9983	-0.3026	0.3789	0.9487	0.0383	0.9174	0.9993
1395	P23284	0.1177	0.5911	0.9983	-0.1508	0.4965	0.9487	0.0504	0.8328	0.9993
1396	P23490	-0.3038	0.6823	0.9983	0.5419	0.4946	0.9487	-0.1292	0.8743	0.9993
1397	P24593	0.1805	0.5012	0.9983	-0.227	0.4035	0.9487	-0.2415	0.41	0.9993
1398	P24821	0.1856	0.8052	0.9983	-0.5265	0.49	0.9487	-0.603	0.4637	0.9993
1399	P25685	-0.1463	0.5937	0.9983	0.1955	0.4812	0.9487	0.257	0.3911	0.9993
1400	P25774	-0.3528	0.0966	0.9983	0.2065	0.331	0.9487	0.3211	0.1636	0.9993
1401	P25815	0.0188	0.9751	0.9983	-0.4833	0.4293	0.9487	-0.1734	0.792	0.9993
1402	P26022	-0.2251	0.9038	0.9983	-1.5547	0.4133	0.9487	0.0499	0.9801	0.9993
1403	P26572	0.0512	0.8074	0.9983	-0.2061	0.3341	0.9487	-0.0877	0.7019	0.9993
1404	P27361	-0.2123	0.5257	0.9983	0.283	0.4052	0.9487	0.2524	0.4896	0.9993
1405	P27695	-0.6732	0.6976	0.9983	-0.959	0.4849	0.9487	0.6847	0.715	0.9993
1406	P27708	-0.4565	0.3511	0.9983	0.3862	0.4003	0.9487	0.496	0.3472	0.9993
1407	P28072	-0.0838	0.7646	0.9983	0.2344	0.409	0.9487	0.1849	0.5452	0.9993
1408	P28482	-0.0147	0.9642	0.9983	0.3031	0.3608	0.9487	0.0932	0.7935	0.9993
1409	P28676	0.182	0.5624	0.9983	0.2835	0.3733	0.9487	0.0065	0.9848	0.9993
1410	P29350	-0.193	0.8976	0.9983	-1.0057	0.4254	0.9487	-0.1217	0.9394	0.9993
1411	P29353	-0.1376	0.8991	0.9983	-0.7157	0.45	0.9487	0.1958	0.864	0.9993
1412	P29400	0.562	0.3739	0.9983	-0.5649	0.3791	0.9487	-0.3391	0.6221	0.9993
1413	P29508	-0.6984	0.4024	0.9983	-0.7836	0.3549	0.9487	0.9858	0.2807	0.9993
1414	P29622	-0.0328	0.8376	0.9983	-0.134	0.41	0.9487	0.0668	0.7027	0.9993
1415	P30039	-0.371	0.7333	0.9983	-0.733	0.4248	0.9487	0.7995	0.4926	0.9993
1416	P30040	-0.2781	0.3248	0.9983	0.239	0.4019	0.9487	0.4644	0.1343	0.9993
1417	P30048	0.1494	0.7777	0.9983	0.3249	0.4926	0.9487	-0.3684	0.5276	0.9993
1418	P30153	-0.0481	0.8893	0.9983	0.235	0.5021	0.9487	0.1723	0.6477	0.9993
1419	P30520	0.1394	0.6865	0.9983	0.2382	0.4957	0.9487	-0.0625	0.8681	0.9993
1420	P31025	0.4474	0.2428	0.9983	-0.3123	0.4199	0.9487	-0.7017	0.0966	0.9993
1421	P31153	0.0825	0.8268	0.9983	0.2497	0.5134	0.9487	0.007	0.9865	0.9993
1422	P31323	-0.1162	0.6923	0.9983	0.2821	0.3441	0.9487	0.2111	0.5104	0.9993
1423	P31751	-0.3632	0.3389	0.9983	0.2777	0.4336	0.9487	0.3926	0.3389	0.9993
1424	P31942	-0.7305	0.3626	0.9983	-0.4887	0.4996	0.9487	1.4398	0.0957	0.9993
1425	P31948	-0.0377	0.9104	0.9983	0.2257	0.506	0.9487	0.1443	0.6929	0.9993
1426	P32119	-0.1478	0.5749	0.9983	0.2539	0.3422	0.9487	0.2806	0.3305	0.9993
1427	P32456	-0.0818	0.7981	0.9983	0.2758	0.3956	0.9487	0.1466	0.6745	0.9993
1428	P33908	0.017	0.9482	0.9983	-0.1992	0.4518	0.9487	-0.1388	0.6262	0.9993
1429	P34059	-0.2418	0.2693	0.9983	0.1729	0.4332	0.9487	0.3131	0.1907	0.9993
1430	P34896	0.091	0.7753	0.9983	0.3102	0.3379	0.9487	0.0437	0.8999	0.9993
1431	P34925	0.1153	0.5771	0.9983	-0.1978	0.3456	0.9487	-0.2019	0.3718	0.9993
1432	P34932	0.0149	0.9572	0.9983	0.2079	0.4595	0.9487	0.1196	0.6924	0.9993
1433	P35443	-0.0218	0.9546	0.9983	-0.3563	0.3588	0.9487	-0.0245	0.9532	0.9993
1434	P35542	-0.9082	0.0172	0.9983	0.3513	0.3494	0.9487	0.915	0.0271	0.9993
1435	P35555	0.0047	0.9896	0.9983	-0.3405	0.3485	0.9487	-0.2356	0.5464	0.9993
1436	P35573	0.1348	0.7863	0.9983	0.3493	0.4882	0.9487	-0.0606	0.911	0.9993
1437	P35813	-0.0598	0.8503	0.9983	0.2852	0.3752	0.9487	0.1503	0.6637	0.9993
1438	P36871	0.1191	0.6502	0.9983	0.2162	0.4167	0.9487	-0.0114	0.9683	0.9993
1439	P36915	-0.3102	0.6083	0.9983	0.4389	0.4215	0.9487	0.2341	0.7151	0.9993
1440	P36952	1.3303	0.4468	0.9983	-1.8055	0.3854	0.9487	-2.0172	0.2917	0.9993
1441	P38919	-1.3273	0.2487	0.9983	0.5838	0.3443	0.9487	1.7425	0.1503	0.9993
1442	P40121	0.0712	0.8428	0.9983	0.3117	0.3924	0.9487	0.103	0.7925	0.9993
1443	P40189	0.2826	0.1513	0.9983	-0.1716	0.3854	0.9487	-0.4324	0.0464	0.9993
1444	P40763	-0.1908	0.717	0.9983	0.3764	0.4803	0.9487	0.2302	0.6884	0.9993
1445	P41240	-0.0316	0.9264	0.9983	0.3226	0.3564	0.9487	0.0968	0.7959	0.9993
1446	P41271	-0.1661	0.4971	0.9983	0.2292	0.3552	0.9487	0.1786	0.5032	0.9993
1447	P41567	-0.0079	0.9835	0.9983	0.3299	0.3915	0.9487	-0.0443	0.9148	0.9993
1448	P42224	-0.0178	0.9685	0.9983	0.4358	0.341	0.9487	0.135	0.7835	0.9993
1449	P42330	-0.2544	0.4138	0.9983	0.2351	0.4549	0.9487	0.4339	0.2037	0.9993
1450	P42766	-0.6273	0.2538	0.9983	0.3381	0.5101	0.9487	0.7269	0.2204	0.9993
1451	P43487	-0.1992	0.6248	0.9983	0.3909	0.3443	0.9487	0.3526	0.4282	0.9993
1452	P43490	0.1043	0.6826	0.9983	0.251	0.3324	0.9487	0.0031	0.9911	0.9993
1453	P43652	-0.04	0.8208	0.9983	-0.157	0.3813	0.9487	0.0522	0.7864	0.9993
1454	P45381	-0.2106	0.6765	0.9983	0.4377	0.3927	0.9487	0.4075	0.4602	0.9993
1455	P45877	-0.1028	0.5613	0.9983	0.1654	0.3565	0.9487	0.0593	0.7585	0.9993
1456	P45974	-0.0926	0.834	0.9983	0.3223	0.4716	0.9487	0.2387	0.6206	0.9993
1457	P46379	0.2392	0.5893	0.9983	0.3374	0.4522	0.9487	-0.2085	0.666	0.9993
1458	P47755	8e-04	0.9974	0.9983	0.1703	0.4751	0.9487	0.0666	0.7951	0.9993
1459	P47756	0.1147	0.6139	0.9983	0.1504	0.5131	0.9487	-0.0712	0.7738	0.9993
1460	P47813	0.0555	0.8718	0.9983	0.2703	0.4381	0.9487	0.1202	0.7486	0.9993
1461	P47895	-0.1296	0.6886	0.9983	0.2541	0.4381	0.9487	0.1918	0.5869	0.9993
1462	P47989	0.0829	0.7072	0.9983	0.2088	0.3515	0.9487	0.0926	0.7005	0.9993
1463	P48059	0.1889	0.6786	0.9983	0.4124	0.3443	0.9487	-0.3964	0.4257	0.9993
1464	P48147	-0.1937	0.4812	0.9983	0.2112	0.4477	0.9487	0.304	0.3122	0.9993
1465	P48200	0.0449	0.9149	0.9983	0.2974	0.486	0.9487	0.1791	0.6961	0.9993
1466	P48454	-0.1552	0.6839	0.9983	0.3296	0.3643	0.9487	0.2089	0.6151	0.9993
1467	P48668	-0.5877	0.2577	0.9983	-0.397	0.4478	0.9487	0.6414	0.2573	0.9993
1468	P49006	0.5035	0.2471	0.9983	-0.382	0.3836	0.9487	-0.3404	0.471	0.9993
1469	P49184	-0.2206	0.6031	0.9983	-0.341	0.431	0.9487	-0.1859	0.7135	0.9993
1470	P49281	-0.1571	0.7256	0.9983	-0.4433	0.3847	0.9487	0.4487	0.3846	0.9993
1471	P49327	-0.1804	0.6048	0.9983	0.3266	0.3557	0.9487	0.3548	0.3523	0.9993
1472	P49407	-0.1299	0.6426	0.9983	0.2064	0.4665	0.9487	0.2785	0.3632	0.9993
1473	P49746	-0.1076	0.8168	0.9983	0.3252	0.4898	0.9487	0.2877	0.5708	0.9993
1474	P49747	-0.1496	0.7086	0.9983	-0.3219	0.4276	0.9487	0.076	0.8617	0.9993
1475	P49903	-0.3773	0.4598	0.9983	0.3687	0.4451	0.9487	0.3239	0.5588	0.9993
1476	P49913	1.1512	0.1303	0.9983	-0.7266	0.3424	0.9487	-1.2034	0.1431	0.9993
1477	P50851	0.1174	0.8475	0.9983	0.4637	0.4216	0.9487	-0.2764	0.6716	0.9993
1478	P51572	0.5349	0.0989	0.9983	-0.2449	0.4495	0.9487	-0.5863	0.0972	0.9993
1479	P51858	0.5626	0.1672	0.9983	-0.3026	0.4618	0.9487	-0.3471	0.4319	0.9993
1480	P51993	0.0016	0.9962	0.9983	-0.2837	0.4025	0.9487	-0.0265	0.9421	0.9993
1481	P52294	-0.1514	0.7899	0.9983	0.4446	0.4617	0.9487	0.14	0.8251	0.9993
1482	P52788	-0.0218	0.9422	0.9983	0.2415	0.4276	0.9487	0.1792	0.5847	0.9993
1483	P52790	0.3279	0.5658	0.9983	-0.6698	0.3314	0.9487	-0.3114	0.6233	0.9993
1484	P52943	-0.1816	0.5485	0.9983	0.2196	0.4733	0.9487	0.2443	0.4596	0.9993
1485	P53041	0.1184	0.7776	0.9983	0.3245	0.4451	0.9487	0.0247	0.9569	0.9993
1486	P53384	-0.2032	0.7363	0.9983	0.5602	0.3604	0.9487	0.408	0.5358	0.9993
1487	P53602	-0.1958	0.5612	0.9983	0.3175	0.3529	0.9487	0.429	0.2458	0.9993
1488	P53611	-0.0657	0.8555	0.9983	0.3469	0.347	0.9487	0.1343	0.7336	0.9993
1489	P53634	-0.2351	0.249	0.9983	0.1497	0.466	0.9487	0.1425	0.5196	0.9993
1490	P54136	-0.0221	0.9501	0.9983	0.2525	0.4798	0.9487	0.083	0.8291	0.9993
1491	P54577	0.0301	0.9384	0.9983	0.2762	0.4837	0.9487	0.1066	0.8016	0.9993
1492	P54578	-0.0859	0.7838	0.9983	0.2628	0.408	0.9487	0.2432	0.4773	0.9993
1493	P55011	-0.4092	0.745	0.9983	0.9543	0.4795	0.9487	0.3294	0.8023	0.9993
1494	P55209	-0.15	0.6858	0.9983	0.3387	0.3681	0.9487	0.3071	0.4486	0.9993
1495	P55786	-0.0476	0.8602	0.9983	0.2376	0.3861	0.9487	0.162	0.5828	0.9993
1496	P60468	0.1405	0.5289	0.9983	-0.1959	0.3863	0.9487	-0.1576	0.5175	0.9993
1497	P60903	-0.1235	0.906	0.9983	-0.9242	0.3666	0.9487	0.1239	0.913	0.9993
1498	P60981	-0.0791	0.7741	0.9983	0.2477	0.3761	0.9487	0.2028	0.5008	0.9993
1499	P60985	6.9112	0.1172	0.9983	-4.6396	0.3791	0.9487	-5.593	0.2825	0.9993
1500	P61006	0.0235	0.9034	0.9983	0.1796	0.3611	0.9487	0.014	0.9473	0.9993
1501	P61604	0.1683	0.7288	0.9983	0.3166	0.4855	0.9487	-0.0501	0.9242	0.9993
1502	P61916	-0.3088	0.2331	0.9983	0.1968	0.4502	0.9487	0.3876	0.171	0.9993
1503	P62191	-0.0244	0.9526	0.9983	0.2796	0.5006	0.9487	0.1384	0.7569	0.9993
1504	P62195	-0.1512	0.7293	0.9983	0.2949	0.5054	0.9487	0.2727	0.5678	0.9993
1505	P62266	0.0865	0.8378	0.9983	0.3261	0.4466	0.9487	-0.0772	0.8668	0.9993
1506	P62318	0.2333	0.6891	0.9983	-0.4385	0.4639	0.9487	-0.4929	0.4455	0.9993
1507	P62633	-0.1599	0.6184	0.9983	0.2819	0.3864	0.9487	0.2831	0.4197	0.9993
1508	P62826	0.0826	0.7752	0.9983	0.2729	0.3527	0.9487	0.096	0.761	0.9993
1509	P62873	-0.01	0.9537	0.9983	0.1147	0.5103	0.9487	0.0264	0.8882	0.9993
1510	P62877	-0.8001	0.2438	0.9983	0.4022	0.4825	0.9487	0.9198	0.2092	0.9993
1511	P62879	-0.0599	0.7097	0.9983	0.1317	0.4198	0.9487	0.0592	0.7361	0.9993
1512	P63010	-0.0916	0.7076	0.9983	0.2289	0.3562	0.9487	0.1215	0.6487	0.9993
1513	P63146	-4.0609	0.0316	0.9983	0.922	0.3511	0.9487	3.5461	0.0685	0.9993
1514	P67936	-0.0532	0.8116	0.9983	0.2029	0.3706	0.9487	0.1372	0.5735	0.9993
1515	P68036	-0.2676	0.4112	0.9983	0.2403	0.4651	0.9487	0.428	0.23	0.9993
1516	P68402	-0.0989	0.7825	0.9983	0.2471	0.4961	0.9487	0.2304	0.556	0.9993
1517	P68871	1.0608	0.0449	0.9983	-0.4661	0.375	0.9487	-1.142	0.0477	0.9993
1518	P69849;Q5JPE7	-0.2248	0.489	0.9983	-0.2373	0.4735	0.9487	0.3533	0.3341	0.9993
1519	P80748	-0.9374	0.1416	0.9983	-0.5051	0.4295	0.9487	1.4554	0.0386	0.9993
1520	P82979	-0.1023	0.9583	0.9983	1.6355	0.4822	0.9487	0.1177	0.9624	0.9993
1521	P84085	-0.1839	0.6378	0.9983	0.266	0.5013	0.9487	0.4	0.3496	0.9993
1522	P98082	-0.0096	0.9733	0.9983	0.2429	0.403	0.9487	0.1426	0.648	0.9993
1523	P98179	-0.1555	0.6893	0.9983	0.3755	0.3454	0.9487	0.3317	0.4377	0.9993
1524	Q00169	0.0654	0.7412	0.9983	0.1811	0.3676	0.9487	0.0419	0.8461	0.9993
1525	Q01085	0.0104	0.9703	0.9983	0.1923	0.4958	0.9487	0.2345	0.4415	0.9993
1526	Q01415	-0.1328	0.6187	0.9983	0.2226	0.4105	0.9487	0.2156	0.4596	0.9993
1527	Q01968	0.1882	0.947	0.9983	-1.4053	0.4644	0.9487	1.4066	0.6349	0.9993
1528	Q01973	0.1223	0.7099	0.9983	-0.2618	0.4322	0.9487	-0.1749	0.6258	0.9993
1529	Q02487	0.2912	0.1534	0.9983	-0.1927	0.347	0.9487	-0.333	0.1348	0.9993
1530	Q02742	0.1152	0.7933	0.9983	-0.2934	0.4818	0.9487	0.0429	0.9285	0.9993
1531	Q03154	-0.0547	0.8688	0.9983	0.2953	0.3798	0.9487	0.1621	0.6537	0.9993
1532	Q04323	-0.1382	0.744	0.9983	0.3261	0.4471	0.9487	0.3511	0.4479	0.9993
1533	Q04446	-0.0124	0.9725	0.9983	0.2715	0.4575	0.9487	0.1584	0.6872	0.9993
1534	Q04756	-0.4885	0.0953	0.9983	0.2069	0.4793	0.9487	0.49	0.1241	0.9993
1535	Q05655	0.1181	0.7622	0.9983	0.2616	0.5103	0.9487	-0.419	0.3307	0.9993
1536	Q05996	-2.3723	0.0926	0.9983	0.8195	0.4957	0.9487	2.011	0.1911	0.9993
1537	Q06124	-0.0939	0.7548	0.9983	0.273	0.371	0.9487	0.2443	0.4572	0.9993
1538	Q06203	-0.2473	0.7197	0.9983	0.6235	0.3708	0.9487	0.0505	0.9455	0.9993
1539	Q06830	0.0207	0.9348	0.9983	0.1894	0.4616	0.9487	0.0527	0.849	0.9993
1540	Q08722	-0.1102	0.7099	0.9983	0.2866	0.3409	0.9487	0.1975	0.5417	0.9993
1541	Q08AM6	-0.5297	0.4193	0.9983	0.3616	0.5123	0.9487	0.4083	0.5574	0.9993
1542	Q0JRZ9	-0.1149	0.7101	0.9983	0.2663	0.397	0.9487	-0.1211	0.7194	0.9993
1543	Q10472	0.0673	0.7243	0.9983	-0.1682	0.3848	0.9487	-0.1895	0.364	0.9993
1544	Q10567	0.0397	0.8643	0.9983	0.2007	0.3949	0.9487	-0.0976	0.7005	0.9993
1545	Q12805	0.0185	0.9485	0.9983	-0.2107	0.4695	0.9487	-0.0126	0.9678	0.9993
1546	Q12907	-0.0381	0.8175	0.9983	-0.1102	0.5105	0.9487	-0.0436	0.8089	0.9993
1547	Q12974	0.072	0.8222	0.9983	0.2979	0.3598	0.9487	-0.0846	0.8086	0.9993
1548	Q13093	-1.2657	0.5285	0.9983	-3.2489	0.4107	0.9487	NA	NA	NA
1549	Q13126	-0.112	0.657	0.9983	0.1962	0.4426	0.9487	0.2421	0.3801	0.9993
1550	Q13183	-0.0217	0.9583	0.9983	0.2635	0.4969	0.9487	0.3162	0.4849	0.9993
1551	Q13363	0.25	0.505	0.9983	0.3065	0.4206	0.9487	-0.1894	0.6427	0.9993
1552	Q13418	0.0742	0.876	0.9983	0.3773	0.3996	0.9487	-0.0278	0.9568	0.9993
1553	Q13435	-0.1633	0.9098	0.9983	1.3166	0.406	0.9487	0.3947	0.8002	0.9993
1554	Q13439	0.6198	0.1238	0.9983	1.0531	0.368	0.9487	NA	NA	NA
1555	Q13443	0.0092	0.9662	0.9983	-0.1744	0.4266	0.9487	-0.1364	0.5638	0.9993
1556	Q13464	-0.3599	0.4693	0.9983	0.3061	0.4707	0.9487	0.398	0.4522	0.9993
1557	Q13557	-0.1256	0.8461	0.9983	0.5265	0.4303	0.9487	-0.0115	0.9869	0.9993
1558	Q13564	-0.1436	0.7272	0.9983	0.3514	0.3999	0.9487	0.3061	0.496	0.9993
1559	Q13596	0.0296	0.9274	0.9983	0.2164	0.5111	0.9487	-0.0759	0.8305	0.9993
1560	Q13616	0.623	0.5029	0.9983	-0.6873	0.465	0.9487	-0.3235	0.7493	0.9993
1561	Q13685	-0.4753	0.3835	0.9983	0.474	0.3388	0.9487	0.7113	0.2357	0.9993
1562	Q13751	-0.1042	0.6925	0.9983	-0.1931	0.4693	0.9487	0.0815	0.7765	0.9993
1563	Q13835	-0.3362	0.32	0.9983	-0.3009	0.3781	0.9487	0.306	0.4058	0.9993
1564	Q14247	-0.1539	0.5711	0.9983	0.1843	0.5027	0.9487	0.2504	0.3992	0.9993
1565	Q14515	0.464	0.2694	0.9983	-0.2998	0.4786	0.9487	-0.7786	0.0922	0.9993
1566	Q14642	0.2379	0.739	0.9983	-0.6052	0.476	0.9487	-0.5006	0.5028	0.9993
1567	Q14696	-0.0916	0.6257	0.9983	0.1568	0.4099	0.9487	0.2668	0.1961	0.9993
1568	Q14764	-0.1018	0.7814	0.9983	0.2577	0.4882	0.9487	0.0927	0.8167	0.9993
1569	Q14847	-0.1064	0.7237	0.9983	0.2146	0.4818	0.9487	0.2625	0.4254	0.9993
1570	Q14997	-0.0929	0.84	0.9983	0.345	0.4597	0.9487	0.2362	0.6382	0.9993
1571	Q14CN2	0.7145	0.1582	0.9983	-0.4571	0.3687	0.9487	-0.9922	0.0742	0.9993
1572	Q15027	0.3186	0.8922	0.9983	-1.4981	0.4798	0.9487	-0.4532	0.8549	0.9993
1573	Q15046	-0.1768	0.5512	0.9983	0.224	0.4556	0.9487	0.3105	0.3385	0.9993
1574	Q15056	-0.1312	0.6833	0.9983	0.2404	0.4607	0.9487	0.4212	0.233	0.9993
1575	Q15102	-0.1446	0.7266	0.9983	0.3554	0.3971	0.9487	0.3015	0.5047	0.9993
1576	Q15181	-0.0767	0.7895	0.9983	0.2815	0.3347	0.9487	0.2229	0.4779	0.9993
1577	Q15185	-0.1834	0.7011	0.9983	0.391	0.4196	0.9487	0.4459	0.3936	0.9993
1578	Q15257	0.0529	0.8575	0.9983	0.2827	0.3451	0.9487	0.1198	0.7095	0.9993
1579	Q15369	-0.0338	0.9253	0.9983	0.3032	0.4066	0.9487	0.1681	0.6689	0.9993
1580	Q15370	-0.051	0.9021	0.9983	0.3687	0.3812	0.9487	0.1384	0.7597	0.9993
1581	Q15375	-0.2106	0.2368	0.9983	-0.1564	0.3831	0.9487	0.1712	0.3762	0.9993
1582	Q15382	0.0046	0.9865	0.9983	0.221	0.4271	0.9487	0.1987	0.5074	0.9993
1583	Q15628	0.7259	0.1065	0.9983	-1.2183	0.4838	0.9487	NA	NA	NA
1584	Q15714	-0.0665	0.9207	0.9983	0.5125	0.4758	0.9487	-0.2108	0.7681	0.9993
1585	Q15717	0.2747	0.5711	0.9983	-0.3207	0.5134	0.9487	0.0371	0.944	0.9993
1586	Q16555	0.0019	0.9952	0.9983	0.2518	0.4339	0.9487	0.0918	0.7907	0.9993
1587	Q16576	-0.1722	0.6408	0.9983	0.2678	0.4754	0.9487	0.4964	0.2222	0.9993
1588	Q16620	0.3103	0.2355	0.9983	-0.236	0.3706	0.9487	-0.3562	0.2121	0.9993
1589	Q16769	-0.321	0.4253	0.9983	0.336	0.4094	0.9487	0.3934	0.3708	0.9993
1590	Q16851	-0.1294	0.6585	0.9983	0.2578	0.3852	0.9487	0.2975	0.353	0.9993
1591	Q3LXA3	-0.0745	0.8099	0.9983	0.2585	0.4109	0.9487	0.0973	0.7735	0.9993
1592	Q3YEC7	-0.1214	0.7856	0.9983	0.4925	0.3343	0.9487	0.1083	0.8266	0.9993
1593	Q53GL7	1.7067	0.1641	0.9983	-1.106	0.3792	0.9487	-1.0463	0.4014	0.9993
1594	Q53H82	-0.2616	0.4432	0.9983	0.3026	0.3825	0.9487	0.4944	0.1879	0.9993
1595	Q53LP3	0.0399	0.951	0.9983	-0.4569	0.5085	0.9487	0.2938	0.6833	0.9993
1596	Q567U6	-0.4518	0.611	0.9983	0.9104	0.338	0.9487	-0.1318	0.8918	0.9993
1597	Q5JU69	-0.2525	0.2304	0.9983	-0.16	0.4502	0.9487	0.4293	0.0645	0.9993
1598	Q5TZA2	-0.4161	0.279	0.9983	-0.2995	0.4587	0.9487	0.1194	0.7746	0.9993
1599	Q5VTQ0	-1.1649	0.3165	0.9983	0.5687	0.4548	0.9487	1.2533	0.3206	0.9993
1600	Q5VW36	0.3388	0.6386	0.9983	-0.6694	0.3649	0.9487	0.0465	0.9525	0.9993
1601	Q5VYK3	-0.1642	0.7216	0.9983	0.3681	0.4307	0.9487	0.1592	0.7514	0.9993
1602	Q5W0U4	-0.0287	0.9323	0.9983	0.28	0.4142	0.9487	0.1906	0.6055	0.9993
1603	Q6JBY9	-0.8652	0.1048	0.9983	0.4172	0.3635	0.9487	0.8103	0.1579	0.9993
1604	Q6L8Q7	-0.8576	0.3845	0.9983	0.6808	0.4125	0.9487	1.0809	0.3035	0.9993
1605	Q6P4A8	-0.4171	0.1157	0.9983	0.2109	0.4268	0.9487	0.4967	0.0866	0.9993
1606	Q6PJ69	0.2795	0.7411	0.9983	-0.5928	0.4988	0.9487	-0.7673	0.4098	0.9993
1607	Q6UW32	0.1946	0.8472	0.9983	0.6245	0.3565	0.9487	-0.7382	0.5032	0.9993
1608	Q6UW78	0.6005	0.4323	0.9983	-0.5232	0.5011	0.9487	-1.4576	0.0908	0.9993
1609	Q6UWP8	-0.6651	0.3328	0.9983	-0.6018	0.3857	0.9487	0.2504	0.737	0.9993
1610	Q6UXG2	-0.1453	0.844	0.9983	0.573	0.4442	0.9487	-0.5852	0.4686	0.9993
1611	Q6UXI9	0.015	0.95	0.9983	-0.2278	0.3476	0.9487	-0.0046	0.9859	0.9993
1612	Q6UXU6	-0.4954	0.1131	0.9983	0.2557	0.4137	0.9487	0.6022	0.0783	0.9993
1613	Q6WRI0	0.4702	0.6823	0.9983	-1.1339	0.3583	0.9487	-0.3146	0.8103	0.9993
1614	Q6XQN6	-0.4235	0.3973	0.9983	0.4098	0.4177	0.9487	0.2768	0.6111	0.9993
1615	Q6YP21	-0.1153	0.748	0.9983	0.2505	0.4911	0.9487	0.2548	0.516	0.9993
1616	Q6ZMP0	5.2482	0.0727	0.9983	1.9366	0.4976	0.9487	-4.9419	0.1102	0.9993
1617	Q6ZT21	6.5649	0.0035	0.879	-1.3113	0.4118	0.9487	-6.851	0.0039	0.8732
1618	Q7KZ85	0.0797	0.9157	0.9983	-0.6305	0.4606	0.9487	0.2959	0.7281	0.9993
1619	Q7L2H7	-0.2697	0.4769	0.9983	0.2612	0.4955	0.9487	0.181	0.661	0.9993
1620	Q7L5Y1	-0.3514	0.2884	0.9983	0.2838	0.3953	0.9487	0.368	0.3076	0.9993
1621	Q7L7X3	-0.0495	0.8662	0.9983	0.2595	0.3838	0.9487	0.1944	0.5444	0.9993
1622	Q7Z4S6	-0.362	0.8677	0.9983	-1.3096	0.5026	0.9487	0.4834	0.8394	0.9993
1623	Q7Z553	-0.1306	0.5551	0.9983	-0.1919	0.3921	0.9487	0.0082	0.9729	0.9993
1624	Q7Z569	-1.8105	0.2154	0.9983	1.0257	0.3924	0.9487	2.0362	0.183	0.9993
1625	Q7Z5L7	-0.5365	0.2462	0.9983	0.3266	0.4831	0.9487	0.6294	0.2127	0.9993
1626	Q7Z6B7	0.7885	0.6993	0.9983	1.8705	0.405	0.9487	-1.852	0.4258	0.9993
1627	Q7Z6K5	-0.0072	0.9791	0.9983	0.2489	0.3757	0.9487	0.1163	0.7001	0.9993
1628	Q7Z7M9	-0.6195	0.0598	0.9983	0.2273	0.4872	0.9487	0.7847	0.0298	0.9993
1629	Q86SJ2	-0.4558	0.1693	0.9983	-0.2147	0.4722	0.9487	0.3778	0.2854	0.9993
1630	Q86SQ4	0.0773	0.6448	0.9983	-0.1429	0.4005	0.9487	-0.1848	0.3141	0.9993
1631	Q86SR1	0.2898	0.3314	0.9983	-0.2	0.5061	0.9487	-0.4645	0.1558	0.9993
1632	Q86SZ2	0.3184	0.5021	0.9983	0.417	0.3391	0.9487	-0.2508	0.6318	0.9993
1633	Q86UW7	0.0062	0.9894	0.9983	-0.3864	0.468	0.9487	0.5797	0.269	0.9993
1634	Q86VE9	0.1456	0.7285	0.9983	0.2853	0.502	0.9487	0.0283	0.9506	0.9993
1635	Q86VN1	0.0135	0.9712	0.9983	0.267	0.4795	0.9487	0.1375	0.735	0.9993
1636	Q86VR7	0.356	0.4896	0.9983	-0.4623	0.3362	0.9487	-0.2975	0.5917	0.9993
1637	Q86X76	-0.088	0.7895	0.9983	0.2207	0.5085	0.9487	0.1566	0.6631	0.9993
1638	Q86Y38	0.0817	0.6952	0.9983	-0.1975	0.3507	0.9487	-0.2306	0.3126	0.9993
1639	Q8IV36	-0.318	0.3809	0.9983	-0.3143	0.3932	0.9487	0.3967	0.318	0.9993
1640	Q8IWR0	1.9173	0.1591	0.9983	-2.6191	0.4265	0.9487	NA	NA	NA
1641	Q8IWW6	2.6594	6e-04	0.4458	0.5239	0.4809	0.9487	-2.1895	0.008	0.8764
1642	Q8IXQ3	-0.5359	0.4583	0.9983	0.5839	0.3411	0.9487	0.8871	0.255	0.9993
1643	Q8IYD1	0.0075	0.9848	0.9983	0.2619	0.5088	0.9487	0.0554	0.8967	0.9993
1644	Q8IZ83	0.2256	0.5756	0.9983	0.2705	0.5082	0.9487	-0.1232	0.779	0.9993
1645	Q8IZP0	0.1914	0.5853	0.9983	0.3	0.3987	0.9487	-0.0511	0.8936	0.9993
1646	Q8IZV5	0.2938	0.5771	0.9983	0.9081	0.4207	0.9487	NA	NA	NA
1647	Q8N1N4	-1.0662	0.0428	0.9983	-0.4333	0.4068	0.9487	1.0618	0.0634	0.9993
1648	Q8N271	0.4053	0.0536	0.9983	0.1412	0.4985	0.9487	-0.5121	0.0263	0.9993
1649	Q8N307	-0.1922	0.628	0.9983	-0.3124	0.437	0.9487	0.1443	0.7385	0.9993
1650	Q8N335	-0.0707	0.8533	0.9983	0.3113	0.4224	0.9487	0.2006	0.6309	0.9993
1651	Q8N387	-0.0137	0.9639	0.9983	0.2323	0.4492	0.9487	0.1989	0.5475	0.9993
1652	Q8N4A0	-0.1207	0.6259	0.9983	-0.1905	0.4475	0.9487	0.1547	0.5667	0.9993
1653	Q8N7A1	-0.4622	0.8955	0.9983	-1.1524	0.4025	0.9487	-1.0598	0.7664	0.9993
1654	Q8N8N7	-0.0114	0.9717	0.9983	0.2944	0.3674	0.9487	0.0352	0.9201	0.9993
1655	Q8N9N7	0.2936	0.4417	0.9983	0.3252	0.3664	0.9487	-0.2726	0.5151	0.9993
1656	Q8N9U0	-0.2496	0.4042	0.9983	0.2325	0.442	0.9487	0.4532	0.1677	0.9993
1657	Q8NB16	0.0832	0.8573	0.9983	0.4159	0.375	0.9487	0.0992	0.8415	0.9993
1658	Q8NBI6	0.1652	0.8303	0.9983	-0.5689	0.49	0.9487	-0.7442	0.384	0.9993
1659	Q8NBK3	-0.1611	0.3878	0.9983	-0.1311	0.4862	0.9487	0.2017	0.3219	0.9993
1660	Q8NBZ7	-0.0581	0.8284	0.9983	-0.2446	0.3692	0.9487	0.0268	0.9269	0.9993
1661	Q8NCC3	-0.3989	0.176	0.9983	-0.2073	0.4836	0.9487	0.317	0.3218	0.9993
1662	Q8NE71	-0.0557	0.8855	0.9983	0.2687	0.4932	0.9487	0.11	0.7943	0.9993
1663	Q8NEU8	0.6591	0.1624	0.9983	1.0699	0.46	0.9487	NA	NA	NA
1664	Q8NFT8	-0.1647	0.7523	0.9983	-0.4216	0.4267	0.9487	0.3497	0.5394	0.9993
1665	Q8NHZ8	-0.9011	0.3173	0.9983	1.5373	0.4525	0.9487	NA	NA	NA
1666	Q8TAC2	0.2285	0.6211	0.9983	0.431	0.3352	0.9487	0.1226	0.8076	0.9993
1667	Q8TBC4	-0.4378	0.095	0.9983	0.2117	0.4218	0.9487	0.574	0.0467	0.9993
1668	Q8TBP5	-0.6572	0.2365	0.9983	-0.5252	0.3469	0.9487	0.8882	0.1445	0.9993
1669	Q8TE68	0.0372	0.9747	0.9983	-1.0267	0.4229	0.9487	0.4395	0.736	0.9993
1670	Q8WUA8	-0.0278	0.8911	0.9983	-0.1446	0.4825	0.9487	0.0419	0.8498	0.9993
1671	Q8WUX9	-0.1819	0.5901	0.9983	0.3311	0.3362	0.9487	0.184	0.6202	0.9993
1672	Q8WV24	-0.0223	0.9595	0.9983	0.4007	0.3489	0.9487	-0.1052	0.824	0.9993
1673	Q8WVV4	-0.4026	0.2958	0.9983	-0.2631	0.4978	0.9487	0.4701	0.2634	0.9993
1674	Q92499	-0.1807	0.6421	0.9983	0.2642	0.5019	0.9487	0.2167	0.6092	0.9993
1675	Q92520	-0.3098	0.1501	0.9983	0.1681	0.4361	0.9487	0.3214	0.1705	0.9993
1676	Q92526	-1.4111	0.1361	0.9983	0.6211	0.4308	0.9487	1.4931	0.1273	0.9993
1677	Q92542	0.2946	0.4708	0.9983	-0.2714	0.4907	0.9487	-0.4112	0.3532	0.9993
1678	Q92563	-0.2447	0.3122	0.9983	0.1928	0.4301	0.9487	0.1187	0.6516	0.9993
1679	Q92597	-0.3723	0.309	0.9983	0.3582	0.3327	0.9487	0.508	0.2045	0.9993
1680	Q92598	-0.0857	0.7946	0.9983	0.2456	0.4617	0.9487	0.1658	0.6445	0.9993
1681	Q92616	0.0269	0.9563	0.9983	0.4445	0.3735	0.9487	-0.2822	0.5994	0.9993
1682	Q92673	0.1294	0.5694	0.9983	-0.1784	0.4387	0.9487	-0.2343	0.3464	0.9993
1683	Q92764	-2.2153	0.0192	0.9983	-0.848	0.4221	0.9487	1.6217	0.1184	0.9993
1684	Q92823	0.3618	0.5068	0.9983	-0.4958	0.3705	0.9487	-0.2137	0.7188	0.9993
1685	Q92945	0.273	0.6214	0.9983	-0.4822	0.4663	0.9487	0.7487	0.2581	0.9993
1686	Q92956	0.0291	0.9025	0.9983	-0.179	0.4579	0.9487	-0.0969	0.7087	0.9993
1687	Q93009	1.2192	0.1727	0.9983	0.6843	0.473	0.9487	0.0113	0.9914	0.9993
1688	Q93091	0.4002	0.5202	0.9983	-0.4502	0.4746	0.9487	-0.4611	0.4971	0.9993
1689	Q93100	0.0272	0.9575	0.9983	0.5015	0.3751	0.9487	0.2596	0.6549	0.9993
1690	Q969T9	-0.2655	0.2685	0.9983	0.1735	0.4728	0.9487	0.4926	0.0629	0.9993
1691	Q96A59	-0.0716	0.9088	0.9983	-0.4862	0.4454	0.9487	0.3851	0.577	0.9993
1692	Q96A65	-1.2498	0.1711	0.9983	0.6156	0.481	0.9487	0.5771	0.5678	0.9993
1693	Q96AE4	1.2156	0.2886	0.9983	-0.6573	0.3337	0.9487	-1.0311	0.3809	0.9993
1694	Q96AQ6	2.2987	0.0232	0.9983	-0.781	0.4382	0.9487	-2.023	0.0675	0.9993
1695	Q96BQ1	-0.3233	0.8374	0.9983	-1.4791	0.3466	0.9487	NA	NA	NA
1696	Q96BW5	-0.1945	0.6128	0.9983	0.3433	0.3802	0.9487	0.1887	0.6534	0.9993
1697	Q96BY9	-0.1139	0.6718	0.9983	-0.2646	0.3323	0.9487	0.2963	0.3143	0.9993
1698	Q96C11	-0.1813	0.6572	0.9983	0.3664	0.3766	0.9487	0.324	0.4679	0.9993
1699	Q96C24	0.3037	0.748	0.9983	-0.6996	0.4841	0.9487	-0.0376	0.9697	0.9993
1700	Q96CT7	-0.3006	0.4583	0.9983	0.3364	0.4136	0.9487	0.4107	0.354	0.9993
1701	Q96CW1	-0.2883	0.391	0.9983	0.2341	0.4903	0.9487	0.4536	0.2179	0.9993
1702	Q96FE7	-0.1954	0.4067	0.9983	-0.2069	0.3849	0.9487	0.1343	0.6003	0.9993
1703	Q96G03	0.0526	0.8251	0.9983	0.162	0.5016	0.9487	0.0404	0.8764	0.9993
1704	Q96HE7	-0.036	0.8774	0.9983	-0.1718	0.468	0.9487	0.1439	0.5726	0.9993
1705	Q96HN2	-0.5588	0.6785	0.9983	-0.9319	0.4943	0.9487	-0.0098	0.9948	0.9993
1706	Q96HR9	0.2055	0.6656	0.9983	0.3166	0.4797	0.9487	-0.2953	0.5662	0.9993
1707	Q96IU4	0.0842	0.7786	0.9983	0.2611	0.3903	0.9487	0.0708	0.8284	0.9993
1708	Q96JH7	-0.6133	0.5401	0.9983	-0.9959	0.3318	0.9487	0.731	0.5137	0.9993
1709	Q96KN2	0.0144	0.9684	0.9983	-0.2543	0.4915	0.9487	0.1347	0.7343	0.9993
1710	Q96KP1	-0.3716	0.5594	0.9983	-0.5423	0.4004	0.9487	0.1779	0.7974	0.9993
1711	Q96MK3	0.1651	0.4439	0.9983	-0.1786	0.4129	0.9487	-0.1711	0.4669	0.9993
1712	Q96NY7	-0.9612	0.198	0.9983	0.6734	0.3701	0.9487	1.0454	0.1992	0.9993
1713	Q96QK1	-0.0348	0.9047	0.9983	0.2633	0.3728	0.9487	0.0755	0.8119	0.9993
1714	Q96RW7	-0.8346	0.1239	0.9983	-0.5227	0.3367	0.9487	0.8084	0.1707	0.9993
1715	Q99417	0.1923	0.8129	0.9983	0.5417	0.5121	0.9487	0.1171	0.8952	0.9993
1716	Q99436	-0.0499	0.872	0.9983	0.2338	0.4566	0.9487	0.135	0.6895	0.9993
1717	Q99439	-0.0549	0.8785	0.9983	0.2861	0.4327	0.9487	0.1531	0.6962	0.9993
1718	Q99447	-0.1668	0.6152	0.9983	0.3171	0.3463	0.9487	0.3691	0.3098	0.9993
1719	Q99460	-0.0976	0.8076	0.9983	0.2689	0.5079	0.9487	0.2083	0.634	0.9993
1720	Q99538	0.1347	0.628	0.9983	-0.1981	0.4814	0.9487	-0.1137	0.7076	0.9993
1721	Q99653	0.134	0.4991	0.9983	0.1658	0.409	0.9487	-0.0663	0.7586	0.9993
1722	Q99747	0.0527	0.7883	0.9983	0.1614	0.4175	0.9487	-0.0992	0.6435	0.9993
1723	Q99798	2.0124	0.1297	0.9983	1.1005	0.3987	0.9487	-2.0574	0.1743	0.9993
1724	Q99961	-0.0598	0.8454	0.9983	0.2384	0.4434	0.9487	0.0875	0.7937	0.9993
1725	Q9BQ13	0.0553	0.8881	0.9983	0.3309	0.4068	0.9487	0.0649	0.8796	0.9993
1726	Q9BQ69	-0.0686	0.9099	0.9983	0.479	0.3614	0.9487	0.2871	0.6636	0.9993
1727	Q9BR76	-0.1785	0.5552	0.9983	0.2861	0.3511	0.9487	0.3367	0.3094	0.9993
1728	Q9BRK5	0.065	0.7346	0.9983	-0.1316	0.4979	0.9487	-0.0556	0.79	0.9993
1729	Q9BRP8	-0.139	0.6833	0.9983	0.281	0.4161	0.9487	0.3713	0.32	0.9993
1730	Q9BS26	0.0707	0.6933	0.9983	-0.1651	0.3644	0.9487	0.0491	0.8019	0.9993
1731	Q9BTY2	-0.1363	0.5253	0.9983	0.193	0.3748	0.9487	0.1618	0.4894	0.9993
1732	Q9BUK6	-0.3498	0.6082	0.9983	0.5492	0.4631	0.9487	0.5278	0.4666	0.9993
1733	Q9BUP0	0.9865	0.4074	0.9983	0.8332	0.4657	0.9487	-0.9974	0.443	0.9993
1734	Q9BUP3	-0.2278	0.6078	0.9983	0.413	0.3678	0.9487	0.3029	0.5288	0.9993
1735	Q9BVJ7	0.6225	0.2315	0.9983	-0.3603	0.4921	0.9487	-0.7033	0.2154	0.9993
1736	Q9BW91	-0.1518	0.5477	0.9983	0.1793	0.4829	0.9487	0.2757	0.3184	0.9993
1737	Q9BXB5	0.1936	0.7433	0.9983	0.4675	0.4147	0.9487	-0.1154	0.8543	0.9993
1738	Q9BXI6	1.3957	0.0328	0.9983	0.4611	0.4815	0.9487	-1.3004	0.0634	0.9993
1739	Q9BXR6	-0.3893	0.2959	0.9983	0.3297	0.4051	0.9487	-0.067	0.8686	0.9993
1740	Q9BZE9	-0.7069	0.4389	0.9983	0.8056	0.3848	0.9487	0.7726	0.4382	0.9993
1741	Q9GZS3	-0.0578	0.8665	0.9983	0.2299	0.5096	0.9487	0.1173	0.7546	0.9993
1742	Q9GZU7	0.3346	0.3979	0.9983	0.3095	0.4024	0.9487	-0.2123	0.6189	0.9993
1743	Q9H0H3	1.5261	0.0048	0.879	-1.0237	0.4132	0.9487	NA	NA	NA
1744	Q9H0Q0	-0.3647	0.4404	0.9983	0.2884	0.5124	0.9487	0.4871	0.3404	0.9993
1745	Q9H1P3	0.2608	0.5663	0.9983	-0.4159	0.367	0.9487	-0.5074	0.3081	0.9993
1746	Q9H1Y0	-0.1226	0.8317	0.9983	0.4554	0.4034	0.9487	0.2123	0.7333	0.9993
1747	Q9H267	0.1297	0.849	0.9983	0.5719	0.4122	0.9487	0.5428	0.4813	0.9993
1748	Q9H2K8	0.0457	0.8686	0.9983	0.2574	0.3586	0.9487	0.0893	0.7667	0.9993
1749	Q9H3S1	-0.0702	0.7451	0.9983	-0.174	0.4267	0.9487	0.0111	0.9625	0.9993
1750	Q9H444	0.0343	0.8894	0.9983	0.1899	0.4472	0.9487	0.0597	0.8242	0.9993
1751	Q9H477	0.0796	0.8441	0.9983	0.2733	0.5071	0.9487	0.0961	0.8281	0.9993
1752	Q9H4A6	0.2339	0.4469	0.9983	-0.2142	0.4922	0.9487	-0.1942	0.563	0.9993
1753	Q9H4G4	-0.2255	0.2632	0.9983	0.1984	0.3294	0.9487	0.1893	0.3877	0.9993
1754	Q9H5X1	-0.3445	0.4118	0.9983	0.2989	0.4469	0.9487	0.4073	0.3701	0.9993
1755	Q9H9E3	-0.2602	0.7576	0.9983	0.6807	0.4438	0.9487	0.6041	0.506	0.9993
1756	Q9H9S4	0.0145	0.9564	0.9983	0.1817	0.499	0.9487	0.1214	0.6749	0.9993
1757	Q9HB71	-0.3317	0.4175	0.9983	0.2783	0.5007	0.9487	0.4543	0.3097	0.9993
1758	Q9HBH1	-0.3828	0.2767	0.9983	-0.2627	0.4602	0.9487	0.3811	0.3205	0.9993
1759	Q9HC84	0.5175	0.4772	0.9983	-0.691	0.3489	0.9487	-1.3564	0.0917	0.9993
1760	Q9HCR9	-0.3199	0.4599	0.9983	0.4276	0.3385	0.9487	0.4829	0.3109	0.9993
1761	Q9NP61	-0.0635	0.8395	0.9983	0.2418	0.4469	0.9487	0.0106	0.9753	0.9993
1762	Q9NP72	-0.0458	0.8148	0.9983	0.1503	0.4489	0.9487	0.1359	0.5252	0.9993
1763	Q9NP80	-0.1667	0.6698	0.9983	-0.3452	0.384	0.9487	0.0099	0.9814	0.9993
1764	Q9NQ36	-0.0682	0.8249	0.9983	-0.2481	0.4273	0.9487	0.1871	0.5781	0.9993
1765	Q9NQ84	0.0046	0.9806	0.9983	0.1695	0.3791	0.9487	0.0403	0.8456	0.9993
1766	Q9NQW7	-0.007	0.9821	0.9983	0.2549	0.422	0.9487	0.1238	0.717	0.9993
1767	Q9NQX5	-0.2068	0.3237	0.9983	-0.1527	0.4701	0.9487	0.1788	0.4331	0.9993
1768	Q9NR09	0.1239	0.7191	0.9983	-0.2715	0.4371	0.9487	-0.2133	0.5708	0.9993
1769	Q9NR45	-0.172	0.5526	0.9983	0.2159	0.4615	0.9487	0.3159	0.3192	0.9993
1770	Q9NR99	-0.2112	0.564	0.9983	-0.2991	0.4199	0.9487	0.0849	0.8313	0.9993
1771	Q9NRA1	0.5396	0.1729	0.9983	-0.3281	0.4094	0.9487	-0.8829	0.0434	0.9993
1772	Q9NRJ3	-0.1871	0.5424	0.9983	-0.2969	0.3404	0.9487	0.3189	0.3423	0.9993
1773	Q9NRV9	-0.3151	0.3595	0.9983	0.3219	0.3546	0.9487	0.47	0.2119	0.9993
1774	Q9NRY5	-0.1599	0.6985	0.9983	0.276	0.5102	0.9487	0.2182	0.6281	0.9993
1775	Q9NT22	-0.6397	0.3411	0.9983	-0.547	0.4201	0.9487	0.0971	0.8941	0.9993
1776	Q9NTX5	0.142	0.7435	0.9983	0.3294	0.4553	0.9487	-0.1517	0.7486	0.9993
1777	Q9NUQ6	-1.4565	0.2862	0.9983	0.6281	0.4337	0.9487	1.9144	0.1752	0.9993
1778	Q9NVA2	-0.3259	0.4329	0.9983	0.2888	0.4931	0.9487	0.4396	0.3344	0.9993
1779	Q9NW68	0.313	0.5154	0.9983	0.3851	0.4412	0.9487	-0.0075	0.9883	0.9993
1780	Q9NWS0	-0.5012	0.6491	0.9983	0.5603	0.4248	0.9487	0.296	0.7947	0.9993
1781	Q9NWV4	-0.1147	0.6958	0.9983	0.2295	0.4405	0.9487	0.2945	0.3593	0.9993
1782	Q9NY33	0.0175	0.9514	0.9983	0.281	0.3347	0.9487	0.201	0.5211	0.9993
1783	Q9NZ20	-0.0868	0.7685	0.9983	-0.2874	0.3374	0.9487	0.1119	0.728	0.9993
1784	Q9NZH8	0.6334	0.8377	0.9983	-2.2595	0.4277	0.9487	1.3278	0.7113	0.9993
1785	Q9NZL9	-0.0266	0.9559	0.9983	0.4254	0.3851	0.9487	0.1039	0.8431	0.9993
1786	Q9P1Z2	-0.5809	0.3489	0.9983	0.4124	0.4882	0.9487	0.785	0.2375	0.9993
1787	Q9P289	0.7502	0.0068	0.9549	-0.6435	0.3583	0.9487	NA	NA	NA
1788	Q9P2R3	0.4975	0.524	0.9983	0.7131	0.3771	0.9487	-0.4216	0.6206	0.9993
1789	Q9UBB6	-2.2711	0.1453	0.9983	0.8224	0.4415	0.9487	2.9979	0.0713	0.9993
1790	Q9UBN7	0.0039	0.9933	0.9983	0.3201	0.4979	0.9487	0.1564	0.7584	0.9993
1791	Q9UBQ0	-0.1397	0.651	0.9983	0.3066	0.3298	0.9487	0.1989	0.5555	0.9993
1792	Q9UBQ7	-0.2082	0.5554	0.9983	0.3076	0.3898	0.9487	0.4876	0.2084	0.9993
1793	Q9UBR2	0.0885	0.6383	0.9983	-0.1284	0.5005	0.9487	-0.1249	0.543	0.9993
1794	Q9UBX7	1.4447	0.3193	0.9983	-1.2853	0.4104	0.9487	-0.2922	0.8604	0.9993
1795	Q9UDY2	0.4003	0.3928	0.9983	0.4535	0.3387	0.9487	-0.5941	0.2464	0.9993
1796	Q9UGK3	2.4539	0.1625	0.9983	-3.2565	0.4134	0.9487	NA	NA	NA
1797	Q9UH65	-0.1485	0.7201	0.9983	0.3896	0.3544	0.9487	0.2997	0.5079	0.9993
1798	Q9UHB6	0.3995	0.6701	0.9983	-0.5913	0.5041	0.9487	-0.8191	0.4233	0.9993
1799	Q9UHG2	-0.7909	0.479	0.9983	-0.7414	0.4993	0.9487	0.5935	0.6264	0.9993
1800	Q9UIA9	-0.14	0.7377	0.9983	0.3094	0.4653	0.9487	0.1759	0.6998	0.9993
1801	Q9UIC8	-0.5229	0.3974	0.9983	0.4264	0.4371	0.9487	0.495	0.454	0.9993
1802	Q9UKB3	-0.2065	0.6487	0.9983	0.4321	0.3492	0.9487	0.3241	0.5133	0.9993
1803	Q9UKG1	-0.1333	0.7008	0.9983	0.2815	0.4236	0.9487	0.2648	0.4849	0.9993
1804	Q9UKT5	-0.9109	0.2029	0.9983	0.6825	0.3411	0.9487	0.9825	0.202	0.9993
1805	Q9UL15	0.8152	0.1354	0.9983	-0.4111	0.3918	0.9487	-0.1092	0.8578	0.9993
1806	Q9UL18	0.4156	0.2646	0.9983	-0.2624	0.4841	0.9487	-0.3686	0.363	0.9993
1807	Q9UL26	-0.1582	0.5218	0.9983	0.1971	0.4305	0.9487	0.173	0.5207	0.9993
1808	Q9UM07	-0.7571	0.8331	0.9983	-1.9999	0.3645	0.9487	1.4505	0.6951	0.9993
1809	Q9UMR2	-0.117	0.8281	0.9983	0.5008	0.3487	0.9487	0.3903	0.5107	0.9993
1810	Q9UMX5	-0.0987	0.5207	0.9983	0.1139	0.4638	0.9487	0.1698	0.3126	0.9993
1811	Q9UN76	0.1997	0.4094	0.9983	0.216	0.3778	0.9487	-0.2111	0.4239	0.9993
1812	Q9UNE7	0.119	0.7873	0.9983	0.3386	0.4505	0.9487	0.0735	0.8787	0.9993
1813	Q9UNS2	-0.0148	0.9723	0.9983	0.3475	0.4221	0.9487	0.1359	0.7703	0.9993
1814	Q9UP38	0.6539	0.0247	0.9983	-0.2104	0.4645	0.9487	-0.7174	0.0239	0.9993
1815	Q9UQ53	0.3281	0.6066	0.9983	-0.4516	0.4626	0.9487	-0.2509	0.72	0.9993
1816	Q9Y230	-0.1373	0.7	0.9983	0.2476	0.4928	0.9487	0.2313	0.5522	0.9993
1817	Q9Y237	-0.1104	0.6516	0.9983	0.174	0.4824	0.9487	0.1998	0.4546	0.9993
1818	Q9Y240	0.3218	0.3971	0.9983	-0.2654	0.4892	0.9487	-0.4516	0.2772	0.9993
1819	Q9Y263	-0.164	0.7057	0.9983	0.397	0.3678	0.9487	0.2455	0.6044	0.9993
1820	Q9Y266	0.0253	0.9425	0.9983	0.2494	0.484	0.9487	0.0933	0.8077	0.9993
1821	Q9Y275	0.2256	0.5373	0.9983	-0.3394	0.3599	0.9487	-0.3777	0.3449	0.9993
1822	Q9Y287	0.2803	0.3185	0.9983	0.1923	0.4972	0.9487	-0.1924	0.5288	0.9993
1823	Q9Y2A7	0.1208	0.6693	0.9983	0.2105	0.4625	0.9487	-0.0741	0.8099	0.9993
1824	Q9Y2C3	0.6027	0.2394	0.9983	-0.3696	0.4741	0.9487	-0.738	0.1911	0.9993
1825	Q9Y2J2	-0.4967	0.5381	0.9983	-0.6856	0.4219	0.9487	0.5423	0.5229	0.9993
1826	Q9Y2Q3	0.0296	0.8837	0.9983	-0.1932	0.3466	0.9487	0.0141	0.949	0.9993
1827	Q9Y2T2	-0.0218	0.9771	0.9983	-0.5287	0.4646	0.9487	-0.2371	0.776	0.9993
1828	Q9Y303	-0.6827	0.1327	0.9983	0.3018	0.472	0.9487	0.7977	0.1034	0.9993
1829	Q9Y316	0.1268	0.6979	0.9983	0.2171	0.5118	0.9487	0.0219	0.951	0.9993
1830	Q9Y371	0.0862	0.7799	0.9983	0.213	0.4969	0.9487	-0.1012	0.7637	0.9993
1831	Q9Y3C8	-0.0887	0.7839	0.9983	0.2759	0.4002	0.9487	0.2426	0.4923	0.9993
1832	Q9Y3F4	0.025	0.9518	0.9983	0.3175	0.4496	0.9487	0.0587	0.8965	0.9993
1833	Q9Y3X0	-0.0238	0.9836	0.9983	0.5435	0.4038	0.9487	0.2211	0.853	0.9993
1834	Q9Y446	-0.3329	0.7696	0.9983	-0.93	0.4796	0.9487	0.3268	0.7849	0.9993
1835	Q9Y478	-2.1141	0.1857	0.9983	1.3331	0.3973	0.9487	2.3078	0.1964	0.9993
1836	Q9Y4E8	-0.0486	0.8891	0.9983	0.2616	0.459	0.9487	0.1204	0.7514	0.9993
1837	Q9Y4K3	-0.6422	0.1891	0.9983	0.3583	0.4315	0.9487	0.6698	0.1993	0.9993
1838	Q9Y4L1	0.0132	0.9383	0.9983	-0.1134	0.5134	0.9487	0.0016	0.9933	0.9993
1839	Q9Y508	-0.6128	0.6229	0.9983	1.0955	0.4818	0.9487	0.8592	0.5041	0.9993
1840	Q9Y530	-0.1358	0.9833	0.9983	-1.7979	0.4418	0.9487	-0.1011	0.9876	0.9993
1841	Q9Y570	-0.7255	0.2808	0.9983	0.5885	0.3522	0.9487	0.5704	0.434	0.9993
1842	Q9Y597	-0.0834	0.8179	0.9983	0.338	0.3614	0.9487	-0.0205	0.9588	0.9993
1843	Q9Y5F8;Q9Y5F9;Q9Y5G0	-0.1182	0.6616	0.9983	-0.2452	0.3894	0.9487	0.0849	0.7737	0.9993
1844	Q9Y5K5	0.0692	0.898	0.9983	0.3515	0.4923	0.9487	0.0807	0.8901	0.9993
1845	Q9Y5P6	-0.0706	0.8161	0.9983	0.2186	0.4775	0.9487	0.2313	0.4859	0.9993
1846	Q9Y5Y6	0.0844	0.6796	0.9983	-0.1612	0.4362	0.9487	-0.1452	0.5152	0.9993
1847	Q9Y624	0.4024	0.0868	0.9983	-0.1834	0.4342	0.9487	-0.4644	0.0705	0.9993
1848	Q9Y646	-0.331	0.2495	0.9983	-0.2289	0.4291	0.9487	0.4071	0.1949	0.9993
1849	Q9Y696	-0.0056	0.9841	0.9983	0.2411	0.4022	0.9487	0.1281	0.6789	0.9993
1850	Q9Y6B6	0.0363	0.8911	0.9983	0.2428	0.3666	0.9487	0.122	0.6729	0.9993
1851	Q9Y6D5	1.6521	0.5446	0.9983	-1.9489	0.5037	0.9487	-0.3866	0.8921	0.9993
1852	Q9Y6D6	-0.0847	0.852	0.9983	0.3223	0.4871	0.9487	0.239	0.6311	0.9993
1853	Q9Y6G9	-0.0581	0.8872	0.9983	0.3896	0.3494	0.9487	0.0326	0.9419	0.9993
1854	Q9Y6K8	-0.2742	0.8316	0.9983	0.9166	0.4223	0.9487	0.0089	0.9949	0.9993
1855	Q8WTW3	0.305	0.8637	0.9983	2.4373	0.5148	0.9509	NA	NA	NA
1856	O75223	-0.3325	0.146	0.9983	0.1491	0.5152	0.951	0.374	0.134	0.9993
1857	O43617	0.111	0.7937	0.9983	0.2797	0.5193	0.9513	0.1509	0.7455	0.9993
1858	O43847	0.086	0.919	0.9983	-0.5546	0.5175	0.9513	0.2216	0.8101	0.9993
1859	P00736	0.1942	0.5227	0.9983	-0.1994	0.5162	0.9513	-0.357	0.2831	0.9993
1860	P01709	0.009	0.9886	0.9983	-0.4114	0.5164	0.9513	0.2817	0.6799	0.9993
1861	P0DOX6	0.2076	0.7044	0.9983	-0.3577	0.5186	0.9513	-0.4993	0.4043	0.9993
1862	P0DP01	-0.0965	0.8137	0.9983	-0.295	0.5178	0.9513	-0.0595	0.8957	0.9993
1863	P13987	0.0553	0.7937	0.9983	0.1386	0.5179	0.9513	-0.1715	0.4587	0.9993
1864	P35858	-0.1518	0.4118	0.9983	-0.1205	0.519	0.9513	0.0514	0.7981	0.9993
1865	P35908	-1.0648	0.0565	0.9983	-0.36	0.5162	0.9513	1.0459	0.0846	0.9993
1866	P62136	0.0582	0.8719	0.9983	0.2354	0.5198	0.9513	0.0203	0.9588	0.9993
1867	Q969L2	0.1277	0.8718	0.9983	-0.6175	0.5187	0.9513	0.1743	0.8342	0.9993
1868	Q9H3G5	-0.1894	0.7619	0.9983	-0.4103	0.5171	0.9513	0.2185	0.7486	0.9993
1869	Q9H8T0	0.0724	0.9695	0.9983	-1.1243	0.5196	0.9513	-0.6744	0.7546	0.9993
1870	Q9NR50	-0.1835	0.6355	0.9983	0.252	0.52	0.9513	0.249	0.5555	0.9993
1871	Q9NRX4	-0.1042	0.7726	0.9983	0.2361	0.5183	0.9513	0.2298	0.5598	0.9993
1872	Q9NVE7	-0.2549	0.7543	0.9983	-0.5326	0.5186	0.9513	0.3601	0.6853	0.9993
1873	Q9Y3C6	-0.1451	0.7218	0.9983	0.2654	0.5201	0.9513	0.5178	0.2471	0.9993
1874	P01861	0.1916	0.6887	0.9983	-0.3104	0.5214	0.9521	-0.4266	0.4146	0.9993
1875	P20827	0.0401	0.8668	0.9983	-0.1554	0.5216	0.9521	-0.1205	0.6447	0.9993
1876	Q96S96	-0.4836	0.2137	0.9983	0.2505	0.5215	0.9521	0.3478	0.41	0.9993
1877	Q9BYT8	0.0273	0.9437	0.9983	0.2549	0.5214	0.9521	0.2497	0.557	0.9993
1878	Q96N03	1.8782	0.0378	0.9983	-0.5727	0.5222	0.9527	-1.5367	0.1155	0.9993
1879	Q99683	0.2131	0.8082	0.9983	0.6122	0.5225	0.9527	-0.2325	0.8085	0.9993
1880	P09237	1.2913	0.0738	0.9983	-0.4449	0.5232	0.9529	-1.2716	0.1214	0.9993
1881	Q9NP77	-0.2518	0.7908	0.9983	0.745	0.5229	0.9529	0.5627	0.5798	0.9993
1882	P19013	-4.1662	0.1816	0.9983	2.0508	0.5235	0.953	6.3586	0.1069	0.9993
1883	P10619	-0.1744	0.5053	0.9983	0.1685	0.5245	0.9532	0.1797	0.529	0.9993
1884	P19823	-0.1215	0.5641	0.9983	-0.1355	0.5248	0.9532	0.0662	0.773	0.9993
1885	Q14019	1.5678	0.022	0.9983	-0.3733	0.5244	0.9532	-1.6882	0.0216	0.9993
1886	Q7LBR1	0.1553	0.5158	0.9983	0.1537	0.5247	0.9532	-0.1093	0.6746	0.9993
1887	A0A075B6I1	-0.4775	0.5363	0.9983	-0.437	0.5754	0.955	0.2874	0.7324	0.9993
1888	A0A075B6K4	0.0264	0.9572	0.9983	-0.2564	0.6071	0.955	0.1101	0.8376	0.9993
1889	A0A075B6K5	-0.2388	0.5263	0.9983	-0.2279	0.5496	0.955	0.3498	0.3956	0.9993
1890	A0A075B6S5	0.0389	0.9296	0.9983	-0.2577	0.5637	0.955	-0.0591	0.9021	0.9993
1891	A0A0A0MS15	0.0784	0.812	0.9983	-0.1803	0.589	0.955	-0.2097	0.5605	0.9993
1892	A0A0B4J1X5	0.224	0.4	0.9983	-0.1534	0.5678	0.955	-0.327	0.2613	0.9993
1893	A0A0C4DH43	0.4444	0.2816	0.9983	-0.2401	0.5632	0.955	-0.8293	0.0686	0.9993
1894	A0AVT1	0.0412	0.9374	0.9983	0.3169	0.5524	0.955	0.1076	0.851	0.9993
1895	A0MZ66	-0.1092	0.7884	0.9983	0.2208	0.592	0.955	0.1976	0.6564	0.9993
1896	A9UHW6	-0.1012	0.8301	0.9983	0.2363	0.6026	0.955	0.2044	0.6917	0.9993
1897	C9JI98	-0.1374	0.5943	0.9983	-0.1429	0.5838	0.955	0.424	0.1359	0.9993
1898	O00231	-0.1015	0.8299	0.9983	0.2679	0.5755	0.955	0.2443	0.6358	0.9993
1899	O00534	-0.0128	0.9732	0.9983	0.2148	0.5774	0.955	0.0512	0.9018	0.9993
1900	O14576	0.0478	0.8696	0.9983	0.1743	0.5563	0.955	0.0074	0.9814	0.9993
1901	O14787	0.562	0.3026	0.9983	-0.3543	0.5293	0.955	-0.318	0.5926	0.9993
1902	O14793	0.309	0.383	0.9983	0.2068	0.5627	0.955	-0.517	0.1832	0.9993
1903	O14879	-1.4675	0.1837	0.9983	0.6603	0.5485	0.955	2.529	0.0454	0.9993
1904	O15027	2.0036	0.2021	0.9983	0.7368	0.5948	0.955	-2.153	0.1968	0.9993
1905	O15072	-0.0858	0.8829	0.9983	-0.3687	0.5321	0.955	0.2821	0.6573	0.9993
1906	O15084	-0.7345	0.5149	0.9983	0.6032	0.5903	0.955	0.1696	0.8872	0.9993
1907	O15357	-0.111	0.8236	0.9983	0.2682	0.5643	0.955	0.6451	0.2363	0.9993
1908	O15400	0.124	0.7242	0.9983	0.1954	0.5942	0.955	-0.2061	0.5911	0.9993
1909	O15511	0.2591	0.3864	0.9983	0.1739	0.5645	0.955	-0.1556	0.6324	0.9993
1910	O43278	-0.031	0.8766	0.9983	-0.1044	0.6056	0.955	0.0074	0.9729	0.9993
1911	O43310	0.7795	0.3288	0.9983	-0.4064	0.5945	0.955	-0.4048	0.6356	0.9993
1912	O43692	-0.2285	0.644	0.9983	-0.257	0.5482	0.955	0.4768	0.367	0.9993
1913	O43760	0.0568	0.884	0.9983	0.2669	0.5373	0.955	0.023	0.9575	0.9993
1914	O43768	-0.099	0.7874	0.9983	0.2053	0.5808	0.955	0.2508	0.5319	0.9993
1915	O43827	0.6176	0.2833	0.9983	0.3175	0.5468	0.955	-0.5288	0.3958	0.9993
1916	O43865	-0.0165	0.968	0.9983	0.2435	0.5591	0.955	0.0353	0.9374	0.9993
1917	O60243	0.0934	0.7366	0.9983	-0.1675	0.5515	0.955	-0.1055	0.7276	0.9993
1918	O60343	-0.1464	0.7776	0.9983	0.3287	0.5311	0.955	0.0731	0.8971	0.9993
1919	O75175	-0.0166	0.9892	0.9983	0.5055	0.5843	0.955	1.0508	0.4262	0.9993
1920	O75356	1.0177	0.4199	0.9983	0.6676	0.5983	0.955	-1.1283	0.432	0.9993
1921	O75436	0.0214	0.9385	0.9983	0.1602	0.569	0.955	0.0021	0.9945	0.9993
1922	O75493	-0.0137	0.9641	0.9983	-0.1652	0.592	0.955	0.1118	0.7364	0.9993
1923	O75569	-0.1627	0.7506	0.9983	0.2721	0.5996	0.955	0.2607	0.6409	0.9993
1924	O75787	0.2414	0.4795	0.9983	-0.2147	0.5338	0.955	-0.3762	0.3137	0.9993
1925	O75882	-0.0485	0.7802	0.9983	-0.0957	0.5866	0.955	0.0112	0.9528	0.9993
1926	O75935	0.2521	0.5415	0.9983	0.2487	0.5513	0.955	-0.1646	0.7142	0.9993
1927	O76013	-1.9911	0.001	0.5795	-0.3347	0.5651	0.955	2.0462	0.0019	0.8732
1928	O94832	0.2083	0.4918	0.9983	0.1709	0.5767	0.955	0.0647	0.8443	0.9993
1929	O95025	-0.6327	0.1884	0.9983	0.2995	0.5568	0.955	0.8385	0.1186	0.9993
1930	O95433	0.1933	0.6745	0.9983	0.24	0.6063	0.955	-0.0598	0.9051	0.9993
1931	O95571	-0.1629	0.8868	0.9983	-0.6961	0.5493	0.955	0.5928	0.6314	0.9993
1932	O95671	-1.4733	0.1983	0.9983	0.3624	0.603	0.955	1.3525	0.2472	0.9993
1933	O95881	0.0434	0.8288	0.9983	0.105	0.6054	0.955	0.1016	0.6428	0.9993
1934	P00533	0.1635	0.6288	0.9983	0.218	0.5678	0.955	0.2527	0.5273	0.9993
1935	P00738	0.0508	0.8728	0.9983	-0.1704	0.5962	0.955	-0.1077	0.7559	0.9993
1936	P00746	-0.0794	0.757	0.9983	-0.1392	0.5921	0.955	0.0498	0.8588	0.9993
1937	P01624	-0.1628	0.5861	0.9983	-0.1692	0.5756	0.955	0.0599	0.854	0.9993
1938	P01700	0.0761	0.7872	0.9983	-0.177	0.5357	0.955	-0.0654	0.8315	0.9993
1939	P01782	-0.121	0.6568	0.9983	-0.1689	0.5399	0.955	0.1216	0.682	0.9993
1940	P02751	-0.1414	0.6168	0.9983	-0.1739	0.543	0.955	0.0464	0.88	0.9993
1941	P02760	-0.1207	0.5035	0.9983	-0.0943	0.6049	0.955	0.142	0.4706	0.9993
1942	P02786	0.458	0.1751	0.9983	0.2063	0.5424	0.955	-0.3499	0.3396	0.9993
1943	P04233	0.2423	0.4669	0.9983	-0.1958	0.5606	0.955	-0.5313	0.1469	0.9993
1944	P04264	-0.9642	0.0416	0.9983	-0.2568	0.5836	0.955	0.8591	0.0936	0.9993
1945	P04279	-1.1043	0.4252	0.9983	-0.8596	0.5476	0.955	1.6751	0.2683	0.9993
1946	P04406	0.0137	0.9538	0.9983	0.1278	0.5924	0.955	0.1093	0.671	0.9993
1947	P04430	0.0517	0.866	0.9983	-0.1677	0.589	0.955	-0.1937	0.5629	0.9993
1948	P05090	-0.6354	0.062	0.9983	-0.1774	0.5999	0.955	0.4655	0.2052	0.9993
1949	P05160	-0.18	0.4008	0.9983	-0.1317	0.5423	0.955	0.219	0.349	0.9993
1950	P06310	0.0703	0.8609	0.9983	-0.2345	0.564	0.955	0.043	0.9218	0.9993
1951	P06312	-0.0402	0.9104	0.9983	-0.188	0.6031	0.955	0.0575	0.8826	0.9993
1952	P06576	0.1907	0.7438	0.9983	-0.2979	0.5854	0.955	-0.0047	0.9941	0.9993
1953	P07195	-0.1796	0.5045	0.9983	0.1718	0.5275	0.955	0.3312	0.2611	0.9993
1954	P07357	-0.2341	0.288	0.9983	-0.1241	0.5758	0.955	0.1723	0.4719	0.9993
1955	P07814	-0.0146	0.9682	0.9983	0.2108	0.5716	0.955	0.0972	0.8087	0.9993
1956	P08236	-0.0791	0.7249	0.9983	-0.1396	0.5399	0.955	0.1819	0.4592	0.9993
1957	P08493	0.2191	0.6889	0.9983	-0.3168	0.5673	0.955	-0.205	0.7312	0.9993
1958	P08962	0.1116	0.7352	0.9983	0.1849	0.5798	0.955	-0.0469	0.8962	0.9993
1959	P09651	-0.1506	0.6897	0.9983	-0.2176	0.5687	0.955	0.3505	0.3958	0.9993
1960	P09758	0.3522	0.1793	0.9983	0.1399	0.5946	0.955	-0.2962	0.2985	0.9993
1961	P0DOX7	-0.0245	0.9194	0.9983	-0.1524	0.5335	0.955	-0.0086	0.9741	0.9993
1962	P0DP58	0.3049	0.2078	0.9983	-0.1486	0.5409	0.955	-0.3881	0.1427	0.9993
1963	P11215	2.6579	0.6653	0.9983	1.8479	0.5453	0.955	0.0809	0.9896	0.9993
1964	P11233	-0.0195	0.9325	0.9983	0.1468	0.5288	0.955	-0.1072	0.6694	0.9993
1965	P11586	0.0204	0.9517	0.9983	0.1871	0.5842	0.955	0.0201	0.9565	0.9993
1966	P11678	-0.3847	0.5342	0.9983	0.3976	0.5528	0.955	0.2811	0.6734	0.9993
1967	P12268	0.0127	0.9788	0.9983	0.2621	0.5887	0.955	-0.0019	0.9971	0.9993
1968	P13473	0.4243	0.1927	0.9983	-0.1855	0.5703	0.955	-0.6954	0.0529	0.9993
1969	P13645	-1.0666	0.0424	0.9983	-0.2883	0.5795	0.955	1.0684	0.0614	0.9993
1970	P13693	-0.1752	0.5386	0.9983	0.1708	0.5533	0.955	0.4235	0.1762	0.9993
1971	P13797	0.0253	0.9222	0.9983	0.1572	0.5496	0.955	0.1486	0.5998	0.9993
1972	P14314	0.042	0.7844	0.9983	-0.0916	0.5551	0.955	-0.0063	0.9701	0.9993
1973	P14868	0.009	0.9828	0.9983	0.2543	0.5499	0.955	0.0594	0.8969	0.9993
1974	P15170	0.0125	0.9763	0.9983	0.2367	0.5778	0.955	0.0403	0.9298	0.9993
1975	P15814	0.2023	0.5522	0.9983	-0.1879	0.5848	0.955	-0.2258	0.543	0.9993
1976	P17612	1.0426	0.0612	0.9983	-0.2866	0.6056	0.955	-0.9014	0.1361	0.9993
1977	P18124	-0.0756	0.8247	0.9983	0.1986	0.5657	0.955	0.1136	0.7604	0.9993
1978	P18510	0.0917	0.8935	0.9983	0.4271	0.5777	0.955	0.2429	0.7429	0.9993
1979	P18827	0.2467	0.6303	0.9983	-0.2827	0.5873	0.955	-0.4757	0.3974	0.9993
1980	P20061	0.14	0.7282	0.9983	-0.2375	0.5603	0.955	-0.2555	0.5613	0.9993
1981	P21266	-0.1313	0.8556	0.9983	0.3803	0.6035	0.955	0.5028	0.5236	0.9993
1982	P21281	0.036	0.9073	0.9983	0.1608	0.6077	0.955	0.0212	0.9499	0.9993
1983	P22626	0.1492	0.6908	0.9983	-0.2182	0.5654	0.955	-0.0067	0.987	0.9993
1984	P22792	-0.1128	0.6016	0.9983	-0.1307	0.5497	0.955	0.0835	0.7227	0.9993
1985	P23141	-0.1444	0.7582	0.9983	-0.2742	0.5365	0.955	-0.0623	0.9009	0.9993
1986	P23229	0.309	0.318	0.9983	-0.1775	0.5691	0.955	-0.3171	0.3471	0.9993
1987	P23919	0.2298	0.7034	0.9983	0.3545	0.5316	0.955	-0.2867	0.6556	0.9993
1988	P24592	-0.1263	0.6233	0.9983	-0.155	0.5512	0.955	0.1928	0.4922	0.9993
1989	P25786	0.0153	0.9601	0.9983	0.1826	0.5553	0.955	0.0205	0.951	0.9993
1990	P25789	0.0045	0.9887	0.9983	0.168	0.6061	0.955	0.0454	0.8971	0.9993
1991	P26640	0.1182	0.7435	0.9983	0.1958	0.5923	0.955	-0.222	0.5734	0.9993
1992	P27169	-0.4464	0.1049	0.9983	0.1598	0.561	0.955	0.4213	0.1591	0.9993
1993	P27635	-0.0503	0.8886	0.9983	0.2235	0.5388	0.955	0.1073	0.7841	0.9993
1994	P27816	0.2872	0.668	0.9983	-0.364	0.5282	0.955	0.4095	0.5702	0.9993
1995	P29122	-0.1339	0.5475	0.9983	-0.1373	0.5421	0.955	0.0671	0.782	0.9993
1996	P30419	0.0186	0.9593	0.9983	0.1924	0.6033	0.955	0.1805	0.6512	0.9993
1997	P30536	-0.5616	0.459	0.9983	-0.434	0.5722	0.955	0.3607	0.667	0.9993
1998	P31937	0.0736	0.8546	0.9983	0.2418	0.5521	0.955	0.0172	0.9686	0.9993
1999	P31943	0.0226	0.9738	0.9983	-0.377	0.5887	0.955	0.2336	0.7552	0.9993
[truncated: 1,497 more rows]
