# Supplementary material for: Breast Milk Proteome: Changes in the Different Stages of Lactation and Impacts of Gestational Diabetes Mellitus and Body Mass Index
Source: Mol Nutr Food Res. 2025 Sep 1;69(22):e70225. doi: 10.1002/mnfr.70225 (PMC12643191; doi:10.1002/mnfr.70225)
Supplement: Supplementary file 6 — Supporting file 6: mnfr70225‐sup‐0006‐SuppMat.xlsx [file MNFR-69-e70225-s007.xlsx]

## Sheet: Colostrum GDM
hgnc_symbol	description	proteins	GDM_eff_size	GDM_p-val	GDM_q-val
TSPAN4	tetraspanin 4	O14817	0.695852	0.0100997	0.0513515
F13B	coagulation factor XIII B chain	P05160	0.630329	0.0101394	0.0513515
SRP19	signal recognition particle 19	P09132	-0.533058	0.0143784	0.0513515
CD44	CD44 molecule (IN blood group)	P16070	0.927103	0.0119113	0.0513515
FAS	Fas cell surface death receptor	P25445	0.940275	0.00226798	0.0513515
SLC1A1	solute carrier family 1 member 1	P43005	0.398047	0.012356	0.0513515
KRT6C	keratin 6C	P48668	0.903543	0.00731671	0.0513515
RPL19	ribosomal protein L19	P84098	-1.0489	0.00963022	0.0513515
SEMG2	semenogelin 2	Q02383	0.635775	0.00219379	0.0513515
CLC	Charcot-Leyden crystal galectin	Q05315	2.43559	0.00957729	0.0513515
ILF2	interleukin enhancer binding factor 2	Q12905	1.45663	0.00541232	0.0513515
APCDD1	APC down-regulated 1	Q8J025	1.81209	0.00556817	0.0513515
RRBP1	ribosome binding protein 1	Q9P2E9	-0.521706	0.0136297	0.0513515
PSAT1	phosphoserine aminotransferase 1	Q9Y617	-0.701667	0.0127698	0.0513515
SRP54	signal recognition particle 54	P61011	-0.693566	0.0158832	0.052944
PTPRZ1	protein tyrosine phosphatase receptor type Z1	P23471	0.757847	0.018342	0.0539472
CASP6	caspase 6	P55212	-0.730188	0.0179539	0.0539472
KRT14	keratin 14	P02533	0.627851	0.0210953	0.058598
FAM3D	FAM3 metabolism regulating signaling molecule D	Q96BQ1	0.963046	0.0228186	0.060049
TJP2	tight junction protein 2	Q9UDY2	-0.470483	0.0244114	0.0610285
PDF	peptide deformylase, mitochondrial	Q9HBH1	-0.659404	0.02646	0.0630001
PLG	plasminogen	P00747	0.419837	0.0280185	0.0636784
DIP2B	disco interacting protein 2 homolog B	Q9P265	1.00366	0.0353385	0.0768228
COL5A2	collagen type V alpha 2 chain	P05997	-0.773136	0.0419131	0.087319
REL	REL proto-oncogene, NF-kB subunit	Q04864	0.596808	0.0493219	0.0986438
NFASC	neurofascin	O94856	-0.568115	0.0582572	0.107884
CELSR2	cadherin EGF LAG seven-pass G-type receptor 2	Q9HCU4	-0.67213	0.0572989	0.107884
LY6D	lymphocyte antigen 6 family member D	Q14210	-0.582749	0.0648737	0.115846
GNG7	G protein subunit gamma 7	O60262	0.622854	0.07069	0.121879
COL4A1	collagen type IV alpha 1 chain	P02462	-0.621274	0.0811812	0.135302
COL4A2	collagen type IV alpha 2 chain	P08572	-0.572994	0.0872462	0.14072
JUP	junction plakoglobin	P14923	0.35218	0.11329	0.177016
HADH	hydroxyacyl-CoA dehydrogenase	Q16836	0.548382	0.131244	0.198855
VLDLR	very low density lipoprotein receptor	P98155	-0.418039	0.15452	0.227235
ZFYVE21	zinc finger FYVE-type containing 21	Q9BQ24	0.420231	0.169008	0.24144
TUBB6	tubulin beta 6 class V	Q9BUF5	0.603929	0.175776	0.244133
ANKRD62	ankyrin repeat domain 62	A6NC57	-0.580365	0.205679	0.277944
MET	MET proto-oncogene, receptor tyrosine kinase	P08581	-0.298473	0.219609	0.288959
TCN1	transcobalamin 1	P20061	-0.275595	0.244208	0.299923
XXYLT1	xyloside xylosyltransferase 1	Q8NBI6	-0.349781	0.236511	0.299923
ADAMTS1	ADAM metallopeptidase with thrombospondin type 1 motif 1	Q9UHI8	-0.46424	0.245937	0.299923
FGFBP1	fibroblast growth factor binding protein 1	Q14512	-0.421358	0.252447	0.300532
DNAJB11	DnaJ heat shock protein family (Hsp40) member B11	Q9UBS4	-0.209453	0.259863	0.302167
NOTCH2	notch receptor 2	Q04721	-0.185257	0.387367	0.44019
BMP1	bone morphogenetic protein 1	P13497	-0.182207	0.411552	0.45728
LTBP3	latent transforming growth factor beta binding protein 3	Q9NS15	-0.160565	0.527829	0.573727
LAMB1	laminin subunit beta 1	P07942	-0.107333	0.67393	0.689862
LAMC1	laminin subunit gamma 1	P11047	-0.0969098	0.676065	0.689862
SDCBP2	syndecan binding protein 2	Q9H190	-0.130112	0.666475	0.689862
HINT1	histidine triad nucleotide binding protein 1	P49773	0.0131832	0.950479	0.950479

## Sheet: Mature GDM
hgnc_symbol	description	proteins	GDM_eff_size	GDM_p-val	GDM_q-val
GSTZ1	glutathione S-transferase zeta 1	O43708	0.793493	0.00619415	0.0191316
VPS4B	vacuolar protein sorting 4 homolog B	O75351	0.413244	0.00837482	0.0191316
C1QA	complement C1q A chain	P02745	-0.792876	0.00356721	0.0191316
LCAT	lecithin-cholesterol acyltransferase	P04180	-1.00888	0.000922085	0.0191316
RASA1	RAS p21 protein activator 1	P20936	1.98396	0.00752553	0.0191316
GNA11	G protein subunit alpha 11	P29992	0.433799	0.00666855	0.0191316
CD151	CD151 molecule (Raph blood group)	P48509	0.651923	0.00156861	0.0191316
DAP	death associated protein	P51397	0.935638	0.00405161	0.0191316
CD81	CD81 molecule	P60033	0.504463	0.00777326	0.0191316
ADAM17	ADAM metallopeptidase domain 17	P78536	-0.91071	0.00163764	0.0191316
NME3	NME/NM23 nucleoside diphosphate kinase 3	Q13232	-0.509294	0.0084179	0.0191316
PLD1	phospholipase D1	Q13393	1.50694	0.0055705	0.0191316
TGFBI	transforming growth factor beta induced	Q15582	-0.501264	0.00745827	0.0191316
ASRGL1	asparaginase and isoaspartyl peptidase 1	Q7L266	0.956688	0.00824544	0.0191316
STX12	syntaxin 12	Q86Y82	0.541168	0.00343311	0.0191316
SLC44A2	solute carrier family 44 member 2 (CTL2 blood group)	Q8IWA5	0.538027	0.00534185	0.0191316
PDCD6IP	programmed cell death 6 interacting protein	Q8WUM4	0.390838	0.00560214	0.0191316
TSG101	tumor susceptibility 101	Q99816	0.458457	0.00250624	0.0191316
SEMA3C	semaphorin 3C	Q99985	-0.749615	0.00555712	0.0191316
GPRC5B	G protein-coupled receptor class C group 5 member B	Q9NZH0	0.602423	0.00587019	0.0191316
RAI14	retinoic acid induced 14	Q9P0K7	1.86188	0.00415803	0.0191316
CNTN3	contactin 3	Q9P232	-0.566733	0.00752862	0.0191316
ATOX1	antioxidant 1 copper chaperone	O00244	0.583097	0.0127466	0.0204915
ADCY3	adenylate cyclase 3	O60266	0.586025	0.0154599	0.0204915
COL5A2	collagen type V alpha 2 chain	P05997	-0.872737	0.0099228	0.0204915
QDPR	quinoid dihydropteridine reductase	P09417	0.521406	0.0145265	0.0204915
IL1R1	interleukin 1 receptor type 1	P14778	-0.414819	0.0162822	0.0204915
MSN	moesin	P26038	0.330386	0.0164217	0.0204915
CBS	cystathionine beta-synthase	P35520	1.13839	0.0108214	0.0204915
NUDT2	nudix hydrolase 2	P50583	0.761584	0.0119162	0.0204915
SSR4	signal sequence receptor subunit 4	P51571	-0.598034	0.0117275	0.0204915
SLC16A1	solute carrier family 16 member 1	P53985	0.787043	0.0134172	0.0204915
PLTP	phospholipid transfer protein	P55058	-0.503032	0.014646	0.0204915
RAB14	RAB14, member RAS oncogene family	P61106	0.288556	0.016803	0.0204915
PTK7	protein tyrosine kinase 7 (inactive)	Q13308	-0.767313	0.0119115	0.0204915
LY6D	lymphocyte antigen 6 family member D	Q14210	-0.768606	0.0140969	0.0204915
RSU1	Ras suppressor protein 1	Q15404	0.814578	0.0127355	0.0204915
CHMP4C	charged multivesicular body protein 4C	Q96CF2	0.631984	0.0151047	0.0204915
OLFML3	olfactomedin like 3	Q9NRN5	-0.641988	0.0166543	0.0204915
CYB5R1	cytochrome b5 reductase 1	Q9UHQ9	-0.532102	0.0107308	0.0204915
ABCG2	ATP binding cassette subfamily G member 2 (JR blood group)	Q9UNQ0	0.625031	0.0109567	0.0204915
PRKAR1A	protein kinase cAMP-dependent type I regulatory subunit alpha	P10644	0.5896	0.0176741	0.0210406
RRAS2	RAS related 2	P62070	0.456718	0.0198926	0.0226053
COL14A1	collagen type XIV alpha 1 chain	Q05707	-0.536404	0.019632	0.0226053
VTA1	vesicle trafficking 1	Q9NP79	0.473367	0.0215743	0.0239714
RNF123	ring finger protein 123	Q5XPI4	-0.324431	0.0228769	0.0248661
FCN2	ficolin 2	Q15485	0.58227	0.0266777	0.0283806
BROX	BRO1 domain and CAAX motif containing	Q5VW32	0.335515	0.0274117	0.0285538
CEACAM1	CEA cell adhesion molecule 1	P13688	0.383951	0.0580366	0.059221
SDCBP	syndecan binding protein	O00560	0.349677	0.105619	0.105619

## Sheet: Colostrum BMI
hgnc_symbol	description	proteins	BMI_eff_size	BMI_p-val	BMI_q-val
PAK4	p21 (RAC1) activated kinase 4	O96013	0.13036	0.000229599	0.00573998
C1S	complement C1s	P09871	-0.155789	0.000115017	0.00573998
C1R	Complement C1r subcomponent	P00736	-0.131417	0.00227501	0.0379169
PIN4	peptidylprolyl cis/trans isomerase, NIMA-interacting 4	Q9Y237	0.0824705	0.00708679	0.0885849
RHOC	ras homolog family member C	P08134	0.0488334	0.0186868	0.127558
MMP7	matrix metallopeptidase 7	P09237	-0.211493	0.0371352	0.127558
ARL3	ADP ribosylation factor like GTPase 3	P36405	0.0744903	0.0320987	0.127558
CSNK1A1	casein kinase 1 alpha 1	P48729	0.0847741	0.0408187	0.127558
PITPNB	phosphatidylinositol transfer protein beta	P48739	0.0639839	0.0400486	0.127558
RARRES1	retinoic acid receptor responder 1	P49788	-0.154246	0.0355382	0.127558
RHOA	ras homolog family member A	P61586	0.044624	0.0343348	0.127558
TAX1BP1	Tax1 binding protein 1	Q86VP1	0.112456	0.0207071	0.127558
FAM83F	family with sequence similarity 83 member F	Q8NEG4	0.0964322	0.0262125	0.127558
PDGFC	platelet derived growth factor C	Q9NRA1	-0.113833	0.0329964	0.127558
OLFML3	olfactomedin like 3	Q9NRN5	-0.197382	0.0128055	0.127558
NDRG2	NDRG family member 2	Q9UN36	0.0743936	0.0242119	0.127558
FABP3	fatty acid binding protein 3	P05413	0.051798	0.0566929	0.130884
C4B	complement C4B (Chido/Rodgers blood group)	P0C0L5	-0.115612	0.047388	0.130884
DNAJB2	DnaJ heat shock protein family (Hsp40) member B2	P25686	0.0797612	0.0575889	0.130884
CRABP2	cellular retinoic acid binding protein 2	P29373	0.0631633	0.0526241	0.130884
PTP4A2	protein tyrosine phosphatase 4A2	Q12974	0.0766887	0.0540952	0.130884
RAB1B	RAB1B, member RAS oncogene family	Q9H0U4	0.0635665	0.0556841	0.130884
C4A	complement C4A (Chido/Rodgers blood group)	P0C0L4	-0.0892517	0.0812361	0.147032
RAB11B	RAB11B, member RAS oncogene family	Q15907	0.0423691	0.074681	0.147032
SYTL1	synaptotagmin like 1	Q8IYJ3	0.0592683	0.0711224	0.147032
ITCH	itchy E3 ubiquitin protein ligase	Q96J02	0.0647692	0.0725634	0.147032
SAR1A	secretion associated Ras related GTPase 1A	Q9NR31	0.0611974	0.0811193	0.147032
RAB21	RAB21, member RAS oncogene family	Q9UL25	0.0533618	0.0823381	0.147032
GIPC1	GIPC PDZ domain containing family member 1	O14908	0.0518411	0.0867031	0.149488
STAMBP	STAM binding protein	O95630	0.0714142	0.0945769	0.152543
GPX4	glutathione peroxidase 4	P36969	0.043335	0.0944963	0.152543
RAB13	RAB13, member RAS oncogene family	P51153	0.0433408	0.0999777	0.15316
MTMR12	myotubularin related protein 12	Q9C0I1	0.0511393	0.101086	0.15316
GDI2	GDP dissociation inhibitor 2	P50395	0.0390884	0.108375	0.159374
RAB25	RAB25, member RAS oncogene family	P57735	0.0376872	0.124843	0.178347
YKT6	YKT6 v-SNARE homolog	O15498	0.0536429	0.138375	0.182073
ACSL4	acyl-CoA synthetase long chain family member 4	O60488	0.056637	0.135502	0.182073
RAB5C	RAB5C, member RAS oncogene family	P51148	0.0325332	0.13311	0.182073
OCLN	occludin	Q16625	0.0565705	0.14519	0.186141
TAOK1	TAO kinase 1	Q7L7X3	0.0538913	0.149807	0.187259
MTM1	myotubularin 1	Q13496	0.039787	0.161875	0.197409
RAB8A	RAB8A, member RAS oncogene family	P61006	0.0358323	0.165998	0.197617
ARF4	ADP ribosylation factor 4	P18085	0.0295382	0.182214	0.211877
SNAP23	synaptosome associated protein 23	O00161	0.0376314	0.196087	0.219125
RAB1A	RAB1A, member RAS oncogene family	P62820	0.0418235	0.201281	0.219125
TC2N	tandem C2 domains, nuclear	Q8N9U0	0.0462688	0.201595	0.219125
RAB5B	RAB5B, member RAS oncogene family	P61020	0.0375168	0.218114	0.232036
RHEB	Ras homolog, mTORC1 binding	Q15382	0.0303946	0.292599	0.30479
RAB5A	RAB5A, member RAS oncogene family	P20339	0.0332738	0.311637	0.317997
HEBP1	heme binding protein 1	Q9NRV9	0.0351147	0.373768	0.373768

## Sheet: Mature BMI
hgnc_symbol	description	proteins	BMI_eff_size	BMI_p-val	BMI_q-val
PRKAR1A	protein kinase cAMP-dependent type I regulatory subunit alpha	P10644	0.103316	0.00545586	0.100323
NPTN	neuroplastin	Q9Y639	0.0947909	0.0218176	0.136403
SYTL1	synaptotagmin like 1	Q8IYJ3	0.0874905	0.036125	0.136403
SNAP29	synaptosome associated protein 29	O95721	0.0834262	0.0389905	0.136403
LSS	lanosterol synthase	P48449	0.0785075	0.0430105	0.136403
CSNK1A1	casein kinase 1 alpha 1	P48729	0.0779247	0.042781	0.136403
GIPC1	GIPC PDZ domain containing family member 1	O14908	0.0734386	0.0703293	0.136403
ENTPD3	ectonucleoside triphosphate diphosphohydrolase 3	O75355	0.0730808	0.071242	0.136403
SNAP23	synaptosome associated protein 23	O00161	0.0695298	0.0313313	0.136403
ABCG2	ATP binding cassette subfamily G member 2 (JR blood group)	Q9UNQ0	0.0694055	0.0653348	0.136403
RHEB	Ras homolog, mTORC1 binding	Q15382	0.0675619	0.0657064	0.136403
PLCB3	phospholipase C beta 3	Q01970	0.0657571	0.0339404	0.136403
XDH	xanthine dehydrogenase	P47989	0.064547	0.0319638	0.136403
MUC1	mucin 1, cell surface associated	P15941	0.0631173	0.0767157	0.136403
GNAQ	G protein subunit alpha q	P50148	0.0624945	0.0544644	0.136403
ATP2B2	ATPase plasma membrane Ca2+ transporting 2	Q01814	0.0622956	0.0902625	0.136761
ITCH	itchy E3 ubiquitin protein ligase	Q96J02	0.0622833	0.0394744	0.136403
NSDHL	NAD(P) dependent steroid dehydrogenase-like	Q15738	0.0591044	0.211133	0.239924
STAMBP	STAM binding protein	O95630	0.0585152	0.104851	0.149787
RAB5A	RAB5A, member RAS oncogene family	P20339	0.0582426	0.0473775	0.136403
FABP3	fatty acid binding protein 3	P05413	0.0573667	0.069764	0.136403
EZR	ezrin	P15311	0.0563362	0.0612274	0.136403
NRAS	NRAS proto-oncogene, GTPase	P01111	0.0559774	0.0604023	0.136403
STXBP2	syntaxin binding protein 2	Q15833	0.0554115	0.13203	0.178419
ARHGDIA	Rho GDP dissociation inhibitor alpha	P52565	0.0549181	0.0512719	0.136403
OCLN	occludin	Q16625	0.0539937	0.156458	0.203491
RAB25	RAB25, member RAS oncogene family	P57735	0.0539539	0.0825186	0.136403
STOM	stomatin	P27105	0.0538398	0.0769396	0.136403
CIDEA	cell death inducing DFFA like effector a	O60543	0.0528303	0.216275	0.240305
GNA11	G protein subunit alpha 11	P29992	0.0502415	0.0499681	0.136403
RRAS	RAS related	P10301	0.0472744	0.12237	0.169958
GDI2	GDP dissociation inhibitor 2	P50395	0.0456964	0.0761067	0.136403
ARL3	ADP ribosylation factor like GTPase 3	P36405	0.0450901	0.321151	0.321151
RAB11B	RAB11B, member RAS oncogene family	Q15907	0.0435869	0.0872976	0.136403
BTN1A1	butyrophilin subfamily 1 member A1	Q13410	0.0428208	0.0835973	0.136403
RAB21	RAB21, member RAS oncogene family	Q9UL25	0.04233	0.19177	0.224285
RAB6A	RAB6A, member RAS oncogene family	P20340	0.0418217	0.0851745	0.136403
RDX	radixin	P35241	0.041334	0.102065	0.149787
MARCKS	myristoylated alanine rich protein kinase C substrate	P29966	0.0376915	0.170994	0.213742
RRAS2	RAS related 2	P62070	0.036963	0.229413	0.249362
RAB5B	RAB5B, member RAS oncogene family	P61020	0.0363212	0.158723	0.203491
GNAS	GNAS complex locus	P63092	0.0359295	0.281758	0.293498
STX3	syntaxin 3	Q13277	0.0358862	0.24635	0.262074
TOLLIP	toll interacting protein	Q9H0E2	0.033319	0.192885	0.224285
RP2	RP2 activator of ARL3 GTPase	O75695	0.0306916	0.317496	0.321151
RAC1	Rac family small GTPase 1	P63000	0.0265126	0.188557	0.224285
LAMB2	laminin subunit beta 2	P55268	-0.0993518	0.0206755	0.136403
F9	coagulation factor IX	P00740	-0.110751	0.00601936	0.100323
CLU	clusterin	P10909	-0.12448	0.0039959	0.100323
C4A	complement C4A (Chido/Rodgers blood group)	P0C0L4	-0.139661	0.0404369	0.136403

## Sheet: COL BMI-GDM interaction
hgnc_symbol	description	proteins	BMI_eff_size	BMI_p-val	BMI_q-val
UGGT1	UDP-glucose glycoprotein glucosyltransferase 1	Q9NYU2	-0.0661049	0.126372	0.126372
CCL28	C-C motif chemokine ligand 28	Q9NRJ3	-0.493769	0.00746435	0.0213817
PLA2G15	phospholipase A2 group XV	Q8NCC3	-0.237111	0.000607153	0.0101192
CPQ	carboxypeptidase Q	Q9Y646	-0.227205	0.00359455	0.0213817
VASN	vasorin	Q6EMK4	-0.187272	0.00890477	0.0213817
PCDHGB7	protocadherin gamma subfamily B, 7	Q9Y5F8	-0.177649	0.00603614	0.0213817
EFNB2	ephrin B2	P52799	-0.167807	0.00929067	0.0213817
CD47	CD47 molecule	Q08722	-0.167598	0.0086417	0.0213817
FAM3B	FAM3 metabolism regulating signaling molecule B	P58499	-0.157218	0.0138255	0.0213817
CREB3L2	cAMP responsive element binding protein 3 like 2	Q70SY1	-0.156791	0.00494889	0.0213817
HAPLN3	hyaluronan and proteoglycan link protein 3	Q96S86	-0.142517	0.0219187	0.025979
TMC4	transmembrane channel like 4	Q7Z404	-0.134232	0.0135745	0.0213817
CIB1	calcium and integrin binding 1	Q99828	-0.132041	0.0127112	0.0213817
GALNT3	polypeptide N-acetylgalactosaminyltransferase 3	Q14435	-0.12212	0.0245575	0.0272861
ANXA2	annexin A2	P07355	0.116231	0.0307119	0.0313387
SPTAN1	spectrin alpha, non-erythrocytic 1	Q13813	0.130738	0.0223419	0.025979
CAPZA2	capping actin protein of muscle Z-line subunit alpha 2	P47755	0.135691	0.0154348	0.0220497
CAPZA1	capping actin protein of muscle Z-line subunit alpha 1	P52907	0.160411	0.0214537	0.025979
CALM1	calmodulin 1	P0DP23	0.160785	0.0113372	0.0213817
ACTN4	actinin alpha 4	O43707	0.165255	0.023765	0.0270057
PNP	purine nucleoside phosphorylase	P00491	0.167952	0.0198841	0.0248552
HSPB1	heat shock protein family B (small) member 1	P04792	0.177282	0.00198137	0.0181022
SCP2	sterol carrier protein 2	P22307	0.191962	0.017151	0.0231771
TWF2	twinfilin actin binding protein 2	Q6IBS0	0.192242	0.0141119	0.0213817
ARPC2	actin related protein 2/3 complex subunit 2	O15144	0.203096	0.0285628	0.0297529
FGGY	FGGY carbohydrate kinase domain containing	Q96C11	0.206455	0.0260996	0.0283692
ACTR3	actin related protein 3	P61158	0.217519	0.0183378	0.0235101
CPNE3	copine 3	O75131	0.217845	0.000179807	0.00681888
CORO1C	coronin 1C	Q9ULV4	0.218373	0.0274703	0.0292238
NAGK	N-acetylglucosamine kinase	Q9UJ70	0.227318	0.00164792	0.0181022
ARPC3	actin related protein 2/3 complex subunit 3	O15145	0.22943	0.0124619	0.0213817
ARPC1B	actin related protein 2/3 complex subunit 1B	O15143	0.231037	0.0102885	0.0213817
CAP1	cyclase associated actin cytoskeleton regulatory protein 1	Q01518	0.237856	0.00943323	0.0213817
LDHA	lactate dehydrogenase A	P00338	0.24665	0.0128406	0.0213817
ACTR2	actin related protein 2	P61160	0.248299	0.00667587	0.0213817
CYRIB	CYFIP related Rac1 interactor B	Q9NUQ9	0.269527	0.00548122	0.0213817
PCNA	proliferating cell nuclear antigen	P12004	0.279909	0.00217226	0.0181022
NAMPT	nicotinamide phosphoribosyltransferase	P43490	0.283332	0.0103459	0.0213817
TMSB4X	thymosin beta 4 X-linked	P62328	0.287158	0.0148856	0.0218906
DAZAP1	DAZ associated protein 1	Q96EP5	0.337364	0.0104204	0.0213817
GCA	grancalcin	P28676	0.338901	0.00684261	0.0213817
LIMS1	LIM zinc finger domain containing 1	P48059	0.348945	0.000272755	0.00681888
RBM8A	RNA binding motif protein 8A	Q9Y5S9	0.353716	0.0089562	0.0213817
VASP	vasodilator stimulated phosphoprotein	P50552	0.362799	0.00508972	0.0213817
FABP5	fatty acid binding protein 5	Q01469	0.376158	0.0136614	0.0213817
CAT	catalase	P04040	0.395321	0.00382	0.0213817
H4C4	H4 clustered histone 4	P62805	0.516822	0.0110398	0.0213817
HMGB2	high mobility group box 2	P26583	0.521796	0.00963052	0.0213817
S100A8	S100 calcium binding protein A8	P05109	0.544708	0.0182735	0.0235101
S100A9	S100 calcium binding protein A9	P06702	0.644926	0.0163867	0.0227593

## Sheet: COL BMI-non-GDM interaction
hgnc_symbol	description	proteins	BMI_eff_size	BMI_p-val	BMI_q-val
C1S	complement C1s	P09871	-0.181969	6.37941e-05	0.00318971
PAK4	p21 (RAC1) activated kinase 4	O96013	0.13984	0.000613287	0.0153322
C1R	Complement C1r subcomponent	P00736	-0.147957	0.00190252	0.0317087
GIPC1	GIPC PDZ domain containing family member 1	O14908	0.0687227	0.0309171	0.0566
MAPK13	mitogen-activated protein kinase 13	O15264	0.0930982	0.0266177	0.0566
DDAH1	dimethylarginine dimethylaminohydrolase 1	O94760	0.086246	0.00919325	0.0566
CP	ceruloplasmin	P00450	-0.0705365	0.0349958	0.0566
C1QA	complement C1q A chain	P02745	-0.153953	0.0248938	0.0566
A1BG	alpha-1-B glycoprotein	P04217	-0.091687	0.0262175	0.0566
RHOC	ras homolog family member C	P08134	0.0578085	0.0165286	0.0566
MMP7	matrix metallopeptidase 7	P09237	-0.244965	0.0203252	0.0566
C4B	complement C4B (Chido/Rodgers blood group)	P0C0L5	-0.129812	0.0341855	0.0566
NA	NA	P0DOX5	-0.104659	0.0232177	0.0566
TPT1	tumor protein, translationally-controlled 1	P13693	0.0921899	0.00959419	0.0566
CRABP2	cellular retinoic acid binding protein 2	P29373	0.0966891	0.00820544	0.0566
GPX4	glutathione peroxidase 4	P36969	0.062233	0.0310861	0.0566
CRK	CRK proto-oncogene, adaptor protein	P46108	0.090478	0.00660135	0.0566
CSNK1A1	casein kinase 1 alpha 1	P48729	0.110756	0.0214356	0.0566
RARRES1	retinoic acid receptor responder 1	P49788	-0.160842	0.0162227	0.0566
RAB25	RAB25, member RAS oncogene family	P57735	0.0595428	0.0285287	0.0566
RPS24	ribosomal protein S24	P62847	0.168715	0.033008	0.0566
IDI1	isopentenyl-diphosphate delta isomerase 1	Q13907	0.131578	0.0170586	0.0566
UAP1	UDP-N-acetylglucosamine pyrophosphorylase 1	Q16222	0.0878923	0.0207068	0.0566
SYTL1	synaptotagmin like 1	Q8IYJ3	0.0745463	0.031487	0.0566
MUC15	mucin 15, cell surface associated	Q8N387	0.099644	0.0237369	0.0566
TC2N	tandem C2 domains, nuclear	Q8N9U0	0.0865052	0.025617	0.0566
ITCH	itchy E3 ubiquitin protein ligase	Q96J02	0.0767092	0.035092	0.0566
MTMR12	myotubularin related protein 12	Q9C0I1	0.0758767	0.0246342	0.0566
TBC1D24	TBC1 domain family member 24	Q9ULP9	0.0787586	0.0154908	0.0566
NDRG2	NDRG family member 2	Q9UN36	0.0885995	0.01869	0.0566
PIN4	peptidylprolyl cis/trans isomerase, NIMA-interacting 4	Q9Y237	0.0990998	0.0045821	0.0566
FABP3	fatty acid binding protein 3	P05413	0.0652422	0.0372199	0.0581561
MTM1	myotubularin 1	Q13496	0.0629424	0.0406744	0.0616279
ARL3	ADP ribosylation factor like GTPase 3	P36405	0.0731806	0.0420608	0.0618541
LRATD2	LRAT domain containing 2	Q96KN1	0.08747	0.0452204	0.0646006
TAOK1	TAO kinase 1	Q7L7X3	0.0746171	0.048142	0.0668639
STAMBP	STAM binding protein	O95630	0.0827309	0.0509522	0.0688544
UEVLD	UEV and lactate/malate dehyrogenase domains	Q8IX04	0.0734238	0.0531291	0.0699068
OCLN	occludin	Q16625	0.086721	0.0589209	0.0736512
TAX1BP1	Tax1 binding protein 1	Q86VP1	0.106032	0.058236	0.0736512
RPL31	ribosomal protein L31	P62899	0.13759	0.0665676	0.08118
C4A	complement C4A (Chido/Rodgers blood group)	P0C0L4	-0.0939371	0.0701095	0.0834637
RAB21	RAB21, member RAS oncogene family	Q9UL25	0.05982	0.0955326	0.111084
SNAP23	synaptosome associated protein 23	O00161	0.0504009	0.122331	0.128352
H2BC12	H2B clustered histone 12	O60814	-0.147374	0.119077	0.128352
STK3	serine/threonine kinase 3	Q13188	0.0556577	0.123218	0.128352
ARHGAP18	Rho GTPase activating protein 18	Q8N392	0.0522695	0.12154	0.128352
OLAH	oleoyl-ACP hydrolase	Q9NV23	0.085054	0.117417	0.128352
HEBP1	heme binding protein 1	Q9NRV9	0.0613824	0.165608	0.168987
STXBP2	syntaxin binding protein 2	Q15833	0.038551	0.221673	0.221673

## Sheet: MAT BMI-GDM interaction
hgnc_symbol	description	proteins	BMI_eff_size	BMI_p-val	BMI_q-val
CALCB	calcitonin related polypeptide beta	P10092	0.812725	0.0153146	0.0332926
OAF	out at first homolog	Q86UD1	0.612532	0.0282426	0.0405358
CLSTN3	calsyntenin 3	Q9BQT9	0.581848	0.00711639	0.0197678
HLA-DPA1	major histocompatibility complex, class II, DP alpha 1	P20036	0.573387	0.00453475	0.0161955
MMP7	matrix metallopeptidase 7	P09237	0.465364	0.00145981	0.0152891
KIT	KIT proto-oncogene, receptor tyrosine kinase	P10721	0.457918	0.00516101	0.0164321
PI3	peptidase inhibitor 3	P19957	0.456803	0.00449799	0.0161955
PROM1	prominin 1	O43490	0.397341	0.0018836	0.0152891
ANPEP	alanyl aminopeptidase, membrane	P15144	0.396577	0.0304483	0.0417591
SFRP1	secreted frizzled related protein 1	Q8N474	0.382253	0.00817591	0.0204398
FZD7	frizzled class receptor 7	O75084	0.377885	0.00558691	0.0164321
CX3CL1	C-X3-C motif chemokine ligand 1	P78423	0.364207	0.000444126	0.0152891
CCN1	cellular communication network factor 1	O00622	0.363563	0.00307764	0.0153882
SERPINA3	serpin family A member 3	P01011	0.342314	0.00428534	0.0161955
WFDC2	WAP four-disulfide core domain 2	Q14508	0.338732	0.000933338	0.0152891
TTC17	tetratricopeptide repeat domain 17	Q96AE7	0.320294	0.0185445	0.0352261
SLPI	secretory leukocyte peptidase inhibitor	P03973	0.300426	0.00275204	0.0152891
FBLN7	fibulin 7	Q53RD9	0.287781	0.0348932	0.0447348
BCAM	basal cell adhesion molecule (Lutheran blood group)	P50895	0.281527	0.0204311	0.0352261
SUSD6	sushi domain containing 6	Q92537	0.278657	0.00762926	0.020077
CHI3L2	chitinase 3 like 2	Q15782	0.276177	0.00221489	0.0152891
PODXL	podocalyxin like	O00592	0.203218	0.0190028	0.0352261
ICAM1	intercellular adhesion molecule 1	P05362	0.190786	0.00414908	0.0161955
TSPAN14	tetraspanin 14	Q8NG11	0.183785	0.02647	0.0405358
F11R	F11 receptor	Q9Y624	0.145012	0.0314263	0.0417591
MAPK13	mitogen-activated protein kinase 13	O15264	-0.154546	0.028375	0.0405358
APOC3	apolipoprotein C3	P02656	-0.178241	0.020263	0.0352261
ITIH3	inter-alpha-trypsin inhibitor heavy chain 3	Q06033	-0.19004	0.0251791	0.0405358
GOLGA3	golgin A3	Q08378	-0.198687	0.0192675	0.0352261
APOA1	apolipoprotein A1	P02647	-0.210296	0.0116594	0.0264987
ARL3	ADP ribosylation factor like GTPase 3	P36405	-0.21049	0.0238961	0.0398269
GPX3	glutathione peroxidase 3	P22352	-0.222546	0.0162073	0.0337651
PPP4R1	protein phosphatase 4 regulatory subunit 1	Q8TF05	-0.264593	0.00246415	0.0152891
SAA4	serum amyloid A4, constitutive	P35542	-0.327302	0.010935	0.0260358
NEK7	NIMA related kinase 7	Q8TDX7	-0.349882	0.0317369	0.0417591
EHHADH	enoyl-CoA hydratase and 3-hydroxyacyl CoA dehydrogenase	Q08426	-0.382397	0.00230858	0.0152891
JPT2	Jupiter microtubule associated homolog 2	Q9H910	-0.383044	0.00533151	0.0164321
IFIT2	interferon induced protein with tetratricopeptide repeats 2	P09913	-0.432409	0.0283323	0.0405358
CRP	C-reactive protein	P02741	-0.582378	0.0014509	0.0152891
IL19	interleukin 19	Q9UHD0	-0.251867	0.0409303	0.0511629
PLA2G15	phospholipase A2 group XV	Q8NCC3	-0.143743	0.0423762	0.0516782
CTSS	cathepsin S	P25774	-0.127125	0.0480041	0.0571477
BBOX1	gamma-butyrobetaine hydroxylase 1	O75936	0.397742	0.0557252	0.0605708
APOA2	apolipoprotein A2	P02652	-0.13766	0.0557223	0.0605708
TMEM132A	transmembrane protein 132A	Q24JP5	0.23723	0.0545919	0.0605708
BPNT2	3'(2'), 5'-bisphosphate nucleotidase 2	Q9NX62	-0.130623	0.0526649	0.0605708
B3GNT7	UDP-GlcNAc:betaGal beta-1,3-N-acetylglucosaminyltransferase 7	Q8NFL0	0.116773	0.0638969	0.0674789
FAM3C	FAM3 metabolism regulating signaling molecule C	Q92520	-0.111638	0.0647797	0.0674789
PROCR	protein C receptor	Q9UNN8	-0.148161	0.0719062	0.0733737
MSRA	methionine sulfoxide reductase A	Q9UJ68	-0.0984776	0.0883661	0.0883661

## Sheet: MAT BMI-non-GDM interaction
hgnc_symbol	description	proteins	BMI_eff_size	BMI_p-val	BMI_q-val
CLU	clusterin	P10909	-0.168249	0.000849741	0.042487
TMEM238	transmembrane protein 238	C9JI98	0.103291	0.0164713	0.120589
SNAP23	synaptosome associated protein 23	O00161	0.0778744	0.0327941	0.120589
LYPD3	LY6/PLAUR domain containing 3	O95274	-0.144051	0.0296204	0.120589
SNAP29	synaptosome associated protein 29	O95721	0.0920487	0.0401224	0.120589
SERPINA3	serpin family A member 3	P01011	-0.179655	0.0327813	0.120589
C4A	complement C4A (Chido/Rodgers blood group)	P0C0L4	-0.204573	0.0109029	0.120589
C4B	complement C4B (Chido/Rodgers blood group)	P0C0L5	-0.242718	0.00862179	0.120589
EZR	ezrin	P15311	0.0763696	0.0339522	0.120589
LSS	lanosterol synthase	P48449	0.0933047	0.0326963	0.120589
CSNK1A1	casein kinase 1 alpha 1	P48729	0.101633	0.0296532	0.120589
BCAM	basal cell adhesion molecule (Lutheran blood group)	P50895	-0.112274	0.0381353	0.120589
LAMB2	laminin subunit beta 2	P55268	-0.123768	0.0142557	0.120589
TMEM132A	transmembrane protein 132A	Q24JP5	-0.145254	0.0250579	0.120589
SYTL1	synaptotagmin like 1	Q8IYJ3	0.104236	0.0273702	0.120589
WBP2	WW domain binding protein 2	Q969T9	0.0818442	0.0410003	0.120589
NPTN	neuroplastin	Q9Y639	0.0981942	0.0386248	0.120589
PODXL	podocalyxin like	O00592	-0.0823151	0.0436617	0.121282
PDGFC	platelet derived growth factor C	Q9NRA1	-0.123722	0.046607	0.12265
PLCB3	phospholipase C beta 3	Q01970	0.0754766	0.0491793	0.122948
ENTPD3	ectonucleoside triphosphate diphosphohydrolase 3	O75355	0.0845263	0.0584589	0.126325
FABP3	fatty acid binding protein 3	P05413	0.0692688	0.0602043	0.126325
CHI3L1	chitinase 3 like 1	P36222	-0.149859	0.0574142	0.126325
ITCH	itchy E3 ubiquitin protein ligase	Q96J02	0.0662378	0.0606362	0.126325
GNAQ	G protein subunit alpha q	P50148	0.0723229	0.0639351	0.12787
MUC1	mucin 1, cell surface associated	P15941	0.0737246	0.0731245	0.130579
RAB5A	RAB5A, member RAS oncogene family	P20339	0.0617648	0.0730854	0.130579
STXBP2	syntaxin binding protein 2	Q15833	0.0757838	0.0713824	0.130579
BTN1A1	butyrophilin subfamily 1 member A1	Q13410	0.0499782	0.0809365	0.139546
GIPC1	GIPC PDZ domain containing family member 1	O14908	0.0826247	0.098473	0.148764
PROM1	prominin 1	O43490	-0.134695	0.10116	0.148764
ANPEP	alanyl aminopeptidase, membrane	P15144	-0.126047	0.0943565	0.148764
RAB6A	RAB6A, member RAS oncogene family	P20340	0.0479705	0.0961223	0.148764
ABCG2	ATP binding cassette subfamily G member 2 (JR blood group)	Q9UNQ0	0.0701985	0.0896769	0.148764
DEFB1	defensin beta 1	P60022	-0.172563	0.118507	0.165549
CX3CL1	C-X3-C motif chemokine ligand 1	P78423	-0.133758	0.122507	0.165549
RAB11B	RAB11B, member RAS oncogene family	Q15907	0.0470111	0.121733	0.165549
C3	complement C3	P01024	-0.0657064	0.155028	0.199502
ATP2B2	ATPase plasma membrane Ca2+ transporting 2	Q01814	0.0648001	0.155611	0.199502
RP2	RP2 activator of ARL3 GTPase	O75695	0.0452042	0.192911	0.205224
RRAS	RAS related	P10301	0.0494986	0.166918	0.205224
MARCKS	myristoylated alanine rich protein kinase C substrate	P29966	0.0436739	0.189953	0.205224
ARL3	ADP ribosylation factor like GTPase 3	P36405	0.0718549	0.176747	0.205224
NSDHL	NAD(P) dependent steroid dehydrogenase-like	Q15738	0.0741155	0.18061	0.205224
SLC1A5	solute carrier family 1 member 5	Q15758	0.0808514	0.172612	0.205224
OCLN	occludin	Q16625	0.0607503	0.18483	0.205224
TOLLIP	toll interacting protein	Q9H0E2	0.0408388	0.18171	0.205224
RAB1B	RAB1B, member RAS oncogene family	Q9H0U4	0.0455474	0.2145	0.223437
STX3	syntaxin 3	Q13277	0.0404338	0.251588	0.256722
RAB1A	RAB1A, member RAS oncogene family	P62820	0.0316899	0.283491	0.283491
