# Supplementary material for: Breast Milk Proteome: Changes in the Different Stages of Lactation and Impacts of Gestational Diabetes Mellitus and Body Mass Index
Source: Mol Nutr Food Res. 2025 Sep 1;69(22):e70225. doi: 10.1002/mnfr.70225 (PMC12643191; doi:10.1002/mnfr.70225)
Supplement: Supplementary file 7 — Supporting file 7: mnfr70225‐sup‐0007‐SuppMat.xlsx [file MNFR-69-e70225-s005.xlsx]

## Sheet: Colostrum
hgnc_symbol	description	Percentage_all_pathways	Total_Percentage	GO_Percentage	KEGG_Percentage	Reactome_Percentage	entrezgene_id	uniprotswissprot	Expression	Expression [%]	coef_milk_stage
HLA-DRB1	major histocompatibility complex, class II, DR beta 1	38.8667	116.6	48.03	61.9	6.67	3123	P01911	90173.5	0.00333995	-2.5492
HLA-DRA	major histocompatibility complex, class II, DR alpha	32.1767	96.53	27.96	61.9	6.67	3122	P01903	61457.8	0.00227635	-2.466
HLA-DPA1	major histocompatibility complex, class II, DP alpha 1	30.7433	92.23	23.66	61.9	6.67	3113	P20036	33360.1	0.00123563	-3.4587
HLA-DPB1	major histocompatibility complex, class II, DP beta 1	30.3833	91.15	22.58	61.9	6.67	3115	P04440	17603.9	0.000652033	-4.9417
HLA-DRB3	major histocompatibility complex, class II, DR beta 3	29.5467	88.64	20.07	61.9	6.67	3125	P79483	81453.8	0.00301698	-2.2705
HLA-DQB1	major histocompatibility complex, class II, DQ beta 1	28.1133	84.34	15.77	61.9	6.67	3119	P01920	23458.9	0.000868898	-3.2771
SRC	SRC proto-oncogene, non-receptor tyrosine kinase	24.32	72.96	41.22	9.52	22.22	6714	P12931	26218.1	0.000971098	-2.4605
WNT5A	Wnt family member 5A	21.85	65.55	54.12	4.76	6.67	7474	P41221	10752	0.000398247	-3.0745
CD74	CD74 molecule	21.1167	63.35	51.61	9.52	2.22	972	P04233	183565	0.00679909	-3.1627
THBS1	thrombospondin 1	18.54	55.62	28.32	9.52	17.78	7057	P07996	2.87145e+06	0.106356	-4.146
ELANE	elastase, neutrophil expressed	16.4467	49.34	26.16	14.29	8.89	1991	P08246	285335	0.0105686	-3.8231
COL4A1	collagen type IV alpha 1 chain	16.2433	48.73	12.54	9.52	26.67	1282	P02462	135930	0.00503475	-3.4169
C3	complement C3	15.85	47.55	24.37	14.29	8.89	718	P01024	7.71034e+06	0.285585	-1.5676
COL4A2	collagen type IV alpha 2 chain	15.05	45.15	8.96	9.52	26.67	1284	P08572	366256	0.0135658	-3.715
CTSG	cathepsin G	15	45	24.37	9.52	11.11	1511	P08311	106107	0.00393011	-2.3917
ITGA6	integrin subunit alpha 6	15	45	10.39	19.05	15.56	3655	P23229	28898.1	0.00107036	-1.5849
HSPG2	heparan sulfate proteoglycan 2	14.2833	42.85	11.11	9.52	22.22	3339	P98160	82498.8	0.00305569	-2.5982
SDC1	syndecan 1	14.08	42.24	5.73	14.29	22.22	6382	P18827	50084.3	0.00185508	-1.5716
AGRN	agrin	14.0433	42.13	10.39	9.52	22.22	375790	O00468	260070	0.00963278	-1.7432
VCAM1	vascular cell adhesion molecule 1	13.87	41.61	27.96	4.76	8.89	7412	P19320	107151	0.00396878	-1.8788
CD55	CD55 molecule (Cromer blood group)	13.83	41.49	29.75	9.52	2.22	1604	P08174	322377	0.0119406	-1.4117
CD36	CD36 molecule (CD36 blood group)	13.76	41.28	25.09	9.52	6.67	948	P16671	6.98778e+06	0.258822	-1.493
MMP9	matrix metallopeptidase 9	13.5833	40.75	20.43	4.76	15.56	4318	P14780	54075	0.0020029	-3.3589
KIT	KIT proto-oncogene, receptor tyrosine kinase	12.84	38.52	31.54	4.76	2.22	3815	P10721	10573.6	0.000391636	-1.6615
COL5A2	collagen type V alpha 2 chain	12.3633	37.09	7.89	4.76	24.44	1290	P05997	48133.9	0.00178284	-2.355
COL4A5	collagen type IV alpha 5 chain	12.2767	36.83	2.87	9.52	24.44	1287	P29400	57562.7	0.00213207	-3.2495
CD47	CD47 molecule	12.1467	36.44	27.24	4.76	4.44	961	Q08722	60269.8	0.00223234	-1.4318
LAMA1	laminin subunit alpha 1	11.26	33.78	15.05	14.29	4.44	284217	P25391	11924.5	0.000441675	-1.6893
TNC	tenascin C	10.19	30.57	14.7	4.76	11.11	3371	P24821	3.76656e+07	1.3951	-7.1581
GNAI2	G protein subunit alpha i2	9.90333	29.71	7.17	4.76	17.78	2771	P04899	81834.7	0.00303109	-2.4671
ST3GAL1	ST3 beta-galactoside alpha-2,3-sialyltransferase 1	9.85333	29.56	11.47	4.76	13.33	6482	Q11201	22325.1	0.000826905	-1.3268
THBS2	thrombospondin 2	9.72	29.16	10.75	9.52	8.89	7058	P35442	474101	0.0175603	-3.9264
FBN1	fibrillin 1	9.21	27.63	13.98	4.76	8.89	2200	P35555	22745.4	0.000842471	-3.5407
FZD7	frizzled class receptor 7	9.18667	27.56	16.13	4.76	6.67	8324	O75084	128420	0.00475659	-2.3251
CAMP	cathelicidin antimicrobial peptide	9.13667	27.41	20.43	4.76	2.22	820	P49913	103804	0.00384482	-2.7075
ST6GAL1	ST6 beta-galactoside alpha-2,6-sialyltransferase 1	8.99333	26.98	11.11	4.76	11.11	6480	P15907	18718	0.000693301	-1.4749
COL6A1	collagen type VI alpha 1 chain	8.81	26.43	3.58	9.52	13.33	1291	P12109	72230.3	0.00267535	-1.4916
ADCY3	adenylate cyclase 3	8.57333	25.72	2.87	9.52	13.33	109	O60266	33362.6	0.00123572	-1.5186
GNAI1	G protein subunit alpha i1	8.11	24.33	1.79	4.76	17.78	2770	P63096	7088.01	0.000262534	-3.001
GNA11	G protein subunit alpha 11	7.16333	21.49	7.53	9.52	4.44	2767	P29992	55655.7	0.00206144	-1.4434
B4GALT1	beta-1,4-galactosyltransferase 1	7.15667	21.47	10.04	4.76	6.67	2683	P15291	1.27919e+06	0.04738	-1.2519
FZD1	frizzled class receptor 1	7.10667	21.32	14.34	4.76	2.22	8321	Q9UP38	123789	0.00458505	-3.1787
GALNT1	polypeptide N-acetylgalactosaminyltransferase 1	6.97333	20.92	2.51	9.52	8.89	2589	Q10472	78731.6	0.00291616	-2.0017
VIM	vimentin	6.74667	20.24	13.26	4.76	2.22	7431	P08670	131713	0.00487853	-2.7951
PLOD3	procollagen-lysine,2-oxoglutarate 5-dioxygenase 3	6.32	18.96	7.53	4.76	6.67	8985	O60568	158196	0.00585945	-2.6338
H2BC11	H2B clustered histone 11	6.30333	18.91	7.17	9.52	2.22	8970	P06899	62284.9	0.00230698	-2.745
DEFA3	defensin alpha 3	6.03	18.09	11.11	4.76	2.22	1668	P59666	1.53625e+07	0.569013	-4.1853
H4C4	H4 clustered histone 4	5.82333	17.47	5.73	9.52	2.22	8360	P62805	321597	0.0119117	-1.8914
SNAP25	synaptosome associated protein 25	5.67333	17.02	10.04	4.76	2.22	6616	P60880	9837.27	0.000364364	-8
GALNT16	polypeptide N-acetylgalactosaminyltransferase 16	5.37	16.11	2.15	9.52	4.44	57452	Q8N428	63506.1	0.00235221	-3.8113
GALNT7	polypeptide N-acetylgalactosaminyltransferase 7	5.37	16.11	2.15	9.52	4.44	51809	Q86SF2	20680.9	0.000766003	-3.3956
GALNT10	polypeptide N-acetylgalactosaminyltransferase 10	5.37	16.11	2.15	9.52	4.44	55568	Q86SR1	54835.7	0.00203107	-3.2855
GALNT6	polypeptide N-acetylgalactosaminyltransferase 6	5.37	16.11	2.15	9.52	4.44	11226	Q8NCL4	92491.4	0.00342581	-1.4524
B3GNT3	UDP-GlcNAc:betaGal beta-1,3-N-acetylglucosaminyltransferase 3	4.76667	14.3	2.87	4.76	6.67	10331	Q9Y2A9	70071.7	0.0025954	-2.1837
PLAT	plasminogen activator, tissue type	3.88	11.64	4.66	4.76	2.22	5327	P00750	19099.2	0.000707418	-3.4145
CFP	complement factor properdin	3.66333	10.99	1.79	4.76	4.44	5199	P27918	9030.1	0.000334468	-1.0127
IFI30	IFI30 lysosomal thiol reductase	3.64	10.92	3.94	4.76	2.22	10437	P13284	35903.4	0.00132983	-2.4386
GALNT2	polypeptide N-acetylgalactosaminyltransferase 2	3.54333	10.63	1.43	4.76	4.44	2590	Q10471	262455	0.00972113	-0.7953

## Sheet: TOP50 COL
Protein			%TP	Higher in Colostrum			GDM			BMI
Gene name	Uniprot	Description		log2FC	p	adj. p	log2FC	p	adj. p	log2FC	p	adj. p
HLA-DRB1	P01911	major histocompatibility complex, class II, DR beta 1	38.8667	-2.5492	2.80459e-49	2.21812e-47	0.3961	0.2269	0.579	-0.3959	0.2221	0.7831
HLA-DRA	P01903	major histocompatibility complex, class II, DR alpha	32.1767	-2.466	9.52576e-68	1.4633e-65	0.2686	0.2914	0.6333	-0.31	0.2192	0.7826
HLA-DPA1	P20036	major histocompatibility complex, class II, DP alpha 1	30.7433	-3.4587	6.21416e-26	1.6275e-24	0.3443	0.3898	0.6867	-0.3675	0.3538	0.8089
HLA-DPB1	P04440	major histocompatibility complex, class II, DP beta 1	30.3833	-4.9417	7.27102e-17	1.12342e-15	0.2433	0.6486	0.8398	-0.4504	0.3951	0.8192
HLA-DRB3	P79483	major histocompatibility complex, class II, DR beta 3	29.5467	-2.2705	5.54366e-38	2.75048e-36	0.2521	0.4482	0.7205	-0.3347	0.3098	0.7919
HLA-DQB1	P01920	major histocompatibility complex, class II, DQ beta 1	28.1133	-3.2771	4.2098e-31	1.4189e-29	-0.1275	0.8102	0.914	-0.9157	0.0774	0.7299
SRC	P12931	SRC proto-oncogene, non-receptor tyrosine kinase	24.32	-2.4605	1.32225e-16	2.0004e-15	0.3903	0.3231	0.6573	-0.4033	0.3022	0.7913
WNT5A	P41221	Wnt family member 5A	21.85	-3.0745	7.57161e-55	7.28699e-53	-0.0964	0.6973	0.8698	-0.3438	0.1647	0.753
CD74	P04233	CD74 molecule	21.1167	-3.1627	2.00595e-45	1.33529e-43	0.9859	0.0303	0.5029	-0.8789	0.0498	0.7299
THBS1	P07996	thrombospondin 1	18.54	-4.146	3.74722e-58	4.33808e-56	0.2367	0.4899	0.747	-0.3496	0.3041	0.7919
ELANE	P08246	elastase, neutrophil expressed	16.4467	-3.8231	1.2128e-10	1.19603e-09	-0.3797	0.6571	0.8444	0.774	0.3618	0.8129
COL4A1	P02462	collagen type IV alpha 1 chain	16.2433	-3.4169	4.61953e-55	4.55565e-53	-0.5062	0.2102	0.5698	-0.2794	0.4818	0.8398
C3	P01024	complement C3	15.85	-1.5676	4.92828e-27	1.36218e-25	0.5295	0.0854	0.5088	-0.6116	0.0458	0.7299
COL4A2	P08572	collagen type IV alpha 2 chain	15.05	-3.715	4.6106e-110	5.26136e-107	-0.4564	0.2278	0.579	-0.2336	0.5302	0.8508
CTSG	P08311	cathepsin G	15	-2.3917	2.83745e-07	2.10646e-06	-0.2021	0.7946	0.9099	0.9717	0.2093	0.7763
ITGA6	P23229	integrin subunit alpha 6	15	-1.5849	4.75809e-26	1.25438e-24	0.3511	0.1431	0.5197	-0.3279	0.1663	0.753
HSPG2	P98160	heparan sulfate proteoglycan 2	14.2833	-2.5982	5.82787e-45	3.7848e-43	0.4	0.2663	0.6124	-0.5008	0.161	0.7527
SDC1	P18827	syndecan 1	14.08	-1.5716	3.10631e-10	2.95747e-09	0.3965	0.4514	0.7246	-0.5094	0.3282	0.7952
AGRN	O00468	agrin	14.0433	-1.7432	5.20098e-19	9.07106e-18	0.6365	0.1193	0.5104	-0.6808	0.0928	0.7328
VCAM1	P19320	vascular cell adhesion molecule 1	13.87	-1.8788	6.84767e-20	1.27504e-18	0.3953	0.4548	0.7264	-0.2801	0.5917	0.8699
CD55	P08174	CD55 molecule (Cromer blood group)	13.83	-1.4117	1.73447e-31	5.94633e-30	0.1961	0.357	0.6693	-0.1816	0.3881	0.817
CD36	P16671	CD36 molecule (CD36 blood group)	13.76	-1.493	3.09887e-58	3.64026e-56	0.3574	0.0531	0.5029	-0.2947	0.1046	0.7434
MMP9	P14780	matrix metallopeptidase 9	13.5833	-3.3589	6.9929e-10	6.48772e-09	0.0186	0.9831	0.9956	0.9932	0.2499	0.7831
KIT	P10721	KIT proto-oncogene, receptor tyrosine kinase	12.84	-1.6615	1.08776e-12	1.24485e-11	0.5488	0.0793	0.5029	-0.416	0.1757	0.7589
COL5A2	P05997	collagen type V alpha 2 chain	12.3633	-2.355	1.64596e-32	6.00361e-31	-0.6327	0.1412	0.5192	-0.3043	0.4693	0.8368
COL4A5	P29400	collagen type IV alpha 5 chain	12.2767	-3.2495	7.33626e-32	2.55904e-30	-0.3455	0.3972	0.6892	-0.2711	0.5011	0.8412
CD47	Q08722	CD47 molecule	12.1467	-1.4318	8.35022e-30	2.65743e-28	0.3073	0.1625	0.5287	-0.4651	0.035	0.7299
LAMA1	P25391	laminin subunit alpha 1	11.26	-1.6893	1.02586e-19	1.87519e-18	0.0707	0.8263	0.9191	0.0855	0.7884	0.9448
TNC	P24821	tenascin C	10.19	-7.1581	1.22563e-104	6.99307e-102	0.0751	0.8215	0.9186	-0.1875	0.5694	0.8653
GNAI2	P04899	G protein subunit alpha i2	9.90333	-2.4671	2.06712e-88	7.17921e-86	0.1093	0.5483	0.7785	-0.0104	0.954	0.9898
ST3GAL1	Q11201	ST3 beta-galactoside alpha-2,3-sialyltransferase 1	9.85333	-1.3268	2.96243e-27	8.27409e-26	0.1651	0.4757	0.7385	-0.2155	0.3475	0.8067
THBS2	P35442	thrombospondin 2	9.72	-3.9264	1.19582e-63	1.61902e-61	0.1763	0.5991	0.8128	-0.075	0.8208	0.9537
FBN1	P35555	fibrillin 1	9.21	-3.5407	3.58282e-33	1.36284e-31	0.5832	0.3574	0.6693	-0.7136	0.2561	0.7831
FZD7	O75084	frizzled class receptor 7	9.18667	-2.3251	1.74159e-29	5.49874e-28	0.2809	0.4712	0.7358	-0.2044	0.5956	0.8712
CAMP	P49913	cathelicidin antimicrobial peptide	9.13667	-2.7075	9.99857e-08	7.80729e-07	0.1106	0.8891	0.9523	1.1215	0.1574	0.7527
ST6GAL1	P15907	ST6 beta-galactoside alpha-2,6-sialyltransferase 1	8.99333	-1.4749	6.22993e-24	1.46799e-22	-0.2903	0.3661	0.6724	0.2219	0.484	0.84
COL6A1	P12109	collagen type VI alpha 1 chain	8.81	-1.4916	1.48633e-13	1.8294e-12	0.1703	0.7426	0.8906	-0.213	0.678	0.904
ADCY3	O60266	adenylate cyclase 3	8.57333	-1.5186	4.90007e-34	1.96692e-32	0.2052	0.3908	0.6874	-0.115	0.6256	0.8821
GNAI1	P63096	G protein subunit alpha i1	8.11	-3.001	9.33021e-13	1.08171e-11	0.365	0.2311	0.5811	-0.4497	0.1374	0.752
GNA11	P29992	G protein subunit alpha 11	7.16333	-1.4434	6.12667e-55	5.96828e-53	0.1127	0.5615	0.7881	-0.1562	0.4167	0.8234
B4GALT1	P15291	beta-1,4-galactosyltransferase 1	7.15667	-1.2519	1.20687e-32	4.42224e-31	0.4788	0.0462	0.5029	-0.4406	0.0629	0.7299
FZD1	Q9UP38	frizzled class receptor 1	7.10667	-3.1787	3.10537e-90	1.12753e-87	0.3813	0.3141	0.6537	-0.5112	0.1743	0.7583
GALNT1	Q10472	polypeptide N-acetylgalactosaminyltransferase 1	6.97333	-2.0017	1.37921e-70	2.44824e-68	0.5506	0.0257	0.5029	-0.3905	0.1052	0.7434
VIM	P08670	vimentin	6.74667	-2.7951	1.84558e-11	1.93217e-10	-0.208	0.7726	0.9033	1.0384	0.1492	0.752
PLOD3	O60568	procollagen-lysine,2-oxoglutarate 5-dioxygenase 3	6.32	-2.6338	7.11092e-130	1.13604e-126	0.1223	0.58	0.7991	-0.2938	0.1825	0.7648
H2BC11	P06899	H2B clustered histone 11	6.30333	-2.745	2.72484e-07	2.03231e-06	-0.2521	0.6896	0.8636	0.8794	0.163	0.7527
DEFA3	P59666	defensin alpha 3	6.03	-4.1853	9.98726e-17	1.53715e-15	-0.2968	0.7233	0.8811	1.183	0.158	0.7527
H4C4	P62805	H4 clustered histone 4	5.82333	-1.8914	6.68603e-07	4.7516e-06	-0.3879	0.512	0.7565	1.4341	0.0173	0.7299
SNAP25	P60880	synaptosome associated protein 25	5.67333	-8	0.0001	0.0001	0.8931	0.0789	0.5029	-0.7652	0.1541	0.752
GALNT16	Q8N428	polypeptide N-acetylgalactosaminyltransferase 16	5.37	-3.8113	4.45217e-53	3.99595e-51	0.6292	0.0653	0.5029	-0.7673	0.0244	0.7299

## Sheet: Mature
hgnc_symbol	description	Percentage_all_pathways	Total_Percentage	GO_Percentage	KEGG_Percentage	Reactome_Percentage	entrezgene_id	uniprotswissprot	Expression	Expression [%]	coef_milk_stage
PSMC3	proteasome 26S subunit, ATPase 3	35.8033	107.41	11.43	22.73	73.25	5702	P17980	25921.6	0.000871856	1.0814
PSMC6	proteasome 26S subunit, ATPase 6	35.8033	107.41	11.43	22.73	73.25	5706	P62333	31144.8	0.00104754	0.9602
PSMC5	proteasome 26S subunit, ATPase 5	35.8033	107.41	11.43	22.73	73.25	5705	P62195	45656.2	0.00153562	0.8782
PSMC1	proteasome 26S subunit, ATPase 1	35.3267	105.98	10	22.73	73.25	5700	P62191	19021.3	0.000639771	0.9209
PSMC2	proteasome 26S subunit, ATPase 2	35.3267	105.98	10	22.73	73.25	5701	P35998	52917.8	0.00177986	0.8329
PSMC4	proteasome 26S subunit, ATPase 4	35.1133	105.34	10	22.73	72.61	5704	P43686	20870	0.000701949	0.71
PSMA6	proteasome 20S subunit alpha 6	34.16	102.48	7.14	22.73	72.61	5687	P60900	74972.2	0.00252164	0.7449
PSMD1	proteasome 26S subunit, non-ATPase 1	33.8967	101.69	5.71	22.73	73.25	5707	Q99460	30456.5	0.00102438	1.0788
PSMD4	proteasome 26S subunit ubiquitin receptor, non-ATPase 4	33.8967	101.69	5.71	22.73	73.25	5710	P55036	30761.5	0.00103464	1.0665
PSMD6	proteasome 26S subunit, non-ATPase 6	33.8967	101.69	5.71	22.73	73.25	9861	Q15008	33264.6	0.00111883	1.0209
PSMB6	proteasome 20S subunit beta 6	33.8967	101.69	5.71	22.73	73.25	5694	P28072	149003	0.00501164	0.9518
PSMD11	proteasome 26S subunit, non-ATPase 11	33.8967	101.69	5.71	22.73	73.25	5717	O00231	21226	0.000713925	0.9444
PSMD2	proteasome 26S subunit ubiquitin receptor, non-ATPase 2	33.8967	101.69	5.71	22.73	73.25	5708	Q13200	52652.8	0.00177094	0.9048
PSMA7	proteasome 20S subunit alpha 7	33.8967	101.69	5.71	22.73	73.25	5688	O14818	38764.1	0.00130381	0.8707
PSMB4	proteasome 20S subunit beta 4	33.8967	101.69	5.71	22.73	73.25	5692	P28070	73206.4	0.00246225	0.8647
PSMA1	proteasome 20S subunit alpha 1	33.8967	101.69	5.71	22.73	73.25	5682	P25786	177161	0.00595869	0.8535
PSMD7	proteasome 26S subunit, non-ATPase 7	33.8967	101.69	5.71	22.73	73.25	5713	P51665	14311.6	0.000481363	0.8145
PSMB5	proteasome 20S subunit beta 5	33.6833	101.05	5.71	22.73	72.61	5693	P28074	14352.7	0.000482743	0.7842
PSMD3	proteasome 26S subunit, non-ATPase 3	33.6833	101.05	5.71	22.73	72.61	5709	O43242	32357.7	0.00108833	0.7558
PSMD13	proteasome 26S subunit, non-ATPase 13	33.6833	101.05	5.71	22.73	72.61	5719	Q9UNM6	52225.2	0.00175656	0.7309
PSMA4	proteasome 20S subunit alpha 4	33.6833	101.05	5.71	22.73	72.61	5685	P25789	212281	0.00713994	0.7277
PSMD14	proteasome 26S subunit, non-ATPase 14	33.6833	101.05	5.71	22.73	72.61	10213	O00487	16928.5	0.000569378	0.6183
PSMD12	proteasome 26S subunit, non-ATPase 12	32.7333	98.2	2.86	22.73	72.61	5718	O00232	16316.2	0.000548786	0.6863
PSMB7	proteasome 20S subunit beta 7	32.7333	98.2	2.86	22.73	72.61	5695	Q99436	96503.8	0.00324585	0.6823
PSMB1	proteasome 20S subunit beta 1	32.7333	98.2	2.86	22.73	72.61	5689	P20618	99000	0.0033298	0.6798
PSMB2	proteasome 20S subunit beta 2	32.7333	98.2	2.86	22.73	72.61	5690	P49721	38523.4	0.00129571	0.6781
PSMA3	proteasome 20S subunit alpha 3	32.7333	98.2	2.86	22.73	72.61	5684	P25788	147655	0.0049663	0.6555
PSMA2	proteasome 20S subunit alpha 2	32.7333	98.2	2.86	22.73	72.61	5683	P25787	68651.3	0.00230904	0.6493
PSMA5	proteasome 20S subunit alpha 5	32.7333	98.2	2.86	22.73	72.61	5686	P28066	61820.6	0.0020793	0.6306
PSMF1	proteasome inhibitor subunit 1	28.79	86.37	8.57	4.55	73.25	9491	Q92530	38701.7	0.00130171	0.9882
PSME1	proteasome activator subunit 1	28.3133	84.94	7.14	4.55	73.25	5720	Q06323	101063	0.00339919	0.9043
PSMB8	proteasome 20S subunit beta 8	27.3633	82.09	4.29	4.55	73.25	5696	P28062	38869	0.00130733	0.9439
PSMB10	proteasome 20S subunit beta 10	26.1967	78.59	1.43	4.55	72.61	5699	P40306	10671.4	0.000358927	0.6242
ACAT2	acetyl-CoA acetyltransferase 2	25.5233	76.57	28.57	45.45	2.55	39	Q9BWD1	103592	0.00348426	3.6745
ACAT1	acetyl-CoA acetyltransferase 1	25.0533	75.16	41.43	31.82	1.91	38	P24752	7123.84	0.000239606	1.1975
EHHADH	enoyl-CoA hydratase and 3-hydroxyacyl CoA dehydrogenase	22.7033	68.11	28.57	36.36	3.18	1962	Q08426	3841.9	0.00012922	8
ACAA1	acetyl-CoA acyltransferase 1	20.6267	61.88	31.43	27.27	3.18	30	P09110	16253.7	0.000546685	2.2373
ACACB	acetyl-CoA carboxylase beta	20.4433	61.33	47.14	9.09	5.1	32	O00763	48807.2	0.0016416	2.0117
IDH1	isocitrate dehydrogenase (NADP(+)) 1	19.3133	57.94	38.57	13.64	5.73	3417	O75874	624857	0.0210167	1.5487
SHMT1	serine hydroxymethyltransferase 1	19.29	57.87	37.14	18.18	2.55	6470	P34896	217216	0.00730591	2.4687
AFMID	arylformamidase	18.8633	56.59	37.14	18.18	1.27	125061	Q63HM1	9525.96	0.0003204	1.743
SCP2	sterol carrier protein 2	18.7633	56.29	34.29	18.18	3.82	6342	P22307	171382	0.00576433	3.3903
HSD17B4	hydroxysteroid 17-beta dehydrogenase 4	18.6767	56.03	38.57	13.64	3.82	3295	P51659	19814.9	0.000666462	2.6546
ALDH2	aldehyde dehydrogenase 2 family member	17.78	53.34	15.71	36.36	1.27	217	P05091	262629	0.00883337	2.2211
ME1	malic enzyme 1	17.5467	52.64	30	18.18	4.46	4199	P48163	41664.3	0.00140135	2.7919
ACSS2	acyl-CoA synthetase short chain family member 2	17.5233	52.57	28.57	22.73	1.27	55902	Q9NR19	263266	0.00885479	1.7144
ACSL1	acyl-CoA synthetase long chain family member 1	16.31	48.93	24.29	22.73	1.91	2180	P33121	41161.6	0.00138444	2.2025
PGD	phosphogluconate dehydrogenase	15.9467	47.84	34.29	9.09	4.46	5226	P52209	398829	0.0134144	1.1353
HMGCS1	3-hydroxy-3-methylglutaryl-CoA synthase 1	15.9033	47.71	25.71	18.18	3.82	3157	Q01581	11822.5	0.000397642	1.9281
MDH1	malate dehydrogenase 1	15.8867	47.66	24.29	22.73	0.64	4190	P40925	1.01094e+06	0.0340022	1.1318
AKR1A1	aldo-keto reductase family 1 member A1	15.7967	47.39	28.57	18.18	0.64	10327	P14550	276483	0.00929932	1.923
MVK	mevalonate kinase	14.39	43.17	25.71	13.64	3.82	4598	Q03426	28465	0.000957402	1.6545
LDHB	lactate dehydrogenase B	14.37	43.11	24.29	18.18	0.64	3945	P07195	1.31545e+06	0.0442442	1.1855
BCAT2	branched chain amino acid transaminase 2	14.1033	42.31	22.86	18.18	1.27	587	O15382	3182.08	0.000107027	1.3491
AKR1C3	aldo-keto reductase family 1 member C3	13.53	40.59	32.86	4.55	3.18	8644	P42330	73527.7	0.00247306	1.6396
GCLC	glutamate-cysteine ligase catalytic subunit	12.9633	38.89	21.43	13.64	3.82	2729	P48506	44558.4	0.00149869	2.1075
ALDH9A1	aldehyde dehydrogenase 9 family member A1	12.9333	38.8	5.71	31.82	1.27	223	P49189	824201	0.0277215	1.8079
MVD	mevalonate diphosphate decarboxylase	12.8733	38.62	25.71	9.09	3.82	4597	P53602	80294.7	0.00270066	2.26
ALDOA	aldolase, fructose-bisphosphate A	12.8567	38.57	24.29	13.64	0.64	226	P04075	413473	0.0139069	1.25
DCXR	dicarbonyl and L-xylulose reductase	12.6833	38.05	32.86	4.55	0.64	51181	Q7Z4W1	133291	0.00448314	2.1635
ACLY	ATP citrate lyase	12.63	37.89	31.43	4.55	1.91	47	P53396	307245	0.010334	1.3207
VCP	valosin containing protein	12.16	36.48	24.29	4.55	7.64	7415	P55072	247217	0.008315	0.8371
ALDH1L1	aldehyde dehydrogenase 1 family member L1	12.1533	36.46	30	4.55	1.91	10840	O75891	191614	0.00644483	2.8234
KYAT3	kynurenine aminotransferase 3	12.1133	36.34	21.43	13.64	1.27	56267	Q6YP21	13838.4	0.000465445	1.4433
GPX1	glutathione peroxidase 1	12.01	36.03	18.57	13.64	3.82	2876	P07203	39489.1	0.00132819	1.5637
QDPR	quinoid dihydropteridine reductase	11.94	35.82	30	4.55	1.27	5860	P09417	32581.4	0.00109586	1.249
SOD1	superoxide dismutase 1	11.46	34.38	14.29	18.18	1.91	6647	P00441	282983	0.00951796	1.1643
PGM2	phosphoglucomutase 2	10.6833	32.05	17.14	13.64	1.27	55276	Q96G03	46799.5	0.00157407	1.8014
GPT	glutamic--pyruvic transaminase	10.5967	31.79	21.43	9.09	1.27	2875	P24298	78752.9	0.0026488	2.345
GOT1	glutamic-oxaloacetic transaminase 1	10.42	31.26	15.71	13.64	1.91	2805	P17174	87990.1	0.00295949	0.9997
HIBADH	3-hydroxyisobutyrate dehydrogenase	10.12	30.36	20	9.09	1.27	11112	P31937	16705.1	0.000561866	2.0295
FDPS	farnesyl diphosphate synthase	10.0167	30.05	17.14	9.09	3.82	2224	P14324	267157	0.00898565	2.2917
IDI1	isopentenyl-diphosphate delta isomerase 1	10.0167	30.05	17.14	9.09	3.82	3422	Q13907	41334.9	0.00139027	2.0969
FBP1	fructose-bisphosphatase 1	9.99667	29.99	15.71	13.64	0.64	2203	P09467	107024	0.0035997	1.1846
NAPRT	nicotinate phosphoribosyltransferase	9.85667	29.57	18.57	9.09	1.91	93100	Q6XQN6	96409.5	0.00324267	1.5712
PRPS2	phosphoribosyl pyrophosphate synthetase 2	9.64333	28.93	18.57	9.09	1.27	5634	P11908	81755.3	0.00274979	1.7848
ALDOC	aldolase, fructose-bisphosphate C	9.52333	28.57	14.29	13.64	0.64	230	P09972	90528.3	0.00304486	1.4074
MPST	mercaptopyruvate sulfurtransferase	9.38	28.14	17.14	9.09	1.91	4357	P25325	72089.5	0.00242469	1.3602
CRYL1	crystallin lambda 1	9.35	28.05	22.86	4.55	0.64	51084	Q9Y2S2	25090.7	0.000843911	1.6148
RPL35	ribosomal protein L35	9.31667	27.95	4.29	4.55	19.11	11224	P42766	69967.5	0.00235331	1.0933
RPS24	ribosomal protein S24	9.31667	27.95	4.29	4.55	19.11	6229	P62847	20863.4	0.000701728	0.9814
RPL27	ribosomal protein L27	9.31667	27.95	4.29	4.55	19.11	6155	P61353	43307	0.0014566	0.8407
GFPT1	glutamine--fructose-6-phosphate transaminase 1	9.16667	27.5	17.14	9.09	1.27	2673	Q06210	284031	0.0095532	1.9089
CTH	cystathionine gamma-lyase	9.11667	27.35	15.71	9.09	2.55	1491	P32929	21667.5	0.000728772	1.8648
RPL26	ribosomal protein L26	9.10333	27.31	4.29	4.55	18.47	6154	P61254	17050.6	0.000573487	0.7368
HGD	homogentisate 1,2-dioxygenase	9.08333	27.25	21.43	4.55	1.27	3081	Q93099	6573.63	0.0002211	2.0686
GSTZ1	glutathione S-transferase zeta 1	9.08333	27.25	21.43	4.55	1.27	2954	O43708	14797.9	0.000497718	1.1817
UGP2	UDP-glucose pyrophosphorylase 2	9.04667	27.14	12.86	13.64	0.64	7360	Q16851	2.72757e+06	0.0917403	2.1128
PGP	phosphoglycolate phosphatase	9.04667	27.14	12.86	13.64	0.64	283871	A6NDG6	17899.6	0.000602042	1.1506
MAPK9	mitogen-activated protein kinase 9	8.99333	26.98	11.43	13.64	1.91	5601	P45984	10659.2	0.000358514	1.5283
XDH	xanthine dehydrogenase	8.95667	26.87	17.14	9.09	0.64	7498	P47989	2.17792e+07	0.732529	1.2358
PNP	purine nucleoside phosphorylase	8.87333	26.62	21.43	4.55	0.64	4860	P00491	139789	0.00470171	1.5984
RPL36	ribosomal protein L36	8.84	26.52	2.86	4.55	19.11	25873	Q9Y3U8	128943	0.00433691	1.6512
RPL31	ribosomal protein L31	8.84	26.52	2.86	4.55	19.11	6160	P62899	122670	0.00412594	1.3938
RPL32	ribosomal protein L32	8.84	26.52	2.86	4.55	19.11	6161	P62910	30319.4	0.00101977	0.9819
RPL37A	ribosomal protein L37a	8.84	26.52	2.86	4.55	19.11	6168	P61513	38941.6	0.00130978	0.8941
RPL18A	ribosomal protein L18a	8.84	26.52	2.86	4.55	19.11	6142	Q02543	27564.3	0.000927107	0.8702
RPS23	ribosomal protein S23	8.84	26.52	2.86	4.55	19.11	6228	P62266	36610.1	0.00123136	0.8664
PTS	6-pyruvoyltetrahydropterin synthase	8.69	26.07	15.71	9.09	1.27	5805	Q03393	19171.3	0.000644814	3.8783
RPL27A	ribosomal protein L27a	8.62667	25.88	2.86	4.55	18.47	6157	P46776	86455.6	0.00290788	0.7318
RPL19	ribosomal protein L19	8.62667	25.88	2.86	4.55	18.47	6143	P84098	28064.2	0.000943922	0.7141
RPL38	ribosomal protein L38	8.62667	25.88	2.86	4.55	18.47	6169	P63173	94680.7	0.00318453	0.6968
RPS25	ribosomal protein S25	8.62667	25.88	2.86	4.55	18.47	6230	P62851	48446.5	0.00162947	0.6294
RPL22	ribosomal protein L22	8.62667	25.88	2.86	4.55	18.47	6146		14264.1	0.000479764	0.5725
RPL15	ribosomal protein L15	8.62667	25.88	2.86	4.55	18.47	6138	P61313	216612	0.00728562	0.5712
RPL10	ribosomal protein L10	8.62667	25.88	2.86	4.55	18.47	6134	P27635	38330.2	0.00128921	0.5677
RPS15	ribosomal protein S15	8.62667	25.88	2.86	4.55	18.47	6209	P62841	13710.8	0.000461154	0.5395
RPL21	ribosomal protein L21	8.62667	25.88	2.86	4.55	18.47	6144	P46778	67866	0.00228263	0.5378
RPL8	ribosomal protein L8	8.62667	25.88	2.86	4.55	18.47	6132	P62917	142822	0.00480372	0.5024
RPL24	ribosomal protein L24	8.62667	25.88	2.86	4.55	18.47	6152	P83731	59317.8	0.00199512	0.5022
RPL28	ribosomal protein L28	8.62667	25.88	2.86	4.55	18.47	6158	P46779	66406.2	0.00223353	0.4933
RPS10	ribosomal protein S10	8.62667	25.88	2.86	4.55	18.47	6204	P46783	60936.8	0.00204957	0.4774
RPS7	ribosomal protein S7	8.62667	25.88	2.86	4.55	18.47	6201	P62081	93730	0.00315255	0.4752
RPL35A	ribosomal protein L35a	8.62667	25.88	2.86	4.55	18.47	6165	P18077	34825.4	0.00117133	0.4658
RPL23A	ribosomal protein L23a	8.62667	25.88	2.86	4.55	18.47	6147	P62750	49584.6	0.00166775	0.4555
RPL34	ribosomal protein L34	8.62667	25.88	2.86	4.55	18.47	6164	P49207	122341	0.00411487	0.4449
RPL4	ribosomal protein L4	8.62667	25.88	2.86	4.55	18.47	6124	P36578	86933.3	0.00292395	0.4413
RPL3	ribosomal protein L3	8.62667	25.88	2.86	4.55	18.47	6122	P39023	195379	0.00657145	0.4272
RPL17	ribosomal protein L17	8.62667	25.88	2.86	4.55	18.47	6139	P18621	110637	0.0037212	0.4153
RPL29	ribosomal protein L29	8.62667	25.88	2.86	4.55	18.47	6159	P47914	8227.07	0.000276712	0.4099
RPL10A	ribosomal protein L10a	8.62667	25.88	2.86	4.55	18.47	4736	P62906	198060	0.00666164	0.3975
RPL14	ribosomal protein L14	8.62667	25.88	2.86	4.55	18.47	9045	P50914	89475.2	0.00300944	0.397
ALDH1A1	aldehyde dehydrogenase 1 family member A1	8.60667	25.82	20	4.55	1.27	216	P00352	85387.5	0.00287195	3.4407
HAL	histidine ammonia-lyase	8.60667	25.82	20	4.55	1.27	3034	P42357	4706.99	0.000158317	2.7585
SHPK	sedoheptulokinase	8.60667	25.82	20	4.55	1.27	23729	Q9UHJ6	21499.5	0.000723122	1.3284
ASRGL1	asparaginase and isoaspartyl peptidase 1	8.60667	25.82	20	4.55	1.27	80150	Q7L266	13147	0.00044219	1.2423
FASN	fatty acid synthase	8.54	25.62	11.43	9.09	5.1	2194	P49327	8.6662e+06	0.291482	2.704
HAGH	hydroxyacylglutathione hydrolase	8.48	25.44	15.71	9.09	0.64	3029	Q16775	63061.1	0.00212102	1.5336
GALK1	galactokinase 1	8.48	25.44	15.71	9.09	0.64	2584	P51570	34237.2	0.00115155	1.2548
MTAP	methylthioadenosine phosphorylase	8.43	25.29	14.29	9.09	1.91	4507	Q13126	54824.4	0.00184398	1.2108
RPS27	ribosomal protein S27	8.41333	25.24	2.86	4.55	17.83	6232	P42677	22305.2	0.00075022	0.3788
RPS11	ribosomal protein S11	8.41333	25.24	2.86	4.55	17.83	6205	P62280	73463.5	0.0024709	0.358
RPL6	ribosomal protein L6	8.41333	25.24	2.86	4.55	17.83	6128	Q02878	206289	0.00693841	0.3496
RPL12	ribosomal protein L12	8.41333	25.24	2.86	4.55	17.83	6136	P30050	45457.8	0.00152895	0.332
RPS20	ribosomal protein S20	8.41333	25.24	2.86	4.55	17.83	6224	P60866	80853.4	0.00271945	0.3285
RPS17	ribosomal protein S17	8.41333	25.24	2.86	4.55	17.83	6218	P08708	49390	0.0016612	0.3209
RPL18	ribosomal protein L18	8.41333	25.24	2.86	4.55	17.83	6141	Q07020	138173	0.00464736	0.3136
RPL5	ribosomal protein L5	8.41333	25.24	2.86	4.55	17.83	6125	P46777	68023.6	0.00228793	0.3135
ECH1	enoyl-CoA hydratase 1	8.39667	25.19	20	4.55	0.64	1891	Q13011	13527	0.000454971	1.1313
NAMPT	nicotinamide phosphoribosyltransferase	8.34333	25.03	18.57	4.55	1.91	10135	P43490	370369	0.0124571	2.499
HNMT	histamine N-methyltransferase	8.34333	25.03	18.57	4.55	1.91	3176	P50135	23626.5	0.000794662	1.8695
GK	glycerol kinase	8.21667	24.65	14.29	9.09	1.27	2710	P32189	60306.7	0.00202838	2.4548
APIP	APAF1 interacting protein	8.16667	24.5	12.86	9.09	2.55	51074	Q96GX9	6017.31	0.000202388	1.5679
EPHX2	epoxide hydrolase 2	8.16667	24.5	12.86	9.09	2.55	2053	P34913	33259.5	0.00111866	1.1459
RPL36AL	ribosomal protein L36a like	8.15	24.45	1.43	4.55	18.47	6166	Q969Q0	49905.4	0.00167854	0.5358
RPL13	ribosomal protein L13	7.99	23.97	2.86	4.55	16.56	6137	P26373	58121.3	0.00195487	0.2889
RPS26	ribosomal protein S26	7.99	23.97	2.86	4.55	16.56	6231	P62854	14622.4	0.000491814	0.2887
RPS16	ribosomal protein S16	7.99	23.97	2.86	4.55	16.56	6217	P62249	78471.9	0.00263935	0.2737
RPL13A	ribosomal protein L13a	7.99	23.97	2.86	4.55	16.56	23521	P40429	40357.4	0.0013574	0.2666
RPL7A	ribosomal protein L7a	7.99	23.97	2.86	4.55	16.56	6130	P62424	120303	0.00404633	0.2648
FABP3	fatty acid binding protein 3	7.65333	22.96	17.14	4.55	1.27	2170	P05413	4.07916e+07	1.372	2.1054
AKR1C1	aldo-keto reductase family 1 member C1	7.60333	22.81	15.71	4.55	2.55	1645	Q04828	152624	0.00513342	2.688
LSS	lanosterol synthase	7.55333	22.66	14.29	4.55	3.82	4047	P48449	58718.3	0.00197495	1.3959
AK1	adenylate kinase 1	7.53	22.59	12.86	9.09	0.64	203	P00568	103829	0.00349222	1.5497
BPNT1	3'(2'), 5'-bisphosphate nucleotidase 1	7.44333	22.33	17.14	4.55	0.64	10380	O95861	82535.2	0.00277602	1.0999
PHGDH	phosphoglycerate dehydrogenase	7.35	22.05	7.14	13.64	1.27	26227	O43175	162947	0.00548063	1.0142
GSS	glutathione synthetase	7.14	21.42	7.14	13.64	0.64	2937	P48637	60249.9	0.00202647	1.5211
TPK1	thiamin pyrophosphokinase 1	7	21	10	9.09	1.91	27010	Q9H3S4	13373.7	0.000449817	2.1013
ENOPH1	enolase-phosphatase 1	7	21	10	9.09	1.91	58478	Q9UHY7	38698.3	0.00130159	1.2356
RPS21	ribosomal protein S21	6.87667	20.63	1.43	4.55	14.65	6227	P63220	51786.1	0.00174179	0.2153
RPL23	ribosomal protein L23	6.87667	20.63	1.43	4.55	14.65	9349	P62829	94327.1	0.00317263	0.2135
RPL11	ribosomal protein L11	6.87667	20.63	1.43	4.55	14.65	6135	P62913	67571	0.00227271	0.2033
RPL7	ribosomal protein L7	6.87667	20.63	1.43	4.55	14.65	6129	P18124	152051	0.00511412	0.1928
RPS3A	ribosomal protein S3A	6.87667	20.63	1.43	4.55	14.65	6189	P61247	227785	0.00766139	0.1907
RPL9	ribosomal protein L9	6.87667	20.63	1.43	4.55	14.65	6133	P32969	14839.1	0.000499105	0.1648
RPS4X	ribosomal protein S4 X-linked	6.87667	20.63	1.43	4.55	14.65	6191	P62701	119260	0.00401122	0.1605
RPLP2	ribosomal protein lateral stalk subunit P2	6.87667	20.63	1.43	4.55	14.65	6181	P05387	138363	0.00465375	0.158
RPS15A	ribosomal protein S15a	6.87667	20.63	1.43	4.55	14.65	6210	P62244	145076	0.00487955	0.1509
RPS28	ribosomal protein S28	6.87667	20.63	1.43	4.55	14.65	6234	P62857	38156.9	0.00128338	0.1471
SPR	sepiapterin reductase	6.78667	20.36	10	9.09	1.27	6697	P35270	8929.55	0.00030034	2.1067
GGPS1	geranylgeranyl diphosphate synthase 1	6.68333	20.05	7.14	9.09	3.82	9453	O95749	10622.2	0.00035727	1.2186
GPX3	glutathione peroxidase 3	6.61333	19.84	4.29	13.64	1.91	2878	P22352	736337	0.0247662	2.4583
CMPK1	cytidine/uridine monophosphate kinase 1	6.57667	19.73	10	9.09	0.64	51727	P30085	440009	0.0147994	1.4924
SMS	spermine synthase	6.52333	19.57	8.57	9.09	1.91	6611	P52788	34812.9	0.00117091	1.8106
ADK	adenosine kinase	6.49333	19.48	14.29	4.55	0.64	132	P55263	12821	0.000431225	1.4744
IMPA1	inositol monophosphatase 1	6.49333	19.48	14.29	4.55	0.64	3612	P29218	12640.7	0.000425162	1.3599
PPCS	phosphopantothenoylcysteine synthetase	6.49333	19.48	14.29	4.55	0.64	79717	Q9HAB8	16206	0.000545078	1.1358
NUDT2	nudix hydrolase 2	6.44	19.32	12.86	4.55	1.91	318	P50583	12748	0.000428772	1.3383
GPX4	glutathione peroxidase 4	6.44	19.32	12.86	4.55	1.91	2879	P36969	194516	0.00654243	1.1602
TKT	transketolase	6.33667	19.01	10	4.55	4.46	7086	P29401	396546	0.0133376	0.8936
RPL30	ribosomal protein L30	6.24	18.72	1.43	4.55	12.74	6156	P62888	67796	0.00228028	0.1402
FBP2	fructose-bisphosphatase 2	6.19	18.57	4.29	13.64	0.64	8789	O00757	111027	0.00373433	1.4118
PLCB3	phospholipase C beta 3	6.19	18.57	4.29	13.64	0.64	5331	Q01970	6778.71	0.000227998	0.9713
GALT	galactose-1-phosphate uridylyltransferase	6.1	18.3	8.57	9.09	0.64	2592	P07902	22950.8	0.000771937	1.3969
ALAD	aminolevulinate dehydratase	6.1	18.3	8.57	9.09	0.64	210	P13716	30806.6	0.00103616	1.3419
ESD	esterase D	6.1	18.3	8.57	9.09	0.64	2098	P10768	123106	0.0041406	1.2179
PDXK	pyridoxal kinase	6.01667	18.05	12.86	4.55	0.64	8566	O00764	85402.5	0.00287246	1.1026
OLAH	oleoyl-ACP hydrolase	5.96333	17.89	11.43	4.55	1.91	55301	Q9NV23	636265	0.0214004	2.5038
PRDX6	peroxiredoxin 6	5.96333	17.89	11.43	4.55	1.91	9588	P30041	443611	0.0149206	1.2273
CASP3	caspase 3	5.71333	17.14	2.86	13.64	0.64	836	P42574	12275.1	0.000412864	0.8567
SEPHS2	selenophosphate synthetase 2	5.7	17.1	10	4.55	2.55	22928	Q99611	7056.84	0.000237353	1.2799
PRKACA	protein kinase cAMP-activated catalytic subunit alpha	5.54333	16.63	5.71	4.55	6.37	5566	P17612	16059.7	0.000540159	0.648
ENTPD3	ectonucleoside triphosphate diphosphohydrolase 3	5.54	16.62	11.43	4.55	0.64	956	O75355	103358	0.00347637	2.0073
MAPK3	mitogen-activated protein kinase 3	5.28333	15.85	4.29	4.55	7.01	5595	P27361	10025.8	0.000337213	1.3029
MAPK1	mitogen-activated protein kinase 1	5.28333	15.85	4.29	4.55	7.01	5594	P28482	21876.4	0.0007358	1.097
ASL	argininosuccinate lyase	5.27333	15.82	10	4.55	1.27	435	P04424	100337	0.00337476	1.6598
PGLS	6-phosphogluconolactonase	5.27333	15.82	10	4.55	1.27	25796	O95336	165732	0.00557428	0.8904
GALE	UDP-galactose-4-epimerase	5.14667	15.44	5.71	9.09	0.64	2582	Q14376	239959	0.00807087	2.1953
GPHN	gephyrin	5.09667	15.29	4.29	9.09	1.91	10243	Q9NQX3	40373	0.00135792	1.6653
DCTD	dCMP deaminase	5.06333	15.19	10	4.55	0.64	1635	P32321	4246.27	0.000142821	1.3048
PIP4K2B	phosphatidylinositol-5-phosphate 4-kinase type 2 beta	5.01	15.03	8.57	4.55	1.91	8396	P78356	9385.43	0.000315673	1.2163
G6PD	glucose-6-phosphate dehydrogenase	4.69333	14.08	5.71	4.55	3.82	2539	P11413	102746	0.00345581	0.7737
GLO1	glyoxalase I	4.67333	14.02	4.29	9.09	0.64	2739	Q04760	106140	0.00356997	1.0897
BLVRB	biliverdin reductase B	4.27	12.81	5.71	4.55	2.55	645	P30043	33250.2	0.00111835	1.8041
CAT	catalase	4.14333	12.43	1.43	9.09	1.91	847	P04040	49659.9	0.00167028	0.6781
PRDX5	peroxiredoxin 5	4.05667	12.17	5.71	4.55	1.91	25824	P30044	453256	0.015245	1.2274
PCYT2	phosphate cytidylyltransferase 2, ethanolamine	3.84333	11.53	5.71	4.55	1.27	5833	Q99447	51440.6	0.00173017	2.5483
BPNT2	3'(2'), 5'-bisphosphate nucleotidase 2	3.63333	10.9	5.71	4.55	0.64	54928	Q9NX62	14456.9	0.000486249	1.2335
AACS	acetoacetyl-CoA synthetase	3.37	10.11	4.29	4.55	1.27	65985	Q86V21	56281.8	0.001893	0.956
GNS	glucosamine (N-acetyl)-6-sulfatase	3.16	9.48	4.29	4.55	0.64	2799	P15586	197573	0.00664526	1.9436
ARSB	arylsulfatase B	2.89333	8.68	2.86	4.55	1.27	411	P15848	20781	0.000698955	1.1811
HDAC6	histone deacetylase 6	2.63	7.89	1.43	4.55	1.91	10013	Q9UBN7	9597.9	0.000322819	0.6438
ARSA	arylsulfatase A	2.41667	7.25	1.43	4.55	1.27	410	P15289	167709	0.00564077	1.3327
INPPL1	inositol polyphosphate phosphatase like 1	2.41667	7.25	1.43	4.55	1.27	3636	O15357	4267.98	0.000143551	0.9851
RAB5A	RAB5A, member RAS oncogene family	2.41667	7.25	1.43	4.55	1.27	5868	P20339	82761	0.00278361	0.9713
RAB1A	RAB1A, member RAS oncogene family	2.41667	7.25	1.43	4.55	1.27	5861	P62820	161530	0.00543295	0.9148
CA2	carbonic anhydrase 2	2.20667	6.62	1.43	4.55	0.64	760	P00918	214176	0.00720367	2.23
CLTC	clathrin heavy chain	2.20667	6.62	1.43	4.55	0.64	1213	Q00610	35987.5	0.00121042	0.8683

## Sheet: TOP50 MAT
Protein			%TP	Higher in Mature Milk			GDM			BMI
Gene name	Uniprot	Description		log2FC	p	adj. p	log2FC	p	adj. p	log2FC	p	adj. p
ACAT2	Q9BWD1	acetyl-CoA acetyltransferase 2	25.5233	3.6745	3.17529e-105	1.95109e-102	-0.4592	0.105	0.5104	-0.1608	0.5777	0.99
EHHADH	Q08426	enoyl-CoA hydratase and 3-hydroxyacyl CoA dehydrogenase	22.7033	8	0.0001	0.0001	-3.2312	0.0749	0.5029	-1.0611	0.0429	0.99
ACAA1	P09110	acetyl-CoA acyltransferase 1	20.6267	2.2373	2.68476e-48	2.02319e-46	-0.2374	0.504	0.7542	-0.4122	0.1302	0.99
ACACB	O00763	acetyl-CoA carboxylase beta	20.4433	2.0117	7.02229e-23	1.58907e-21	-0.5026	0.0351	0.5029	-0.1068	0.8018	0.99
SHMT1	P34896	serine hydroxymethyltransferase 1	19.29	2.4687	1.55416e-54	1.47793e-52	-0.4532	0.0503	0.5029	0.091	0.7753	0.99
AFMID	Q63HM1	arylformamidase	18.8633	1.743	1.9885e-09	1.79279e-08	-0.0243	0.9426	0.9803	-0.3096	0.5467	0.99
SCP2	P22307	sterol carrier protein 2	18.7633	3.3903	1.05483e-103	4.95644e-101	-0.4304	0.1067	0.5104	-0.2786	0.2955	0.99
HSD17B4	P51659	hydroxysteroid 17-beta dehydrogenase 4	18.6767	2.6546	1.90493e-35	8.22516e-34	-0.2979	0.354	0.6686	-0.1577	0.5999	0.99
ALDH2	P05091	aldehyde dehydrogenase 2 family member	17.78	2.2211	2.11478e-44	1.3407e-42	-0.4384	0.1556	0.525	-0.1599	0.6216	0.99
ME1	P48163	malic enzyme 1	17.5467	2.7919	8.18513e-25	2.03685e-23	-0.6042	0.2642	0.6098	-0.2568	0.4337	0.99
ACSS2	Q9NR19	acyl-CoA synthetase short chain family member 2	17.5233	1.7144	1.1046e-22	2.43745e-21	-0.3559	0.1676	0.5329	-0.4102	0.2102	0.99
ACSL1	P33121	acyl-CoA synthetase long chain family member 1	16.31	2.2025	3.38942e-71	6.15335e-69	-0.4185	0.0733	0.5029	-0.3563	0.1682	0.99
HMGCS1	Q01581	3-hydroxy-3-methylglutaryl-CoA synthase 1	15.9033	1.9281	2.89117e-16	4.2768e-15	0.0061	0.9884	0.9968	-0.2724	0.4256	0.99
AKR1A1	P14550	aldo-keto reductase family 1 member A1	15.7967	1.923	3.53474e-33	1.35098e-31	-0.4457	0.0347	0.5029	-0.0593	0.8477	0.99
MVK	Q03426	mevalonate kinase	14.39	1.6545	4.60576e-16	6.72593e-15	-0.3731	0.1232	0.5104	-0.3873	0.3453	0.99
AKR1C3	P42330	aldo-keto reductase family 1 member C3	13.53	1.6396	5.46697e-25	1.36654e-23	-0.5163	0.0789	0.5029	-0.2544	0.4138	0.99
GCLC	P48506	glutamate-cysteine ligase catalytic subunit	12.9633	2.1075	1.72738e-37	8.26248e-36	-0.3963	0.0985	0.5104	-0.1544	0.6008	0.99
ALDH9A1	P49189	aldehyde dehydrogenase 9 family member A1	12.9333	1.8079	4.02493e-36	1.80624e-34	-0.3917	0.1107	0.5104	-0.126	0.6297	0.99
MVD	P53602	mevalonate diphosphate decarboxylase	12.8733	2.26	5.47439e-25	1.36654e-23	-0.7616	0.0554	0.5029	-0.1958	0.5612	0.99
DCXR	Q7Z4W1	dicarbonyl and L-xylulose reductase	12.6833	2.1635	1.04633e-37	5.09639e-36	-0.4556	0.075	0.5029	-0.1607	0.5916	0.99
ALDH1L1	O75891	aldehyde dehydrogenase 1 family member L1	12.1533	2.8234	5.93192e-45	3.82131e-43	-0.3112	0.3391	0.6638	-0.165	0.6219	0.99
PGM2	Q96G03	phosphoglucomutase 2	10.6833	1.8014	1.49015e-29	4.72354e-28	-0.2918	0.2964	0.6393	0.0526	0.8251	0.99
GPT	P24298	glutamic--pyruvic transaminase	10.5967	2.345	7.67158e-57	8.06323e-55	-0.4544	0.1126	0.5104	-0.3167	0.1956	0.99
HIBADH	P31937	3-hydroxyisobutyrate dehydrogenase	10.12	2.0295	8.61871e-13	1.00359e-11	-0.0186	0.9691	0.99	0.0736	0.8546	0.99
FDPS	P14324	farnesyl diphosphate synthase	10.0167	2.2917	2.16507e-41	1.19273e-39	-0.6652	0.0264	0.5029	-0.1782	0.5228	0.99
IDI1	Q13907	isopentenyl-diphosphate delta isomerase 1	10.0167	2.0969	2.18398e-24	5.30263e-23	-0.9684	0.006	0.5029	-0.4346	0.243	0.99
PRPS2	P11908	phosphoribosyl pyrophosphate synthetase 2	9.64333	1.7848	2.42047e-25	6.11858e-24	-0.4967	0.0338	0.5029	-0.1815	0.5902	0.99
GFPT1	Q06210	glutamine--fructose-6-phosphate transaminase 1	9.16667	1.9089	9.5764e-20	1.75853e-18	-0.5414	0.0557	0.5029	-0.1188	0.7512	0.99
CTH	P32929	cystathionine gamma-lyase	9.11667	1.8648	3.76423e-46	2.5482e-44	-0.0354	0.8918	0.9524	-0.2203	0.3493	0.99
HGD	Q93099	homogentisate 1,2-dioxygenase	9.08333	2.0686	0.000167189	0.000944488	-0.2746	0.8143	0.915	0.3996	0.3532	0.99
UGP2	Q16851	UDP-glucose pyrophosphorylase 2	9.04667	2.1128	2.00234e-33	7.80228e-32	-0.7397	0.0265	0.5029	-0.1294	0.6585	0.99
RPL36	Q9Y3U8	ribosomal protein L36	8.84	1.6512	4.61633e-07	3.33713e-06	-0.1116	0.8358	0.924	-0.1429	0.7527	0.99
PTS	Q03393	6-pyruvoyltetrahydropterin synthase	8.69	3.8783	2.03083e-41	1.12654e-39	-0.1444	0.785	0.906	-0.1059	0.7308	0.99
ALDH1A1	P00352	aldehyde dehydrogenase 1 family member A1	8.60667	3.4407	6.62869e-58	7.56428e-56	-0.5754	0.2273	0.579	-0.4845	0.2072	0.99
HAL	P42357	histidine ammonia-lyase	8.60667	2.7585	8.84093e-05	0.00051361	-2.007	0.3841	0.6813	-1.4856	0.086	0.99
FASN	P49327	fatty acid synthase	8.54	2.704	2.08056e-47	1.49726e-45	-0.7444	0.0102	0.5029	-0.1804	0.6048	0.99
NAMPT	P43490	nicotinamide phosphoribosyltransferase	8.34333	2.499	4.87303e-47	3.41454e-45	-0.6878	0.0289	0.5029	0.1043	0.6826	0.99
HNMT	P50135	histamine N-methyltransferase	8.34333	1.8695	1.53556e-19	2.75642e-18	-0.4407	0.1923	0.5566	-0.1799	0.6632	0.99
GK	P32189	glycerol kinase	8.21667	2.4548	3.80589e-47	2.6904e-45	-0.5813	0.0254	0.5029	-0.2134	0.4993	0.99
FABP3	P05413	fatty acid binding protein 3	7.65333	2.1054	1.58906e-79	3.96668e-77	-0.0835	0.6776	0.854	-0.2344	0.2961	0.99
AKR1C1	Q04828	aldo-keto reductase family 1 member C1	7.60333	2.688	6.2873e-52	5.45902e-50	-0.6361	0.0509	0.5029	-0.1182	0.7253	0.99
TPK1	Q9H3S4	thiamin pyrophosphokinase 1	7	2.1013	2.72094e-14	3.54565e-13	0.4413	0.4353	0.7163	-0.3066	0.3689	0.99
SPR	P35270	sepiapterin reductase	6.78667	2.1067	1.57659e-10	1.53958e-09	-0.4974	0.4747	0.7375	-0.1368	0.6967	0.99
GPX3	P22352	glutathione peroxidase 3	6.61333	2.4583	3.96964e-40	2.07252e-38	0.0614	0.8768	0.9454	-0.6175	0.0195	0.99
SMS	P52788	spermine synthase	6.52333	1.8106	2.4003e-23	5.50966e-22	-0.3072	0.285	0.6283	-0.0218	0.9422	0.99
OLAH	Q9NV23	oleoyl-ACP hydrolase	5.96333	2.5038	5.05338e-35	2.15863e-33	-0.6658	0.0734	0.5029	-0.3264	0.3378	0.99
ENTPD3	O75355	ectonucleoside triphosphate diphosphohydrolase 3	5.54	2.0073	1.67645e-36	7.65229e-35	-0.0681	0.8609	0.9368	-0.1847	0.5345	0.99
ASL	P04424	argininosuccinate lyase	5.27333	1.6598	2.36228e-26	6.33217e-25	-0.3653	0.1367	0.5157	0.013	0.9639	0.99
GALE	Q14376	UDP-galactose-4-epimerase	5.14667	2.1953	1.05508e-34	4.34431e-33	-0.3368	0.1526	0.5232	-0.2263	0.5011	0.99
GPHN	Q9NQX3	gephyrin	5.09667	1.6653	1.23018e-17	2.00136e-16	-0.1054	0.7057	0.8733	-0.4041	0.2569	0.99

## Sheet: TOP10 by Expression COL & MAT
Protein			Rank		Colostrum vs. Mature Milk			Colostrum			Mature Milk
Gene	Uniprot	Description	Colostrum	Mature Milk	log2FC	p	adj. p	log2FC	p	adj. p	log2FC	p	adj. p
LTF	P02788	lactotransferrin	1	1	-0.22	0.00635828	0.0289732	0.1975	0.2384	0.5844	-0.1217	0.4827	0.9487
CSN3	P07498	casein kappa	2	2	0.67	1.36369e-13	1.68364e-12	0.0778	0.6692	0.8506	-0.0849	0.6629	0.9652
LALBA	P00709	lactalbumin alpha	3	3	0.61	8.11492e-11	8.05242e-10	0.1249	0.3862	0.6817	-0.0519	0.8203	0.9807
PIGR	P01833	polymeric immunoglobulin receptor	4	7	-1.17	2.85305e-24	6.82339e-23	0.5213	0.0225	0.5029	-0.0591	0.7667	0.9702
ALB	P02768	albumin	5	4	1.33	2.80979e-30	9.1986e-29	0.1936	0.3685	0.6732	-0.1229	0.4679	0.9487
IGHA1	P01876	immunoglobulin heavy constant alpha 1	6	10	-0.74	3.16877e-06	2.14147e-05	0.4235	0.3034	0.6442	-0.174	0.5033	0.9487
IGL1_HUMAN	P0DOX8	Immunoglobulin lambda-1 light chain	7	12	-1.1407	4.12316e-11	4.19031e-10	0.4736	0.3435	0.9996	-0.0743	0.7728	0.9702
CEL	P19835	carboxyl ester lipase	8	6	1.62	1.02094e-21	2.15178e-20	-0.0539	0.8852	0.9506	-0.0111	0.9623	0.99
CSN2	P05814	casein beta	9	8	0.54	1.93249e-05	0.000119757	0.1725	0.394	0.6892	-0.0256	0.9222	0.99
TNC	P24821	tenascin C	10	154	-7.16	1.22563e-104	6.99307e-102	0.0751	0.8215	0.9186	-0.5265	0.49	0.9487
LYZ	P61626	lysozyme	14	5	2.15	2.45271e-30	8.06265e-29	0.3296	0.3385	0.6636	0.0542	0.8988	0.994
FABP3	P05413	fatty acid binding protein 3	24	9	2.11	1.58906e-79	3.96668e-77	-0.0835	0.6776	0.854	0.484	0.0361	0.9405

## Sheet: INFO
						TOP50 table preparation:
						1. Filter greater than or equal to 5% of presence in all pathways
						2. Filter greater than or equal to log2FC of 1 in mature milk
						2. Filter less than or equal to log2FC of -1 of colostrum
						3. Proteins ranked by log2FC and cut by TOP50 proteins
						4. For visualization ranked by % of presence in all pathways

## Sheet: TOP10 by Expression COL & M (2)
					Rank
Gene	Uniprot	Description	Colostrum [%]	Mature Milk [%]	Colostrum	Mature Milk	log2FC	p	adj. p	GDM col	p	adj. p	GDM mat	p	adj. p
LTF	P02788	lactotransferrin	30.9617	24.0849	1	1	-0.22	0.00635828	0.0289732	0.1975	0.2384	0.5844	-0.1217	0.4827	0.9487
CSN3	P07498	casein kappa	12.6012	18.3655	2	2	0.67	1.36369e-13	1.68364e-12	0.0778	0.6692	0.8506	-0.0849	0.6629	0.9652
LALBA	P00709	lactalbumin alpha	9.64801	14.0785	3	3	0.61	8.11492e-11	8.05242e-10	0.1249	0.3862	0.6817	-0.0519	0.8203	0.9807
PIGR	P01833	polymeric immunoglobulin receptor	8.02626	3.17663	4	7	-1.17	2.85305e-24	6.82339e-23	0.5213	0.0225	0.5029	-0.0591	0.7667	0.9702
ALB	P02768	albumin	4.71031	10.1436	5	4	1.33	2.80979e-30	9.1986e-29	0.1936	0.3685	0.6732	-0.1229	0.4679	0.9487
IGHA1	P01876	immunoglobulin heavy constant alpha 1	2.46845	1.10011	6	10	-0.74	3.16877e-06	2.14147e-05	0.4235	0.3034	0.6442	-0.174	0.5033	0.9487
IGL1_HUMAN	P0DOX8	Immunoglobulin lambda-1 light chain	2.40325	0.814266	7	12	-1.1407	4.12316e-11	4.19031e-10	0.4736	0.3435	0.9996	-0.0743	0.7728	0.9702
CEL	P19835	carboxyl ester lipase	1.59896	3.80742	8	6	1.62	1.02094e-21	2.15178e-20	-0.0539	0.8852	0.9506	-0.0111	0.9623	0.9963
CSN2	P05814	casein beta	1.47983	2.03961	9	8	0.54	1.93249e-05	0.000119757	0.1725	0.394	0.6892	-0.0256	0.9222	0.9951
TNC	P24821	tenascin C	1.3951	0.0158925	10	154	-7.16	1.22563e-104	6.99307e-102	0.0751	0.8215	0.9186	-0.5265	0.49	0.9487
LYZ	P61626	lysozyme	0.958178	4.30608	14	5	2.15	2.45271e-30	8.06265e-29	0.3296	0.3385	0.6636	0.0542	0.8988	0.994
FABP3	P05413	fatty acid binding protein 3	0.339931	1.372	24	9	2.11	1.58906e-79	3.96668e-77	-0.0835	0.6776	0.854	0.484	0.0361	0.9405
